# Supplementary material for: Arsenite malignantly transforms human prostate epithelial cells in vitro by gene amplification of mutated KRAS
Source: PLoS One. 2019 Apr 22;14(4):e0215504. doi: 10.1371/journal.pone.0215504 (PMC6476498; doi:10.1371/journal.pone.0215504)
Supplement: S1 Table — (XLSX) [file pone.0215504.s006.xlsx]

## Sheet: Sheet1
RNA-seq Sample No.	Total Raw Reads	Total Reads after Quality Trimming	Total Reads	% Alignment to hg19 plus DNA-Seq Contigs
Control-001	364428930	353249796	288682204	0.817
Control-002	393899608	380119702	312482121	0.822
Control-003	409116370	393701296	323842134	0.823
Arsenic-004	373124086	361586568	257473450	0.712
Arsenic-005	395990492	381704014	273698727	0.717
Arsenic-006	412736558	396602026	285361458	0.72
