# Supplementary material for: Arsenite malignantly transforms human prostate epithelial cells in vitro by gene amplification of mutated KRAS
Source: PLoS One. 2019 Apr 22;14(4):e0215504. doi: 10.1371/journal.pone.0215504 (PMC6476498; doi:10.1371/journal.pone.0215504)
Supplement: S2 Table — (XLSX) [file pone.0215504.s007.xlsx]

## Sheet: ALL Transcripts
#bin	name	chrom	strand	txStart	txEnd	cdsStart	cdsEnd	exonCount	exonStarts	exonEnds	score	name2	cdsStartStat	cdsEndStat	exonFrames	transcript_id	gene_id	locus	sample_1_name	sample_2_name	status	Control(RWPE)_FPKM	Treated(CASEPE)_FPKM	log2(fold_change)	test_stat	p_value	q_value	significant?	cuffdiff_fold	DEG?
1	NM_002839	chr9	-	8314245	10612723	8317873	8733843	46	8314245,8319830,8331581,8338921,8340342,8341089,8341692,8375935,8376606,8389231,8404536,8436591,8449724,8460410,8465465,8470994,8484118,8485226,8485761,8492861,8497241,8499646,8500753,8504260,8507300,8517847,8521276,8523512,8524924,8526626,8527344,8528590,8633316,8636698,8733779,9018696,9183303,9397448,9574731,9734532,9766809,9938506,10033717,10340962,10612397,10612687,	8317942,8319966,8331736,8339047,8340469,8341268,8341978,8376090,8376726,8389407,8404660,8436689,8449837,8460571,8465675,8471085,8484378,8485324,8486349,8492979,8497268,8499840,8501059,8504405,8507434,8518429,8521546,8523524,8525035,8526644,8527353,8528779,8633458,8636844,8733946,9018735,9183363,9397482,9574781,9734571,9766851,9938610,10033790,10341017,10612505,10612723,	0	PTPRD	cmpl	cmpl	0,2,0,0,2,0,2,0,0,1,0,1,2,0,0,2,0,1,1,0,0,1,1,0,1,1,1,1,1,1,1,1,0,1,0,-1,-1,-1,-1,-1,-1,-1,-1,-1,-1,-1,	NM_002839:chr9:-	NM_002839	chr9:8314245-10612723	rwpe	casepe	NOTEST	9.20235e-08	0.0644256	19.4172	0	1	1	no	700099	0
222	NM_001130684	chr4	+	156588814	156658214	156618019	156651383	9	156588814,156617907,156625083,156629387,156631693,156634249,156638310,156643189,156651181,	156589084,156618274,156625145,156629446,156632403,156634735,156638454,156643344,156658214,	0	GUCY1A3	cmpl	cmpl	-1,0,0,2,1,0,0,0,2,	NM_001130684:chr4:+	NM_001130684	chr4:156587861-156658214	rwpe	casepe	OK	3.11131e-07	0.191503	19.2314	0.0037475	0.19945	0.230133	no	615506	0
1363	NM_206819	chr12	+	101988708	102079658	101988848	102078173	31	101988708,102008273,102010979,102020649,102021546,102023211,102025348,102025798,102028331,102030449,102036196,102038441,102040540,102041822,102043037,102045008,102046455,102046892,102053449,102054935,102056135,102057203,102061509,102064098,102067204,102069069,102071012,102071879,102074120,102078159,102079359,	101988873,102008309,102011021,102020688,102021582,102023322,102025497,102025916,102028383,102030506,102036363,102038574,102040665,102041928,102043204,102045171,102046562,102047026,102053609,102055040,102056324,102057338,102061677,102064187,102067400,102069209,102071172,102072016,102074307,102078202,102079658,	0	MYBPC1	cmpl	cmpl	0,1,1,1,1,1,1,0,1,2,2,1,2,1,2,1,2,1,0,1,1,1,1,1,0,1,0,1,0,1,-1,	NM_206819:chr12:+	NM_206819	chr12:101988708-102079658	rwpe	casepe	NOTEST	3.55076e-08	0.016521	18.8277	0	1	1	no	465281	0
969	NM_153285	chr3	-	50337319	50341032	50337913	50339610	4	50337319,50338418,50339487,50340896,	50338231,50338508,50339636,50341032,	0	HYAL1	cmpl	cmpl	0,0,0,-1,	NM_153285:chr3:-	NM_153285	chr3:50337319-50349812	rwpe	casepe	OK	1.6984e-05	6.02383	18.4361	0.0224447	0.2397	0.268714	no	354677	0
1119	NR_110132	chr17	+	70026794	70037438	70037438	70037438	3	70026794,70033185,70034655,	70026992,70033272,70037438,	0	LINC01152	unk	unk	-1,-1,-1,	NR_110132:chr17:+	NR_110132	chr17:70026794-70037438	rwpe	casepe	NOTEST	7.45852e-08	0.0257236	18.3958	0	1	1	no	344889	0
727	NM_001267586	chr17	+	18647325	18682662	18647557	18682611	13	18647325,18651253,18653034,18653322,18654243,18659357,18661617,18668054,18670026,18671846,18675724,18678448,18681787,	18648062,18651418,18653235,18653450,18654366,18659467,18661818,18668176,18670175,18671989,18675996,18678505,18682662,	0	FBXW10	cmpl	cmpl	0,1,1,1,0,0,2,2,1,0,2,1,1,	NM_001267586:chr17:+	NM_001267586	chr17:18647325-18682662	rwpe	casepe	NOTEST	8.30378e-08	0.0200667	17.8826	0	1	1	no	241657	0
87	NM_001272087	chr19	-	15072124	15090547	15072809	15083722	8	15072124,15075130,15079114,15082548,15083517,15087572,15088931,15090324,	15073157,15075173,15079319,15082686,15083729,15088589,15089086,15090547,	0	SLC1A6	cmpl	cmpl	0,2,1,1,0,-1,-1,-1,	NM_001272087:chr19:-	NM_001272087	chr19:15060844-15121455	rwpe	casepe	NOTEST	2.36221e-08	0.00487043	17.6536	0	1	1	no	206181	0
969	NM_153282	chr3	-	50337319	50341032	50337913	50340387	3	50337319,50339487,50340896,	50338231,50340411,50341032,	0	HYAL1	cmpl	cmpl	0,0,-1,	NM_153282:chr3:-	NM_153282	chr3:50337319-50349812	rwpe	casepe	OK	1.2998e-05	2.18045	17.356	0.0268854	0.2306	0.260457	no	167753	0
857	NM_207409	chr6	+	35744370	35747329	35744395	35747227	3	35744370,35745235,35747131,	35744479,35745358,35747329,	0	CLPSL2	cmpl	cmpl	0,0,0,	NM_207409:chr6:+	NM_207409	chr6:35744370-35747329	rwpe	casepe	OK	1.28968e-05	2.0991	17.3124	0.00404818	0.21895	0.249567	no	162761	0
678	NR_036468	chr18	+	12254359	12277594	12277594	12277594	5	12254359,12262823,12264305,12274091,12277121,	12254955,12262968,12264452,12274273,12277594,	0	CIDEA	unk	unk	-1,-1,-1,-1,-1,	NR_036468:chr18:+	NR_036468	chr18:12254317-12277594	rwpe	casepe	NOTEST	6.19424e-08	0.00938172	17.2086	0	1	1	no	151459	0
834	NM_001098535	chr22	+	32753853	32757148	32754058	32756819	2	32753853,32756238,	32754431,32757148,	0	RFPL3	cmpl	cmpl	0,1,	NM_001098535:chr22:+	NM_001098535	chr22:32750871-32767251	rwpe	casepe	NOTEST	3.18001e-07	0.0391442	16.9094	0	1	1	no	123095	0
1194	NR_104661	chr16	+	79829145	79832987	79832987	79832987	4	79829145,79830649,79831387,79832335,	79829194,79830695,79831627,79832987,	0	LOC101928248	unk	unk	-1,-1,-1,-1,	NR_104661:chr16:+	NR_104661	chr16:79755208-79835240	rwpe	casepe	NOTEST	2.82849e-07	0.0327422	16.8208	0	1	1	no	115759	0
1032	NR_109918	chr20	+	58662740	58676442	58676442	58676442	5	58662740,58663651,58673983,58675225,58676146,	58663055,58663776,58674018,58675274,58676442,	0	RP5-1043L13.1	unk	unk	-1,-1,-1,-1,-1,	NR_109918:chr20:+	NR_109918	chr20:58662740-58676442	rwpe	casepe	NOTEST	5.36681e-07	0.0603396	16.7787	0	1	1	no	112431	0
1102	NM_001288994	chr16	+	67840780	67861971	67859873	67861896	11	67840780,67848204,67859039,67859569,67860054,67860339,67860594,67860865,67861151,67861375,67861655,	67841099,67848304,67859175,67859979,67860185,67860465,67860747,67860975,67861278,67861482,67861971,	0	TSNAXIP1	cmpl	cmpl	-1,-1,-1,0,1,0,0,0,2,0,2,	NM_001288994:chr16:+	NM_001288994	chr16:67840780-67861971	rwpe	casepe	NOTEST	8.04855e-07	0.0892356	16.7585	0	1	1	no	110872	0
27	NM_001936	chr7	+	154002346	154685995	154002579	154684190	26	154002346,154143298,154172023,154237616,154263926,154429530,154461069,154519476,154561126,154564554,154585788,154587554,154593064,154595573,154596626,154598703,154645489,154659704,154664333,154667615,154672597,154677342,154679385,154680981,154681166,154684043,	154002636,154143413,154172122,154237711,154264001,154429583,154461151,154519597,154561281,154564652,154585912,154587593,154593172,154595665,154596674,154598822,154645537,154659803,154664403,154667810,154672652,154677454,154679444,154681054,154681240,154685995,	0	DPP6	cmpl	cmpl	0,0,1,1,0,0,2,0,1,0,2,0,0,0,2,2,1,1,1,2,2,0,1,0,1,0,	NM_001936:chr7:+	NM_001936	chr7:153584418-154685995	rwpe	casepe	NOTEST	2.38828e-07	0.0260635	16.7357	0	1	1	no	109131	0
1116	NM_001171193	chrX	+	69642880	69653241	69645640	69652936	15	69642880,69645203,69645612,69645901,69646220,69646497,69646715,69646986,69647162,69649342,69649764,69652156,69652428,69652761,69652883,	69643232,69645307,69645706,69645961,69646319,69646591,69646861,69647069,69647313,69649564,69649913,69652304,69652511,69652790,69653241,	0	GDPD2	cmpl	cmpl	-1,-1,0,0,0,0,1,0,2,0,0,2,0,2,1,	NM_001171193:chrX:+	NM_001171193	chrX:69642880-69653241	rwpe	casepe	NOTEST	9.17255e-07	0.0948733	16.6583	0	1	1	no	103432	0
154	NM_001287762	chr15	+	85427891	85489027	85430991	85488431	18	85427891,85430975,85432002,85433673,85438170,85447327,85448769,85451948,85461754,85464219,85467215,85476375,85478256,85478551,85486675,85487796,85487986,85488355,	85427982,85431087,85432091,85433765,85438354,85447469,85448883,85452026,85461835,85464300,85467341,85476506,85478425,85478749,85486757,85487895,85488098,85489027,	0	SLC28A1	cmpl	cmpl	-1,0,0,2,1,2,0,0,0,0,0,0,2,0,0,1,1,2,	NM_001287762:chr15:+	NM_001287762	chr15:85427891-85489027	rwpe	casepe	NOTEST	1.57213e-07	0.0151759	16.5587	0	1	1	no	96530.8	0
1734	NM_000238	chr7	-	150642043	150675402	150642452	150675001	15	150642043,150643964,150644415,150644693,150645531,150645943,150647255,150648008,150648535,150649512,150654378,150655146,150656659,150671798,150674925,	150642602,150644142,150644602,150644966,150645631,150646137,150647508,150648208,150648923,150649941,150654590,150655590,150656824,150672029,150675402,	0	KCNH2	cmpl	cmpl	0,2,1,1,0,1,0,1,0,0,1,1,1,1,0,	NM_000238:chr7:-	NM_000238	chr7:150642043-150675402	rwpe	casepe	NOTEST	1.28127e-07	0.0100907	16.2651	0	1	1	no	78755.5	0
947	NM_006657	chr21	-	47556175	47575481	47556900	47575437	15	47556175,47556898,47557152,47558421,47558793,47565330,47565731,47566179,47570032,47570301,47571471,47571805,47572820,47574062,47575383,	47556408,47556987,47557248,47558560,47558837,47565492,47565861,47566241,47570164,47570439,47571651,47571894,47572949,47574246,47575481,	0	FTCD	cmpl	cmpl	-1,0,0,2,0,0,2,0,0,0,0,1,1,0,0,	NM_006657:chr21:-	NM_006657	chr21:47556175-47575481	rwpe	casepe	NOTEST	2.9365e-07	0.0220222	16.1945	0	1	1	no	74994.7	0
599	NM_002339	chr11	+	1874199	1913493	1874374	1908793	11	1874199,1901316,1902661,1904648,1905161,1905509,1905729,1907961,1908466,1908703,1913002,	1874427,1901454,1902826,1904790,1905254,1905553,1905811,1908096,1908544,1908806,1913493,	0	LSP1	cmpl	cmpl	0,2,2,2,0,0,2,0,0,0,-1,	NM_002339:chr11:+	NM_002339	chr11:1874199-1913493	rwpe	casepe	NOTEST	7.23346e-07	0.0509671	16.1045	0	1	1	no	70460.2	0
75	NM_001184702	chrX	+	2746862	2800861	2748229	2799254	11	2746862,2748101,2761253,2772020,2773033,2774538,2777883,2779562,2793850,2795243,2799092,	2747016,2748236,2761395,2772195,2773196,2774665,2778106,2779763,2793955,2795348,2800861,	0	GYG2	cmpl	cmpl	-1,0,1,2,0,1,2,0,0,0,0,	NM_001184702:chrX:+	NM_001184702	chrX:2746862-2800861	rwpe	casepe	NOTEST	1.61164e-07	0.0109051	16.0461	0	1	1	no	67664.6	0
1160	NM_001114133	chr10	-	75404638	75415863	75406475	75415680	4	75404638,75412896,75413886,75415575,	75408637,75413411,75414038,75415863,	0	SYNPO2L	cmpl	cmpl	1,2,0,0,	NM_001114133:chr10:-	NM_001114133	chr10:75404638-75415863	rwpe	casepe	NOTEST	5.38793e-07	0.0362864	16.0393	0	1	1	no	67347.6	0
1458	NM_181358	chr1	+	114496498	114520491	114497254	114516134	14	114496498,114497247,114498184,114499248,114499745,114500687,114504938,114506008,114508751,114510387,114511063,114512577,114514445,114515645,	114496554,114497392,114498271,114499433,114499908,114500913,114505060,114506143,114508894,114510570,114511270,114512819,114514576,114520491,	0	HIPK1	cmpl	cmpl	-1,0,0,0,2,0,1,0,0,2,2,2,1,0,	NM_181358:chr1:+	NM_181358	chr1:114471995-114520491	rwpe	casepe	OK	6.34449e-05	4.0144	15.9493	0.46432	0.22615	0.256493	no	63273.8	0
635	NM_138697	chr1	+	6615337	6639817	6615433	6639644	6	6615337,6630968,6634690,6636474,6637009,6638712,	6615624,6631275,6635452,6636687,6637130,6639817,	0	TAS1R1	cmpl	cmpl	0,2,0,0,0,1,	NM_138697:chr1:+	NM_138697	chr1:6615337-6639817	rwpe	casepe	NOTEST	1.52598e-07	0.00956541	15.9358	0	1	1	no	62683.7	0
189	NM_001171993	chr12	-	122277432	122326517	122277633	122295314	16	122277432,122277837,122281615,122284767,122284957,122286904,122287592,122292608,122294229,122294488,122295233,122295662,122296592,122296830,122301437,122326330,	122277744,122277954,122281738,122284839,122285120,122286982,122287696,122292698,122294312,122294531,122295338,122295725,122296619,122297097,122301502,122326517,	0	HPD	cmpl	cmpl	0,0,0,0,2,2,0,0,1,0,0,-1,-1,-1,-1,-1,	NM_001171993:chr12:-	NM_001171993	chr12:122277432-122326517	rwpe	casepe	NOTEST	4.1207e-07	0.0250226	15.89	0	1	1	no	60724.1	0
75	NM_001079855	chrX	+	2746862	2800861	2748229	2799254	11	2746862,2748101,2761253,2772020,2773033,2774538,2777883,2779562,2793850,2795240,2799092,	2747016,2748236,2761395,2772195,2773196,2774665,2778106,2779763,2793955,2795348,2800861,	0	GYG2	cmpl	cmpl	-1,0,1,2,0,1,2,0,0,0,0,	NM_001079855:chrX:+	NM_001079855	chrX:2746862-2800861	rwpe	casepe	NOTEST	1.48949e-07	0.00902964	15.8876	0	1	1	no	60622.4	0
1014	NR_026796	chr14	-	56247852	56263392	56263392	56263392	4	56247852,56260085,56261001,56263320,	56249698,56260174,56261063,56263392,	0	LINC00520	unk	unk	-1,-1,-1,-1,	NR_026796:chr14:-	NR_026796	chr14:56247852-56263392	rwpe	casepe	OK	2.71688e-06	0.159527	15.8415	0.00541877	0.2021	0.232818	no	58717	0
1197	NM_001127444	chr7	+	80275761	80303734	80276056	80303463	12	80275761,80285855,80290378,80292305,80293721,80295758,80299268,80300292,80301237,80302085,80302670,80303298,	80276176,80286016,80290526,80292485,80293813,80295805,80299338,80300480,80301356,80302159,80302725,80303734,	0	CD36	cmpl	cmpl	0,0,2,0,0,2,1,2,1,0,2,0,	NM_001127444:chr7:+	NM_001127444	chr7:80231503-80308593	rwpe	casepe	NOTEST	1.18089e-06	0.0677422	15.8079	0	1	1	no	57365.4	0
126	NM_001043	chr16	+	55690351	55737700	55690606	55736258	14	55690351,55703476,55705849,55719054,55725829,55727921,55729189,55730136,55731808,55732380,55733465,55734050,55735774,55736234,	55690880,55703608,55706087,55719193,55725964,55728025,55729314,55730249,55731937,55732480,55733566,55734218,55735846,55737700,	0	SLC6A2	cmpl	cmpl	0,1,1,2,0,0,2,1,0,0,1,0,0,0,	NM_001043:chr16:+	NM_001043	chr16:55689541-55740104	rwpe	casepe	NOTEST	1.67982e-06	0.0847031	15.6218	0	1	1	no	50423.9	0
1096	NM_173815	chr16	+	67022491	67043659	67022675	67042968	12	67022491,67029530,67034540,67034759,67035210,67036972,67037158,67037417,67037986,67038695,67039142,67042876,	67022733,67029732,67034682,67034893,67035364,67037077,67037263,67037456,67038127,67038776,67039296,67043659,	0	CES4A	cmpl	cmpl	0,1,2,0,2,0,0,0,0,0,0,1,	NM_173815:chr16:+	NM_173815	chr16:67022491-67043659	rwpe	casepe	NOTEST	1.95477e-06	0.0919758	15.522	0	1	1	no	47052	0
77	NM_001098514	chr16	-	5094122	5116146	5094348	5115909	8	5094122,5097878,5105246,5106053,5108493,5110286,5112425,5115701,	5094479,5097965,5105351,5106189,5108611,5110437,5112575,5116146,	0	C16orf89	cmpl	cmpl	1,1,1,0,2,1,1,0,	NM_001098514:chr16:-	NM_001098514	chr16:5094122-5116146	rwpe	casepe	NOTEST	4.09129e-07	0.0186762	15.4783	0	1	1	no	45648.7	0
2155	NM_134325	chr1	-	205882176	205912588	205884019	205904948	22	205882176,205884488,205886410,205887967,205889303,205890693,205892209,205892462,205892671,205893510,205895662,205896338,205896619,205897029,205897954,205898331,205899019,205900987,205901829,205902072,205904823,205912492,	205884311,205884532,205886482,205888113,205889358,205890975,205892323,205892555,205892741,205893617,205895758,205896416,205896733,205897177,205898037,205898484,205899184,205901163,205901940,205902212,205904966,205912588,	0	SLC26A9	cmpl	cmpl	2,0,0,1,0,0,0,0,2,0,0,0,0,2,0,0,0,1,1,2,0,-1,	NM_134325:chr1:-	NM_134325	chr1:205882176-205912588	rwpe	casepe	NOTEST	6.64641e-07	0.0250864	15.204	0	1	1	no	37744.3	0
211	NM_198572	chr8	+	145086581	145102015	145086683	145101857	5	145086581,145094809,145095468,145096132,145101527,	145086894,145095364,145096008,145096272,145102015,	0	SPATC1	cmpl	cmpl	0,1,1,1,0,	NM_198572:chr8:+	NM_198572	chr8:145086581-145102015	rwpe	casepe	OK	7.95995e-06	0.230932	14.8243	0.0145866	0.2059	0.236662	no	29011.7	0
622	NM_001193503	chr17	+	4854383	4860426	4855124	4860342	10	4854383,4855122,4856089,4857006,4858369,4858701,4859236,4859867,4860125,4860272,	4854477,4855209,4856185,4857140,4858592,4858899,4859438,4859976,4860184,4860426,	0	ENO3	cmpl	cmpl	-1,0,1,1,0,1,1,2,0,2,	NM_001193503:chr17:+	NM_001193503	chr17:4854383-4860426	rwpe	casepe	OK	1.15093e-05	0.325856	14.7891	0.0130153	0.2207	0.251235	no	28312.4	0
1397	NM_001169154	chrX	+	106449861	106487473	106456105	106486528	8	106449861,106450377,106456102,106459900,106462093,106465974,106482151,106486398,	106449920,106450652,106456258,106459973,106462199,106466071,106482237,106487473,	0	PIH1D3	cmpl	cmpl	-1,-1,0,0,1,2,0,2,	NM_001169154:chrX:+	NM_001169154	chrX:106449861-106487473	rwpe	casepe	NOTEST	5.30459e-07	0.0144899	14.7375	0	1	1	no	27315.8	0
858	NM_001270404	chr21	-	35818985	35883637	35821542	35821932	2	35818985,35883398,	35821982,35883637,	0	KCNE1	cmpl	cmpl	0,-1,	NM_001270404:chr21:-	NM_001270404	chr21:35818985-35884573	rwpe	casepe	NOTEST	6.02497e-07	0.0162306	14.7174	0	1	1	no	26938.9	0
793	NM_020641	chr9	-	27284653	27297137	27284720	27297053	8	27284653,27286206,27289669,27291016,27292398,27294313,27296610,27296977,	27284970,27286360,27289729,27291061,27292485,27294400,27296736,27297137,	0	EQTN	cmpl	cmpl	2,1,1,1,1,1,1,0,	NM_020641:chr9:-	NM_020641	chr9:27284653-27297137	rwpe	casepe	OK	9.2605e-06	0.230299	14.6021	0.00733949	0.20265	0.233337	no	24869	0
919	NM_024022	chr21	-	43791995	43816200	43792870	43815526	13	43791995,43795824,43796649,43800225,43802173,43803141,43804078,43805517,43808511,43809037,43810035,43815432,43816050,	43792888,43795977,43796795,43800321,43802343,43803307,43804122,43805643,43808635,43809154,43810146,43815577,43816200,	0	TMPRSS3	cmpl	cmpl	0,0,1,1,2,1,2,2,1,1,1,0,-1,	NM_024022:chr21:-	NM_024022	chr21:43791995-43816955	rwpe	casepe	NOTEST	2.23949e-07	0.00543609	14.5671	0	1	1	no	24273.8	0
1133	NM_016725	chr11	+	71900601	71907367	71903217	71907221	5	71900601,71903209,71906314,71906655,71906940,	71900803,71903385,71906503,71906791,71907367,	0	FOLR1	cmpl	cmpl	-1,0,0,0,1,	NM_016725:chr11:+	NM_016725	chr11:71900601-71907367	rwpe	casepe	NOTEST	1.34656e-06	0.0316371	14.5201	0	1	1	no	23494.8	0
303	NM_024861	chr2	-	241825464	241831455	241826486	241831356	5	241825464,241827708,241829421,241830954,241831346,	241826579,241828065,241829575,241831180,241831455,	0	C2orf54	cmpl	cmpl	0,0,2,1,0,	NM_024861:chr2:-	NM_024861	chr2:241825464-241835573	rwpe	casepe	NOTEST	3.67704e-06	0.0854224	14.5038	0	1	1	no	23231.3	0
887	NM_001276439	chr21	+	39601836	39673746	39671183	39672311	4	39601836,39628967,39668847,39671165,	39601945,39629107,39668945,39673746,	0	KCNJ15	cmpl	cmpl	-1,-1,-1,0,	NM_001276439:chr21:+	NM_001276439	chr21:39601836-39673746	rwpe	casepe	OK	3.95709e-05	0.882741	14.4453	0.106013	0.2358	0.265083	no	22307.8	0
859	NM_203378	chr22	-	36002810	36013555	36003343	36013304	4	36002810,36006930,36013209,36013408,	36003490,36007153,36013312,36013555,	0	MB	cmpl	cmpl	0,2,0,-1,	NM_203378:chr22:-	NM_203378	chr22:36002810-36019401	rwpe	casepe	OK	6.45874e-06	0.143398	14.4384	0.0063634	0.2468	0.275114	no	22202.2	0
599	NM_001145829	chr11	+	1860718	1862910	1860926	1862781	7	1860718,1860904,1861630,1861757,1862048,1862260,1862685,	1860757,1860939,1861674,1861886,1862138,1862437,1862910,	0	TNNI2	cmpl	cmpl	-1,0,1,0,0,0,0,	NM_001145829:chr11:+	NM_001145829	chr11:1860232-1862910	rwpe	casepe	OK	0.000136511	2.98807	14.4179	0.0662982	0.22265	0.253188	no	21888.9	0
182	NM_001243963	chrX	-	114345182	114468635	114347778	114468604	20	114345182,114357089,114357322,114357642,114358507,114364717,114384389,114384584,114391164,114398238,114399967,114400120,114400403,114400817,114404861,114413989,114414208,114418973,114422788,114468255,	114347898,114357167,114357460,114357755,114358565,114364762,114384506,114384633,114391230,114398346,114400026,114400218,114400515,114400905,114404995,114414126,114414314,114419100,114422933,114468635,	0	LRCH2	cmpl	cmpl	0,0,0,1,0,0,0,2,2,2,0,1,0,2,0,1,0,2,1,0,	NM_001243963:chrX:-	NM_001243963	chrX:114345182-114468635	rwpe	casepe	NOTEST	7.74708e-07	0.0156415	14.3014	0	1	1	no	20190.2	0
1734	NM_172056	chr7	-	150646515	150675402	150646986	150675001	9	150646515,150648008,150648535,150649512,150654378,150655146,150656659,150671798,150674925,	150647508,150648208,150648923,150649941,150654590,150655590,150656824,150672029,150675402,	0	KCNH2	cmpl	cmpl	0,1,0,0,1,1,1,1,0,	NM_172056:chr7:-	NM_172056	chr7:150642043-150675402	rwpe	casepe	NOTEST	4.8393e-08	0.000915354	14.2072	0	1	1	no	18915	0
1097	NM_198517	chr11	+	67171383	67177561	67171673	67177225	10	67171383,67171661,67172555,67172869,67173065,67173373,67174097,67174297,67176449,67176877,	67171428,67171825,67172655,67172977,67173172,67173488,67174163,67174487,67176604,67177561,	0	TBC1D10C	cmpl	cmpl	-1,0,2,0,0,2,0,0,1,0,	NM_198517:chr11:+	NM_198517	chr11:67171383-67177561	rwpe	casepe	NOTEST	2.61575e-06	0.0490225	14.1939	0	1	1	no	18741.3	0
1881	NM_001142270	chr2	+	169929084	169952677	169938091	169952277	6	169929084,169930764,169938032,169939838,169948299,169952053,	169929195,169930976,169938404,169940097,169948463,169952677,	0	DHRS9	cmpl	cmpl	-1,-1,0,1,2,1,	NM_001142270:chr2:+	NM_001142270	chr2:169921298-169952677	rwpe	casepe	NOTEST	3.36811e-06	0.0619468	14.1668	0	1	1	no	18392.2	0
757	NM_001199881	chr8	-	22545173	22550093	22547985	22548987	2	22545173,22550011,	22548995,22550093,	0	EGR3	cmpl	cmpl	0,-1,	NM_001199881:chr8:-	NM_001199881	chr8:22545173-22550815	rwpe	casepe	OK	7.88151e-06	0.128387	13.9917	0.0279146	0.2302	0.260089	no	16289.6	0
614	NM_174957	chr17	-	3827162	3867758	3828715	3867585	21	3827162,3831956,3832621,3833594,3838485,3839560,3840709,3844264,3844729,3845899,3846684,3847997,3848353,3850684,3853804,3853986,3854544,3854874,3856640,3856986,3867467,	3828732,3832074,3832739,3833728,3838571,3839763,3840930,3844600,3844948,3846025,3846816,3848100,3848442,3851149,3853890,3854067,3854683,3854979,3856723,3857004,3867758,	0	ATP2A3	cmpl	cmpl	1,0,2,0,1,2,0,0,0,0,0,2,0,0,1,1,0,0,1,1,0,	NM_174957:chr17:-	NM_174957	chr17:3827162-3867758	rwpe	casepe	NOTEST	6.06154e-06	0.094783	13.9327	0	1	1	no	15636.8	0
1781	NM_003975	chr1	-	156776034	156786640	156776969	156786500	9	156776034,156776966,156778994,156779452,156783639,156783996,156784828,156785797,156786466,	156776365,156777137,156779282,156779599,156783808,156784086,156785013,156785886,156786640,	0	SH2D2A	cmpl	cmpl	-1,0,0,0,2,2,0,1,0,	NM_003975:chr1:-	NM_003975	chr1:156776034-156851642	rwpe	casepe	OK	1.66735e-05	0.251278	13.8794	0.0223167	0.22355	0.254037	no	15070.5	0
949	NM_001630	chr10	+	47746919	47763040	47747111	47762187	12	47746919,47751144,47752404,47753837,47754714,47755464,47756032,47756638,47756971,47758845,47759649,47762127,	47747132,47751235,47752499,47753951,47754805,47755544,47756092,47756732,47757067,47758904,47759772,47763040,	0	ANXA8L2	cmpl	cmpl	0,0,1,0,0,1,0,0,1,1,0,0,	NM_001630:chr10:+	NM_001630	chr10:47746849-47763040	rwpe	casepe	OK	4.24094e-05	0.578876	13.7366	0.0717298	0.21595	0.246738	no	13649.7	0
873	NM_181505	chr17	+	37784750	37792878	37785449	37792118	7	37784750,37785422,37785792,37786224,37790135,37791859,37792068,	37784959,37785483,37785815,37786300,37790339,37791979,37792878,	0	PPP1R1B	cmpl	cmpl	-1,0,1,0,1,1,1,	NM_181505:chr17:+	NM_181505	chr17:37783176-37792878	rwpe	casepe	OK	1.04012e-05	0.139784	13.7142	0.0123611	0.2111	0.241955	no	13439.2	0
592	NR_110313	chr4	+	980784	998345	998345	998345	14	980784,981596,994399,994669,995255,995466,995769,996056,996519,996823,997132,997336,997799,998047,	981030,981737,994485,994777,995351,995669,995949,996273,996732,996945,997258,997417,997900,998345,	0	IDUA	unk	unk	-1,-1,-1,-1,-1,-1,-1,-1,-1,-1,-1,-1,-1,-1,	NR_110313:chr4:+	NR_110313	chr4:972860-998345	rwpe	casepe	OK	2.13975e-05	0.280985	13.6808	0.0398802	0.2491	0.27693	no	13131.7	0
981	NM_001165257	chr15	+	51973549	52013223	51984361	52011723	11	51973549,51975275,51975415,51980456,51981415,51984355,51988071,51991515,51993303,52005529,52011604,	51974034,51975321,51975631,51980599,51981565,51984533,51988188,51991599,51993441,52005610,52013223,	0	SCG3	cmpl	cmpl	-1,-1,-1,-1,-1,0,1,1,1,1,1,	NM_001165257:chr15:+	NM_001165257	chr15:51973549-52013223	rwpe	casepe	NOTEST	3.41184e-06	0.0444477	13.6693	0	1	1	no	13027.5	0
1494	NM_001243759	chr11	-	119225924	119252436	119227544	119252227	12	119225924,119227896,119228192,119228466,119228690,119228858,119229482,119229733,119229940,119230246,119230893,119252182,	119227632,119228017,119228300,119228545,119228771,119228962,119229547,119229844,119230052,119230370,119230944,119252436,	0	USP2	cmpl	cmpl	2,1,1,0,0,1,2,2,1,0,0,0,	NM_001243759:chr11:-	NM_001243759	chr11:119225924-119252436	rwpe	casepe	OK	1.435e-05	0.175988	13.5821	0.0360122	0.22455	0.255049	no	12264	0
1315	NM_033086	chr9	+	95736717	95798518	95738538	95797871	18	95736717,95737519,95738489,95765206,95766282,95768305,95772527,95773495,95776133,95778018,95780417,95782112,95782598,95784608,95792155,95795050,95796822,95797619,	95737028,95737687,95738991,95765296,95766419,95768462,95772666,95773554,95776280,95778111,95780497,95782143,95782706,95784671,95792278,95795155,95796963,95798518,	0	FGD3	cmpl	cmpl	-1,-1,0,0,0,2,0,1,0,0,0,2,0,0,0,0,0,0,	NM_033086:chr9:+	NM_033086	chr9:95709600-95798518	rwpe	casepe	NOTEST	3.13299e-06	0.0381254	13.5709	0	1	1	no	12169	0
716	NM_153020	chr6	+	17282931	17294099	17283002	17292350	3	17282931,17284887,17291986,	17283159,17284942,17294099,	0	RBM24	cmpl	cmpl	0,1,2,	NM_153020:chr6:+	NM_153020	chr6:17281808-17294099	rwpe	casepe	NOTEST	1.40311e-06	0.0169359	13.5592	0	1	1	no	12070.3	0
202	NM_001161659	chr6	+	135502452	135540311	135502651	135539118	14	135502452,135507040,135508971,135510928,135511264,135513461,135514975,135515493,135516885,135520045,135521222,135521427,135524354,135539001,	135502674,135507158,135509043,135511021,135511485,135513696,135515056,135515598,135517140,135520188,135521337,135521553,135524462,135540311,	0	MYB	cmpl	cmpl	0,2,0,0,0,2,0,0,0,0,2,0,0,0,	NM_001161659:chr6:+	NM_001161659	chr6:135502452-135540311	rwpe	casepe	OK	2.75583e-05	0.326191	13.5309	0.0762931	0.2383	0.267401	no	11836.4	0
2409	NM_001282434	chr2	-	239146907	239148765	239147763	239148546	4	239146907,239148167,239148301,239148465,	239147892,239148209,239148388,239148765,	0	HES6	cmpl	cmpl	0,0,0,0,	NM_001282434:chr2:-	NM_001282434	chr2:239146907-239148765	rwpe	casepe	OK	1.81788e-05	0.212183	13.5108	0.0197683	0.2031	0.233778	no	11672	0
125	NM_001037968	chrX	-	55035487	55057497	55035612	55054240	11	55035487,55039918,55041179,55042010,55043918,55046752,55047484,55051150,55052252,55054183,55057374,	55035776,55040081,55041448,55042175,55044098,55046937,55047707,55051273,55052448,55054290,55057497,	0	ALAS2	cmpl	cmpl	1,0,1,1,1,2,1,1,0,0,-1,	NM_001037968:chrX:-	NM_001037968	chrX:55035487-55057497	rwpe	casepe	NOTEST	5.12111e-06	0.0548277	13.3862	0	1	1	no	10706.2	0
243	NM_001077196	chr2	-	178487976	178753466	178494134	178740620	17	178487976,178528593,178534220,178540182,178545553,178562059,178565848,178576496,178592385,178592753,178634050,178681555,178682584,178684946,178704977,178740585,178753345,	178494290,178528677,178534295,178540246,178545631,178562160,178565939,178576606,178592493,178592900,178634101,178681648,178682652,178685022,178705110,178740650,178753466,	0	PDE11A	cmpl	cmpl	0,0,0,2,2,0,2,0,0,0,0,0,1,0,2,0,-1,	NM_001077196:chr2:-	NM_001077196	chr2:178487976-178973066	rwpe	casepe	NOTEST	1.38026e-06	0.0145822	13.367	0	1	1	no	10564.8	0
1737	NR_034013	chr7	+	151106246	151110132	151110132	151110132	4	151106246,151108755,151109052,151109804,	151106468,151108878,151109156,151110132,	0	WDR86-AS1	unk	unk	-1,-1,-1,-1,	NR_034013:chr7:+	NR_034013	chr7:151078206-151110440	rwpe	casepe	NOTEST	4.70615e-06	0.0455742	13.2414	0	1	1	no	9683.97	0
1655	NM_001033113	chr9	-	140328815	140335901	140329365	140332737	10	140328815,140329655,140330170,140330464,140330972,140331320,140331610,140332418,140332611,140335737,	140329557,140329790,140330281,140330728,140331203,140331480,140331761,140332536,140332757,140335901,	0	ENTPD8	cmpl	cmpl	0,0,0,0,0,2,1,0,0,-1,	NM_001033113:chr9:-	NM_001033113	chr9:140317846-140335901	rwpe	casepe	NOTEST	9.76736e-06	0.0920798	13.2026	0	1	1	no	9427.3	0
1676	NM_000083	chr7	+	143013218	143049097	143013305	143049058	23	143013218,143016847,143017756,143018457,143018807,143020401,143021506,143027864,143028324,143028643,143029511,143029816,143036345,143036603,143039021,143039464,143042613,143043232,143043671,143044003,143047464,143047660,143048686,	143013485,143016968,143017888,143018586,143018941,143020479,143021585,143027990,143028409,143028745,143029596,143029966,143036415,143036714,143039235,143039598,143042855,143043344,143043751,143044042,143047569,143047747,143049097,	0	CLCN1	cmpl	cmpl	0,0,1,1,1,0,0,1,1,2,2,0,0,1,1,2,1,0,1,0,0,0,0,	NM_000083:chr7:+	NM_000083	chr7:143013218-143049097	rwpe	casepe	OK	1.18825e-05	0.111312	13.1935	0.0308689	0.21055	0.241433	no	9367.73	0
842	NM_001142883	chr6	-	33689442	33714762	33690496	33703253	7	33689442,33693217,33694507,33695863,33703054,33706909,33714534,	33690964,33693393,33694683,33696077,33703432,33707038,33714762,	0	IP6K3	cmpl	cmpl	0,1,2,1,0,-1,-1,	NM_001142883:chr6:-	NM_001142883	chr6:33689442-33714762	rwpe	casepe	NOTEST	4.63084e-06	0.0430302	13.1818	0	1	1	no	9292.09	0
904	NM_001282885	chr22	-	41921805	41940493	41925286	41940105	7	41921805,41926690,41928097,41928662,41936702,41939994,41940438,	41925340,41926892,41928161,41928749,41936799,41940125,41940493,	0	POLR3H	cmpl	cmpl	0,2,1,1,0,0,-1,	NM_001282885:chr22:-	NM_001282885	chr22:41865128-41940610	rwpe	casepe	OK	0.00017262	1.59882	13.1771	0.617895	0.23365	0.263161	no	9262.08	0
76	NR_033342	chr19	+	3225482	3297073	3297073	3297073	13	3225482,3250982,3273869,3275853,3278028,3281196,3282123,3282349,3284899,3285939,3290269,3293316,3296755,	3225616,3251065,3273921,3275982,3278108,3281343,3282265,3282496,3284962,3286023,3290372,3293484,3297073,	0	CELF5	unk	unk	-1,-1,-1,-1,-1,-1,-1,-1,-1,-1,-1,-1,-1,	NR_033342:chr19:+	NR_033342	chr19:3224700-3297073	rwpe	casepe	NOTEST	5.61057e-06	0.0493362	13.1022	0	1	1	no	8793.44	0
1523	NM_001270395	chr6	+	122973873	123047518	123022632	123046340	5	122973873,122996222,123022584,123038931,123046272,	122973920,122996289,123022645,123039108,123047518,	0	PKIB	cmpl	cmpl	-1,-1,0,1,1,	NM_001270395:chr6:+	NM_001270395	chr6:122793061-123047518	rwpe	casepe	OK	2.05186e-05	0.178432	13.0861	0.0250371	0.21645	0.247199	no	8696.11	0
212	NM_001278065	chr6	+	146348917	146758734	146350653	146747755	10	146348917,146350333,146480483,146625746,146673385,146678661,146708025,146719904,146747694,146755007,	146348964,146351353,146480733,146625982,146673632,146678830,146708152,146720835,146747779,146758734,	0	GRM1	cmpl	cmpl	-1,0,1,2,1,2,0,1,2,-1,	NM_001278065:chr6:+	NM_001278065	chr6:146348917-146758734	rwpe	casepe	NOTEST	1.09752e-06	0.00925706	13.0421	0	1	1	no	8434.53	0
993	NM_198893	chr19	-	53569866	53606687	53571329	53589529	7	53569866,53577392,53578309,53589514,53594665,53594889,53606517,	53573515,53577521,53578436,53589574,53594750,53594973,53606687,	0	ZNF160	cmpl	cmpl	1,1,0,0,-1,-1,-1,	NM_198893:chr19:-	NM_198893	chr19:53569866-53606687	rwpe	casepe	OK	1.7039e-05	0.138868	12.9926	0.0621792	0.23445	0.26384	no	8150.01	0
216	NR_073514	chr1	+	150459839	150480085	150480085	150480085	17	150459839,150460333,150461439,150463869,150464073,150464886,150468957,150469285,150470005,150470977,150471372,150471691,150476810,150477107,150477381,150478066,150479391,	150459992,150460530,150461563,150463987,150464138,150464965,150469104,150469384,150470223,150471140,150471510,150471769,150476911,150477209,150477454,150478181,150480085,	0	TARS2	unk	unk	-1,-1,-1,-1,-1,-1,-1,-1,-1,-1,-1,-1,-1,-1,-1,-1,-1,	NR_073514:chr1:+	NR_073514	chr1:150459839-150480085	rwpe	casepe	OK	7.88578e-05	0.629107	12.9618	0.170858	0.22345	0.253954	no	7977.74	0
762	NM_001126106	chr14	-	23242431	23289020	23242818	23282607	11	23242431,23243141,23243562,23244652,23245041,23245403,23248001,23249134,23282108,23284528,23288846,	23242925,23243325,23243712,23244749,23245145,23245527,23248146,23249260,23282649,23284660,23289020,	0	SLC7A7	cmpl	cmpl	1,0,0,2,0,2,1,1,0,-1,-1,	NM_001126106:chr14:-	NM_001126106	chr14:23242431-23289020	rwpe	casepe	OK	1.62658e-05	0.128004	12.9421	0.0294525	0.2071	0.237875	no	7869.52	0
10	NM_001171942	chrX	+	14547419	14749933	14592519	14748607	11	14547419,14548069,14549093,14550360,14592494,14599304,14622436,14625252,14627112,14708831,14748328,	14547641,14548247,14549300,14550494,14592522,14599528,14622519,14625390,14627327,14708981,14749933,	0	GLRA2	cmpl	cmpl	-1,-1,-1,-1,0,0,2,1,1,0,0,	NM_001171942:chrX:+	NM_001171942	chrX:14547419-14749933	rwpe	casepe	NOTEST	9.42949e-06	0.071192	12.8822	0	1	1	no	7549.93	0
153	NM_001134663	chr1	+	84767288	84816481	84768917	84815457	4	84767288,84768885,84791319,84815313,	84767484,84768970,84791431,84816481,	0	SAMD13	cmpl	cmpl	-1,0,2,0,	NM_001134663:chr1:+	NM_001134663	chr1:84764048-84816481	rwpe	casepe	OK	2.95215e-05	0.222082	12.877	0.0344716	0.21935	0.249911	no	7522.72	0
93	NR_033732	chrY	-	21617316	21665039	21665039	21665039	11	21617316,21618942,21620809,21621174,21621844,21626991,21628341,21635790,21636525,21642054,21664917,	21618750,21619003,21620965,21621252,21621990,21627113,21629260,21636030,21636789,21642180,21665039,	0	BCORP1	unk	unk	-1,-1,-1,-1,-1,-1,-1,-1,-1,-1,-1,	NR_033732:chrY:-	NR_033732	chrY:21617316-21665039	rwpe	casepe	NOTEST	7.14058e-06	0.0534661	12.8703	0	1	1	no	7487.64	0
9	NM_003803	chr18	-	3066804	3220106	3067259	3215221	38	3066804,3071831,3075451,3075722,3079176,3083786,3083986,3085042,3086035,3089171,3089534,3090655,3094167,3100156,3100317,3102471,3112295,3116328,3119866,3126698,3129229,3131372,3134647,3135544,3141936,3149142,3151691,3154944,3164275,3168814,3173935,3174117,3176039,3187477,3188745,3193815,3214931,3219800,	3067553,3071887,3075474,3075759,3079340,3083892,3084025,3085130,3086149,3089239,3089594,3090800,3094304,3100201,3100424,3102628,3112410,3116513,3119993,3126895,3129517,3131494,3134822,3135728,3142061,3149199,3151891,3155086,3164437,3168979,3173998,3174206,3176132,3187635,3189085,3193956,3215249,3220106,	0	MYOM1	cmpl	cmpl	0,1,2,1,2,1,1,0,0,1,1,0,1,1,2,1,0,1,0,1,1,2,1,0,1,1,2,1,1,1,1,2,2,0,2,2,0,-1,	NM_003803:chr18:-	NM_003803	chr18:3066804-3220106	rwpe	casepe	NOTEST	4.54426e-06	0.030316	12.7037	0	1	1	no	6671.27	0
199	NM_001164619	chrX	-	132669775	133119673	132670151	133119476	7	132669775,132730467,132795757,132826396,132833922,132887508,133119301,	132670321,132730627,132795878,132826522,132834056,132888203,133119673,	0	GPC3	cmpl	cmpl	1,0,2,2,0,1,0,	NM_001164619:chrX:-	NM_001164619	chrX:132669775-133119673	rwpe	casepe	NOTEST	1.07956e-05	0.0702253	12.6673	0	1	1	no	6504.99	0
1236	NM_032379	chr11	-	85405264	85425791	85406237	85425491	9	85405264,85407225,85409021,85411557,85415900,85418471,85420373,85422155,85425455,	85406383,85407431,85409121,85411636,85416071,85418574,85420543,85422275,85425791,	0	SYTL2	cmpl	cmpl	1,2,1,0,0,2,0,0,0,	NM_032379:chr11:-	NM_032379	chr11:85405264-85522202	rwpe	casepe	NOTEST	1.61303e-05	0.0955551	12.5323	0	1	1	no	5923.95	0
127	NM_198393	chr17	-	56634037	56769416	56634371	56729362	33	56634037,56635159,56636813,56638880,56642229,56643107,56646552,56647745,56649281,56650541,56651547,56654735,56657025,56658971,56661860,56663161,56664941,56665256,56670915,56676236,56679166,56679760,56682338,56688521,56690781,56692592,56693535,56694898,56699010,56700207,56707800,56729226,56769299,	56634408,56635211,56636923,56638973,56642329,56643185,56646621,56647845,56649487,56650669,56651610,56654817,56657092,56659091,56661961,56663443,56665027,56665382,56671022,56677027,56679317,56679951,56682490,56688700,56690905,56692706,56693666,56694980,56699147,56700373,56707915,56729363,56769416,	0	TEX14	cmpl	cmpl	2,1,2,2,1,1,1,0,1,2,2,1,0,0,1,1,2,2,0,1,0,1,2,0,2,2,0,2,0,2,1,0,-1,	NM_198393:chr17:-	NM_198393	chr17:56634037-56769416	rwpe	casepe	NOTEST	7.2447e-06	0.042824	12.5292	0	1	1	no	5911.08	0
185	NM_001256109	chr1	+	117544371	117579173	117544439	117576723	10	117544371,117552471,117554171,117556027,117559711,117560777,117564194,117568130,117576481,117578820,	117544482,117552852,117554588,117556414,117560095,117561182,117564605,117568526,117576756,117579173,	0	CD101	cmpl	cmpl	0,1,1,1,1,1,1,1,1,-1,	NM_001256109:chr1:+	NM_001256109	chr1:117544371-117579173	rwpe	casepe	NOTEST	5.96097e-06	0.0349394	12.517	0	1	1	no	5861.36	0
962	NM_001164711	chr3	-	49454210	49460111	49454972	49459883	8	49454210,49455250,49456403,49456692,49457142,49457643,49458924,49459793,	49455151,49455406,49456584,49456838,49457221,49457775,49459005,49460111,	0	AMT	cmpl	cmpl	1,1,0,1,0,0,0,0,	NM_001164711:chr3:-	NM_001164711	chr3:49454210-49466757	rwpe	casepe	OK	8.49734e-05	0.495136	12.5085	0.131241	0.23805	0.267142	no	5826.95	0
146	NR_038225	chr10	+	77056140	77121436	77121436	77121436	4	77056140,77118267,77118696,77120378,	77056409,77118465,77118807,77121436,	0	ZNF503-AS1	unk	unk	-1,-1,-1,-1,	NR_038225:chr10:+	NR_038225	chr10:77056140-77121436	rwpe	casepe	NOTEST	1.81971e-06	0.0104577	12.4886	0	1	1	no	5746.9	0
1444	NM_170780	chr3	-	112641531	112693937	112642523	112693704	7	112641531,112643336,112643931,112647662,112648036,112649952,112693637,	112642646,112643382,112644040,112647911,112648354,112650018,112693937,	0	CD200R1	cmpl	cmpl	0,2,1,1,1,1,0,	NM_170780:chr3:-	NM_170780	chr3:112641531-112693937	rwpe	casepe	NOTEST	3.42403e-06	0.0191116	12.4465	0	1	1	no	5581.61	0
74	NM_001083910	chr20	-	1545028	1600689	1546800	1600590	4	1545028,1546798,1558983,1600514,	1546143,1546913,1559340,1600689,	0	SIRPB1	cmpl	cmpl	-1,1,1,0,	NM_001083910:chr20:-	NM_001083910	chr20:1545028-1600689	rwpe	casepe	NOTEST	7.28415e-06	0.0401543	12.4285	0	1	1	no	5512.56	0
951	NM_001934	chr17	+	48050129	48052323	48050369	48051307	2	48050129,48051064,	48050633,48052323,	0	DLX4	cmpl	cmpl	0,0,	NM_001934:chr17:+	NM_001934	chr17:48046561-48052323	rwpe	casepe	OK	3.80515e-05	0.20328	12.3832	0.0493276	0.20205	0.23277	no	5342.23	0
1432	NM_004974	chr1	-	111145775	111148975	111145904	111147404	3	111145775,111148012,111148849,	111147567,111148344,111148975,	0	KCNA2	cmpl	cmpl	0,-1,-1,	NM_004974:chr1:-	NM_004974	chr1:111136201-111174096	rwpe	casepe	NOTEST	1.18983e-06	0.00608027	12.3192	0	1	1	no	5110.2	0
1363	NM_001130145	chr11	+	101981191	102104154	101981579	102100671	9	101981191,101984874,102033186,102056748,102076623,102080247,102094352,102098199,102100432,	101981900,101985125,102033302,102056862,102076805,102080295,102094483,102098312,102104154,	0	YAP1	cmpl	cmpl	0,0,2,1,1,0,0,2,1,	NM_001130145:chr11:+	NM_001130145	chr11:101981191-102104154	rwpe	casepe	OK	0.000871181	4.39735	12.3014	3.69003	0.1959	0.226512	no	5047.57	0
916	NM_001031850	chr19	-	43406233	43422076	43406563	43421944	6	43406233,43411073,43411727,43414731,43420276,43421880,	43406598,43411328,43412006,43415010,43420639,43422076,	0	PSG6	cmpl	cmpl	1,1,1,1,1,0,	NM_001031850:chr19:-	NM_001031850	chr19:43406233-43422076	rwpe	casepe	NOTEST	1.62421e-06	0.00816517	12.2955	0	1	1	no	5027.16	0
1031	NM_001242834	chr16	+	58534046	58547523	58534152	58545480	14	58534046,58537647,58538057,58538262,58538492,58540290,58540461,58540815,58541711,58541851,58542865,58543057,58543204,58545325,	58534173,58537807,58538178,58538325,58538553,58540377,58540518,58540919,58541768,58541903,58542913,58543093,58543256,58547523,	0	NDRG4	cmpl	cmpl	0,0,1,2,2,0,0,0,2,2,0,0,0,1,	NM_001242834:chr16:+	NM_001242834	chr16:58497548-58547523	rwpe	casepe	OK	0.000100899	0.501375	12.2788	0.255112	0.21195	0.24281	no	4969.08	0
903	NM_002344	chr15	-	41795839	41806085	41796193	41805907	20	41795839,41796539,41796703,41796970,41797169,41797405,41797598,41797910,41798112,41799292,41799759,41800266,41801228,41803361,41803619,41804014,41804312,41804904,41805174,41805864,	41796442,41796630,41796838,41797072,41797262,41797503,41797728,41797975,41798203,41799488,41799855,41800419,41801327,41803544,41803776,41804161,41804463,41805076,41805318,41806085,	0	LTK	cmpl	cmpl	0,2,2,2,2,0,2,0,2,1,1,1,1,1,0,0,2,1,1,0,	NM_002344:chr15:-	NM_002344	chr15:41795839-41806085	rwpe	casepe	NOTEST	5.13201e-06	0.0253934	12.2726	0	1	1	no	4948.04	0
663	NM_001172632	chr12	-	10310898	10324790	10312614	10324676	5	10310898,10312945,10319310,10321672,10324600,	10312620,10313061,10319556,10321774,10324790,	0	OLR1	cmpl	cmpl	0,1,1,1,0,	NM_001172632:chr12:-	NM_001172632	chr12:10310898-10344403	rwpe	casepe	NOTEST	9.3735e-06	0.0454121	12.2422	0	1	1	no	4844.73	0
974	NM_001145137	chr22	-	51007289	51016506	51007766	51016344	19	51007289,51007764,51008004,51008721,51009319,51009586,51009803,51010434,51010631,51011303,51011948,51012763,51012921,51014463,51014626,51014964,51015285,51015752,51016203,	51007510,51007850,51008097,51008835,51009472,51009721,51009968,51010551,51010737,51011489,51012144,51012848,51013029,51014541,51014764,51015066,51015463,51015892,51016506,	0	CPT1B	cmpl	cmpl	-1,0,0,0,0,0,0,0,2,2,1,0,0,0,0,0,2,0,0,	NM_001145137:chr22:-	NM_001145137	chr22:51007289-51021428	rwpe	casepe	OK	2.62608e-05	0.126888	12.2384	0.0546139	0.20715	0.237923	no	4831.84	0
267	NM_001288623	chr2	-	203637872	203736195	203644255	203693732	13	203637872,203650640,203653552,203661612,203676468,203679424,203680633,203682140,203684423,203686080,203690417,203693570,203735883,	203644371,203650730,203653810,203661687,203676512,203679507,203680732,203682266,203684622,203686204,203690490,203693739,203736195,	0	ICA1L	cmpl	cmpl	1,1,1,1,2,0,0,0,2,1,0,0,-1,	NM_001288623:chr2:-	NM_001288623	chr2:203637872-203736708	rwpe	casepe	NOTEST	1.37552e-05	0.063847	12.1804	0	1	1	no	4641.66	0
96	NM_001278663	chr19	+	24216206	24312769	24309057	24310782	3	24216206,24228985,24309055,	24216423,24229081,24312769,	0	ZNF254	cmpl	cmpl	-1,-1,0,	NM_001278663:chr19:+	NM_001278663	chr19:24216206-24312769	rwpe	casepe	OK	4.42439e-05	0.198978	12.1348	0.140485	0.23145	0.261207	no	4497.3	0
114	NM_007163	chr18	+	43194765	43263060	43204629	43262484	20	43194765,43204595,43205647,43206922,43212314,43216954,43219710,43221173,43223096,43223950,43243749,43246101,43246899,43247797,43248313,43249270,43252864,43253647,43258939,43262283,	43195547,43204779,43205828,43207112,43212443,43217147,43219858,43221308,43223146,43224125,43243872,43246184,43247059,43247987,43248442,43249463,43253012,43253782,43258989,43263060,	0	SLC14A2	cmpl	cmpl	-1,0,0,1,2,2,0,1,1,0,1,1,0,1,2,2,0,1,1,0,	NM_007163:chr18:+	NM_007163	chr18:42792946-43263060	rwpe	casepe	NOTEST	1.40381e-06	0.00624189	12.1184	0	1	1	no	4446.39	0
1024	NM_001286257	chr12	-	57637237	57644976	57637594	57640631	9	57637237,57637870,57638097,57638319,57638698,57638927,57640586,57641908,57644775,	57637693,57638008,57638149,57638405,57638748,57638994,57640684,57641981,57644976,	0	STAC3	cmpl	cmpl	0,0,2,0,1,0,0,-1,-1,	NM_001286257:chr12:-	NM_001286257	chr12:57637237-57644976	rwpe	casepe	NOTEST	7.64076e-06	0.0336102	12.1029	0	1	1	no	4398.8	0
1524	NR_104245	chr7	-	123092235	123174718	123174718	123174718	12	123092235,123097434,123101410,123104886,123109267,123136749,123142650,123142997,123143255,123149954,123151997,123174545,	123092979,123097620,123101659,123105063,123109438,123136960,123142806,123143170,123143417,123150089,123152398,123174718,	0	IQUB	unk	unk	-1,-1,-1,-1,-1,-1,-1,-1,-1,-1,-1,-1,	NR_104245:chr7:-	NR_104245	chr7:123092235-123174718	rwpe	casepe	NOTEST	1.05655e-05	0.045284	12.0654	0	1	1	no	4286.03	0
1255	NM_001205315	chr7	-	87905743	87936228	87908712	87913584	6	87905743,87910229,87911955,87913128,87920230,87936106,	87908943,87910394,87912483,87913586,87920329,87936228,	0	STEAP4	cmpl	cmpl	0,0,0,0,-1,-1,	NM_001205315:chr7:-	NM_001205315	chr7:87905743-87936228	rwpe	casepe	OK	3.20224e-05	0.1257	11.9386	0.114481	0.21375	0.244573	no	3925.38	0
96	NR_102692	chr14	+	24505620	24520586	24520586	24520586	5	24505620,24507532,24517885,24518493,24520062,	24505837,24507793,24518020,24518549,24520586,	0	DHRS4L1	unk	unk	-1,-1,-1,-1,-1,	NR_102692:chr14:+	NR_102692	chr14:24476217-24520586	rwpe	casepe	NOTEST	7.05648e-06	0.0256076	11.8253	0	1	1	no	3628.95	0
1096	NM_184085	chr8	+	67039277	67087718	67039503	67086828	10	67039277,67040538,67047224,67049329,67061879,67062451,67062576,67064611,67066281,67086705,	67039671,67040711,67047390,67049425,67062113,67062474,67062701,67064862,67066569,67087718,	0	TRIM55	cmpl	cmpl	0,0,2,0,0,0,2,1,0,0,	NM_184085:chr8:+	NM_184085	chr8:67039277-67087718	rwpe	casepe	NOTEST	1.38908e-06	0.00481115	11.758	0	1	1	no	3463.55	0
1172	NM_153372	chr17	+	77019015	77045870	77040050	77044170	4	77019015,77040036,77042636,77043619,	77019170,77040205,77042776,77045870,	0	C1QTNF1	cmpl	cmpl	-1,0,2,1,	NM_153372:chr17:+	NM_153372	chr17:77015290-77045870	rwpe	casepe	NOTEST	1.57264e-05	0.0544137	11.7566	0	1	1	no	3460.02	0
2	NM_001195684	chr1	-	92145899	92371559	92149295	92327088	18	92145899,92161228,92163645,92174219,92177799,92181792,92182124,92184868,92185449,92187511,92193215,92195361,92200332,92224169,92262843,92327027,92365193,92371382,	92149414,92161336,92163687,92174340,92178099,92181951,92182265,92185021,92185784,92187701,92193363,92195530,92200516,92224307,92263028,92327201,92365254,92371559,	0	TGFBR3	cmpl	cmpl	1,1,1,0,0,0,0,0,1,0,2,1,0,0,1,0,-1,-1,	NM_001195684:chr1:-	NM_001195684	chr1:92145899-92371559	rwpe	casepe	OK	4.25497e-05	0.144456	11.7292	0.209244	0.24145	0.270438	no	3394.99	0
1655	NM_006647	chr9	+	140317846	140328858	140317981	140328812	14	140317846,140320699,140322484,140323333,140323727,140325235,140325526,140325687,140327480,140327656,140327904,140328201,140328416,140328654,	140318158,140320782,140322593,140323468,140323835,140325295,140325552,140325793,140327526,140327715,140328059,140328316,140328531,140328858,	0	NOXA1	cmpl	cmpl	0,0,2,0,0,0,0,2,0,1,0,2,0,1,	NM_006647:chr9:+	NM_006647	chr9:140317846-140335901	rwpe	casepe	OK	5.58245e-05	0.182909	11.6779	0.0623695	0.2208	0.251309	no	3276.5	0
1221	NM_001281805	chr15	-	83424116	83474822	83428099	83456142	13	83424116,83430853,83433917,83434649,83437631,83440824,83447517,83448996,83451546,83455262,83455503,83465001,83474717,	83428352,83431030,83434050,83434783,83437782,83440980,83447639,83449019,83451777,83455358,83456220,83465118,83474822,	0	FSD2	cmpl	cmpl	2,2,1,2,1,1,2,0,0,0,0,-1,-1,	NM_001281805:chr15:-	NM_001281805	chr15:83419315-83474822	rwpe	casepe	OK	3.21804e-05	0.104993	11.6718	0.16003	0.23665	0.265857	no	3262.64	0
2042	NM_032321	chr2	+	191045680	191068210	191064586	191064874	2	191045680,191064422,	191045854,191068210,	0	C2orf88	cmpl	cmpl	-1,0,	NM_032321:chr2:+	NM_032321	chr2:191002485-191068210	rwpe	casepe	NOTEST	2.70526e-05	0.0882372	11.6714	0	1	1	no	3261.69	0
108	NM_170677	chr15	-	37183221	37392341	37186954	37391667	13	37183221,37186917,37187351,37188828,37242524,37329014,37375971,37385781,37386727,37387764,37388489,37390167,37391655,	37184660,37187013,37187462,37188887,37242601,37329160,37376086,37385931,37386778,37387815,37388631,37390400,37392341,	0	MEIS2	cmpl	cmpl	-1,1,1,2,0,1,0,0,0,0,2,0,0,	NM_170677:chr15:-	NM_170677	chr15:37183221-37393500	rwpe	casepe	NOTEST	2.56235e-05	0.082823	11.6583	0	1	1	no	3232.31	0
1533	NM_199327	chr4	+	124317949	124324915	124322746	124323706	2	124317949,124322691,	124318087,124324915,	0	SPRY1	cmpl	cmpl	-1,0,	NM_199327:chr4:+	NM_199327	chr4:124317949-124324915	rwpe	casepe	OK	0.00011903	0.38202	11.6481	0.202726	0.23215	0.261786	no	3209.44	0
1151	NR_040069	chr15	-	74209808	74220589	74220589	74220589	3	74209808,74212300,74220405,	74211724,74212379,74220589,	0	LOXL1-AS1	unk	unk	-1,-1,-1,	NR_040069:chr15:-	NR_040069	chr15:74209808-74244478	rwpe	casepe	OK	8.52524e-05	0.270258	11.6303	0.132395	0.22675	0.257018	no	3170.09	0
155	NM_001164730	chr2	-	86441119	86565206	86444222	86565199	7	86441119,86459747,86479079,86481816,86491087,86509292,86565146,	86444233,86459925,86479193,86481937,86491164,86509365,86565206,	0	REEP1	cmpl	cmpl	1,0,0,2,0,2,0,	NM_001164730:chr2:-	NM_001164730	chr2:86441119-86565206	rwpe	casepe	NOTEST	6.63087e-06	0.0209389	11.6247	0	1	1	no	3157.79	0
90	NM_001193414	chr22	+	18593452	18614498	18604440	18613903	5	18593452,18604245,18606922,18609120,18613609,	18593605,18604468,18607071,18609801,18614498,	0	TUBA8	cmpl	cmpl	-1,0,1,0,0,	NM_001193414:chr22:+	NM_001193414	chr22:18593452-18614498	rwpe	casepe	OK	6.30549e-05	0.197439	11.6125	0.0935088	0.2402	0.26921	no	3131.22	0
1352	NM_001287344	chrX	-	100604434	100645784	100604872	100645537	19	100604434,100608181,100608857,100609617,100611039,100611771,100612496,100613297,100613604,100614280,100615075,100615555,100617160,100617548,100624985,100626620,100629523,100630131,100645465,	100604944,100608339,100608976,100609682,100611256,100611943,100612571,100613425,100613684,100614335,100615138,100615743,100617228,100617677,100625067,100626689,100629622,100630302,100645784,	0	BTK	cmpl	cmpl	0,1,2,0,2,1,1,2,0,2,2,0,1,1,0,0,0,0,0,	NM_001287344:chrX:-	NM_001287344	chrX:100604434-100645784	rwpe	casepe	NOTEST	7.99377e-06	0.0241778	11.5625	0	1	1	no	3024.58	0
1771	NM_021870	chr4	-	155525727	155533902	155525985	155533761	9	155525727,155527856,155529617,155530781,155531218,155532956,155533169,155533542,155533683,	155526218,155528134,155529802,155530915,155531349,155533050,155533353,155533587,155533902,	0	FGG	cmpl	cmpl	1,2,0,1,2,1,0,0,0,	NM_021870:chr4:-	NM_021870	chr4:155525285-155533902	rwpe	casepe	NOTEST	1.33291e-05	0.0401789	11.5576	0	1	1	no	3014.37	0
619	NM_001122890	chr17	-	4460221	4463891	4461309	4463816	4	4460221,4462637,4462852,4463676,	4462352,4462733,4463055,4463891,	0	GGT6	cmpl	cmpl	1,1,2,0,	NM_001122890:chr17:-	NM_001122890	chr17:4460221-4463891	rwpe	casepe	NOTEST	3.12777e-05	0.0906708	11.5013	0	1	1	no	2898.9	0
2348	NM_001278451	chr2	+	231090444	231177930	231090559	231177399	26	231090444,231101797,231102927,231106118,231108445,231109702,231110577,231112630,231113599,231115695,231118030,231134246,231134551,231135300,231149060,231150466,231152606,231155174,231157360,231158985,231162135,231174638,231175457,231175868,231176166,231177300,	231090618,231101975,231103096,231106202,231108526,231109795,231110655,231112780,231113683,231115776,231118132,231134333,231134668,231135354,231149126,231150547,231152681,231155279,231157503,231159033,231162177,231174754,231175566,231175946,231176310,231177930,	0	SP140	cmpl	cmpl	0,2,0,1,1,1,1,1,1,1,1,1,1,1,1,1,1,1,1,0,0,0,2,0,0,0,	NM_001278451:chr2:+	NM_001278451	chr2:231090444-231177930	rwpe	casepe	NOTEST	4.30275e-06	0.0124718	11.5011	0	1	1	no	2898.56	0
1739	NM_001258288	chr1	-	151336777	151345210	151337018	151345117	11	151336777,151337401,151337664,151338038,151338243,151338750,151339197,151340674,151341917,151342188,151345113,	151337181,151337520,151337757,151338160,151338322,151338929,151339380,151340795,151342030,151342245,151345210,	0	SELENBP1	cmpl	cmpl	2,0,0,1,0,1,1,0,1,1,0,	NM_001258288:chr1:-	NM_001258288	chr1:151336777-151345210	rwpe	casepe	OK	0.000443175	1.28252	11.4988	0.464211	0.21985	0.250349	no	2893.94	0
1153	NM_001142618	chr15	-	74471807	74495556	74472420	74494608	19	74471807,74473122,74473635,74474501,74474683,74476196,74477320,74481455,74483180,74483507,74483764,74486140,74487642,74487992,74488348,74489678,74490092,74494495,74495343,	74472584,74473278,74473799,74474603,74474801,74476330,74477396,74481618,74483242,74483584,74483832,74486263,74487809,74488016,74488488,74489764,74490159,74494623,74495556,	0	STRA6	cmpl	cmpl	1,1,2,2,1,2,1,0,1,2,0,0,1,1,2,0,2,0,-1,	NM_001142618:chr15:-	NM_001142618	chr15:74471807-74502046	rwpe	casepe	NOTEST	2.62625e-05	0.0744342	11.4687	0	1	1	no	2834.24	0
938	NM_001081560	chr19	-	46272966	46285815	46273745	46285610	15	46272966,46274228,46274607,46274825,46275028,46275898,46278206,46280599,46280924,46281384,46281750,46282521,46282696,46283035,46285450,	46273898,46274318,46274654,46274923,46275186,46276010,46278292,46280848,46281131,46281478,46281899,46282617,46282780,46283127,46285815,	0	DMPK	cmpl	cmpl	0,0,1,2,0,2,0,0,0,2,0,0,0,1,0,	NM_001081560:chr19:-	NM_001081560	chr19:46272966-46285815	rwpe	casepe	OK	0.000133311	0.353523	11.3728	0.273926	0.24795	0.276165	no	2651.87	0
787	NM_145650	chr11	-	26580578	26593815	26582611	26587405	4	26580578,26584662,26586711,26593587,	26582772,26584812,26587443,26593815,	0	MUC15	cmpl	cmpl	1,1,0,-1,	NM_145650:chr11:-	NM_145650	chr11:26353677-26684836	rwpe	casepe	NOTEST	2.5089e-05	0.0646427	11.3312	0	1	1	no	2576.54	0
176	NM_001199859	chr8	-	108261709	108510254	108264082	108509786	9	108261709,108276448,108296909,108306163,108315467,108334126,108348377,108359169,108509489,	108264243,108276579,108297076,108306265,108315595,108334356,108348499,108359325,108510254,	0	ANGPT1	cmpl	cmpl	1,2,0,0,1,2,0,0,0,	NM_001199859:chr8:-	NM_001199859	chr8:108261709-108510254	rwpe	casepe	NOTEST	1.77322e-05	0.0447996	11.3029	0	1	1	no	2526.45	0
682	NR_002751	chr19	-	12817262	12817332	12817332	12817332	1	12817262,	12817332,	0	SNORD41	unk	unk	-1,	NR_002751:chr19:-	NR_002751	chr19:12810007-12834810	rwpe	casepe	OK	0	2488.13	inf	nan	0.1044	0.130644	no	2488.13	0
1483	NM_001206789	chr11	-	117771355	117800168	117772953	117800022	12	117771355,117774369,117774673,117776352,117779326,117780520,117781421,117782482,117784491,117785106,117789123,117800001,	117772980,117774522,117774816,117776451,117779499,117780683,117781465,117782575,117784621,117785229,117789553,117800168,	0	TMPRSS13	cmpl	cmpl	0,0,1,1,2,1,2,2,1,1,0,0,	NM_001206789:chr11:-	NM_001206789	chr11:117771355-117800168	rwpe	casepe	NOTEST	4.12889e-05	0.0974182	11.2042	0	1	1	no	2359.43	0
207	NM_018915	chr5	+	140718326	140892546	140718538	140890740	4	140718326,140874373,140884959,140890513,	140720962,140874432,140885048,140892546,	0	PCDHGA2	cmpl	cmpl	0,0,2,1,	NM_018915:chr5:+	NM_018915	chr5:140710251-140892548	rwpe	casepe	OK	0.000119495	0.279147	11.1899	0.423113	0.223	0.253545	no	2336.06	0
1192	NR_038303	chr4	+	79567147	79605655	79605655	79605655	5	79567147,79570754,79584071,79594496,79601914,	79567417,79570863,79584165,79594568,79605655,	0	LINC01094	unk	unk	-1,-1,-1,-1,-1,	NR_038303:chr4:+	NR_038303	chr4:79567147-79605655	rwpe	casepe	NOTEST	2.56023e-05	0.0548414	11.0648	0	1	1	no	2142.05	0
18	NM_033401	chr16	+	76311175	76593135	76311560	76592580	24	76311175,76350309,76389214,76461348,76481908,76482663,76483611,76486404,76495852,76501248,76509835,76513315,76523582,76528806,76532463,76555036,76555935,76569441,76572012,76573615,76574599,76587179,76587732,76592386,	76311644,76350420,76389408,76461496,76482112,76482848,76483755,76486666,76496002,76501420,76509942,76513435,76523780,76528963,76532591,76555207,76556154,76569681,76572237,76573749,76574687,76587398,76587804,76593135,	0	CNTNAP4	cmpl	cmpl	0,1,1,0,1,1,0,0,1,1,2,1,1,1,2,1,1,1,1,1,0,1,1,1,	NM_033401:chr16:+	NM_033401	chr16:76311175-76593135	rwpe	casepe	NOTEST	1.28948e-06	0.0026412	11.0002	0	1	1	no	2048.27	0
599	NM_001098202	chr17	+	1959603	1962981	1959603	1962129	2	1959603,1959964,	1959640,1962981,	0	HIC1	cmpl	cmpl	0,1,	NM_001098202:chr17:+	NM_001098202	chr17:1958392-1962981	rwpe	casepe	NOTEST	2.41945e-05	0.0471776	10.9292	0	1	1	no	1949.93	0
87	NM_005071	chr19	-	15060844	15083730	15061006	15083722	9	15060844,15063739,15064946,15067287,15072813,15075130,15079114,15082548,15083517,	15061202,15063874,15065141,15067521,15073157,15075173,15079319,15082686,15083730,	0	SLC1A6	cmpl	cmpl	2,2,2,2,0,2,1,1,0,	NM_005071:chr19:-	NM_005071	chr19:15060844-15121455	rwpe	casepe	NOTEST	4.47203e-05	0.0819055	10.8388	0	1	1	no	1831.51	0
111	NM_001135731	chr8	-	40388110	40755343	40389741	40683195	6	40388110,40438683,40554763,40625159,40683093,40755201,	40389757,40438780,40554920,40625249,40683199,40755343,	0	ZMAT4	cmpl	cmpl	2,1,0,0,0,-1,	NM_001135731:chr8:-	NM_001135731	chr8:40388110-40755343	rwpe	casepe	NOTEST	3.37094e-06	0.00610999	10.8238	0	1	1	no	1812.55	0
791	NR_000014	chr17	+	27050446	27050509	27050509	27050509	1	27050446,	27050509,	0	SNORD42A	unk	unk	-1,	NR_000014:chr17:+	NR_000014	chr17:27046999-27053949	rwpe	casepe	OK	0	1735.66	inf	nan	0.1325	0.158383	no	1735.66	0
142	NM_080722	chr10	+	72432558	72522195	72432558	72520609	22	72432558,72434311,72462067,72468343,72489049,72489857,72492009,72493640,72494924,72496435,72498597,72500742,72503303,72503821,72504981,72509577,72511233,72511850,72513555,72517717,72517930,72520115,	72432640,72434751,72462224,72468534,72489133,72490005,72492115,72493784,72495057,72496549,72498746,72500918,72503437,72503945,72505062,72509741,72511402,72511983,72513763,72517847,72518041,72522195,	0	ADAMTS14	cmpl	cmpl	0,1,0,1,0,0,1,2,2,0,0,2,1,0,1,1,0,1,2,0,1,1,	NM_080722:chr10:+	NM_080722	chr10:72432558-72522195	rwpe	casepe	OK	0.000110065	0.190276	10.7555	0.410793	0.25015	0.277811	no	1728.76	0
1439	NM_000677	chr1	-	112042050	112046743	112042571	112045976	2	112042050,112045626,	112043178,112046743,	0	ADORA3	cmpl	cmpl	2,0,	NM_000677:chr1:-	NM_000677	chr1:112025969-112106597	rwpe	casepe	NOTEST	7.10074e-06	0.0121909	10.7455	0	1	1	no	1716.85	0
169	NR_046469	chr14	+	101292444	101327360	101327360	101327360	7	101292444,101295044,101295370,101302072,101302503,101311794,101327027,	101292554,101295153,101296086,101302216,101302637,101311870,101327360,	0	MEG3	unk	unk	-1,-1,-1,-1,-1,-1,-1,	NR_046469:chr14:+	NR_046469	chr14:101292444-101327360	rwpe	casepe	OK	0.000101796	0.173252	10.733	0.103694	0.24285	0.271605	no	1701.95	0
0	NR_037944	chr8	+	134203281	134243932	134243932	134243932	3	134203281,134237632,134239653,	134203456,134237826,134243932,	0	WISP1	unk	unk	-1,-1,-1,	NR_037944:chr8:+	NR_037944	chr8:134203281-134243932	rwpe	casepe	NOTEST	9.76946e-06	0.0166254	10.7328	0	1	1	no	1701.77	0
1253	NR_026988	chr1	+	87595447	87602352	87602352	87602352	3	87595447,87599296,87599647,	87595677,87599401,87602352,	0	LINC01140	unk	unk	-1,-1,-1,	NR_026988:chr1:+	NR_026988	chr1:87595447-87634886	rwpe	casepe	NOTEST	5.30477e-06	0.00869961	10.6794	0	1	1	no	1639.96	0
970	NM_024558	chr14	-	50575349	50583297	50576416	50583270	6	50575349,50579332,50581002,50582556,50582786,50583004,	50576431,50579437,50581122,50582629,50582897,50583297,	0	VCPKMT	cmpl	cmpl	0,0,0,2,2,0,	NM_024558:chr14:-	NM_024558	chr14:50575349-50583297	rwpe	casepe	OK	9.42223e-05	0.154074	10.6753	0.106761	0.2223	0.252831	no	1635.22	0
620	NM_001144941	chr17	-	4688579	4689729	4688936	4689647	2	4688579,4689452,	4688954,4689729,	0	VMO1	cmpl	cmpl	0,0,	NM_001144941:chr17:-	NM_001144941	chr17:4688579-4689729	rwpe	casepe	NOTEST	5.52339e-05	0.0891216	10.656	0	1	1	no	1613.53	0
170	NM_001287150	chr7	-	102453307	102715288	102453788	102669865	19	102453307,102462486,102473286,102517913,102518777,102523751,102524014,102524660,102553532,102566720,102572327,102603979,102608468,102665509,102667895,102669046,102669797,102696090,102715142,	102453978,102462650,102473421,102518040,102518897,102523914,102524132,102524759,102553662,102566821,102572380,102604112,102608564,102665677,102668005,102669195,102669865,102696194,102715288,	0	FBXL13	cmpl	cmpl	2,0,0,2,2,1,0,0,2,0,1,0,0,0,1,2,0,-1,-1,	NM_001287150:chr7:-	NM_001287150	chr7:102453307-102715288	rwpe	casepe	NOTEST	2.05201e-05	0.0327114	10.6385	0	1	1	no	1594.12	0
81	NM_033337	chr3	+	8775485	8788451	8775562	8787553	2	8775485,8787211,	8775676,8788451,	0	CAV3	cmpl	cmpl	0,0,	NM_033337:chr3:+	NM_033337	chr3:8775485-8788451	rwpe	casepe	NOTEST	1.30107e-05	0.0205293	10.6238	0	1	1	no	1577.88	0
1014	NR_027647	chr17	+	56315786	56345879	56345879	56345879	12	56315786,56320338,56324838,56326420,56326926,56327775,56329542,56332171,56342082,56343513,56344709,56345147,	56316100,56320416,56324999,56326538,56327056,56327982,56329867,56332332,56342335,56343687,56344947,56345879,	0	LPO	unk	unk	-1,-1,-1,-1,-1,-1,-1,-1,-1,-1,-1,-1,	NR_027647:chr17:+	NR_027647	chr17:56315786-56345879	rwpe	casepe	NOTEST	5.96011e-06	0.00921916	10.5951	0	1	1	no	1546.81	0
920	NM_001171992	chr6	+	43968336	43973694	43968356	43969856	4	43968336,43968710,43969789,43970417,	43968437,43968880,43969864,43973694,	0	C6orf223	cmpl	cmpl	0,0,2,-1,	NM_001171992:chr6:+	NM_001171992	chr6:43968336-43973694	rwpe	casepe	OK	0.00011794	0.176433	10.5468	0.290634	0.2475	0.275752	no	1495.96	0
696	NM_001282703	chr10	-	14560555	14614188	14563188	14572458	4	14560555,14563867,14572330,14613989,	14563305,14564018,14572514,14614188,	0	FAM107B	cmpl	cmpl	0,2,0,-1,	NM_001282703:chr10:-	NM_001282703	chr10:14560555-14816896	rwpe	casepe	OK	0.000256137	0.349166	10.4128	0.560452	0.2452	0.273732	no	1363.2	0
733	NM_001105248	chr16	+	19422056	19510434	19451360	19509288	22	19422056,19441734,19451281,19455402,19460863,19471556,19474601,19475097,19477403,19481002,19483409,19485446,19488761,19490752,19492691,19498266,19498514,19501716,19503471,19505583,19508442,19509241,	19422498,19441962,19452148,19455572,19460953,19471656,19474689,19475346,19477555,19481147,19483565,19485598,19488840,19490850,19492787,19498342,19498648,19501890,19503550,19505688,19508485,19510434,	0	TMC5	cmpl	cmpl	-1,-1,0,2,1,1,2,0,0,2,0,0,2,0,2,2,0,2,2,0,0,1,	NM_001105248:chr16:+	NM_001105248	chr16:19422056-19510434	rwpe	casepe	OK	8.19514e-05	0.11162	10.4115	0.275851	0.22315	0.253685	no	1362.03	0
804	NM_004948	chr18	-	28709213	28742819	28710765	28742557	17	28709213,28710755,28711556,28712530,28713853,28714534,28719710,28720004,28721961,28723619,28725573,28728460,28734736,28736005,28737333,28739407,28742494,	28710674,28710801,28711805,28712652,28714093,28714747,28719853,28720264,28722147,28723754,28725740,28728605,28734892,28736125,28737536,28739492,28742819,	0	DSC1	cmpl	cmpl	-1,0,0,1,1,1,2,0,0,0,1,0,0,0,1,0,0,	NM_004948:chr18:-	NM_004948	chr18:28709213-28742819	rwpe	casepe	OK	0.000124139	0.16733	10.3965	0.358194	0.2263	0.256622	no	1347.92	0
932	NR_031651	chr22	-	45596834	45596900	45596900	45596900	1	45596834,	45596900,	0	MIR1249	unk	unk	-1,	NR_031651:chr22:-	NR_031651	chr22:45588122-45636650	rwpe	casepe	OK	0	1238.24	inf	nan	0.11185	0.138017	no	1238.24	0
613	NM_001267561	chr19	+	3721696	3750811	3721890	3750682	21	3721696,3728421,3728601,3730025,3730352,3731932,3733750,3734324,3735563,3735866,3736162,3738552,3738894,3740549,3743936,3746008,3746482,3746773,3747791,3750135,3750579,	3721908,3728478,3728711,3730128,3730704,3732036,3733910,3734433,3735637,3735933,3736319,3738661,3739132,3740761,3744032,3746079,3746693,3746874,3748079,3750182,3750811,	0	TJP3	cmpl	cmpl	0,0,0,2,0,1,0,1,2,1,2,0,1,2,1,1,0,1,0,0,2,	NM_001267561:chr19:+	NM_001267561	chr19:3708334-3761673	rwpe	casepe	OK	0.0001072	0.129985	10.2438	0.217518	0.23305	0.262548	no	1212.55	0
181	NM_003466	chr2	-	113973573	114036498	113976109	114035971	12	113973573,113977668,113984731,113992970,113994177,113999127,113999584,114000266,114002003,114004330,114035946,114036407,	113976186,113977755,113984833,113993159,113994298,113999303,113999707,114000355,114002201,114004496,114036046,114036498,	0	PAX8	cmpl	cmpl	1,1,1,1,0,1,1,2,2,1,0,-1,	NM_003466:chr2:-	NM_003466	chr2:113973573-114036498	rwpe	casepe	NOTEST	3.50538e-05	0.0416281	10.2138	0	1	1	no	1187.55	0
906	NM_001190720	chr8	+	42128819	42190171	42128888	42188497	21	42128819,42146151,42147673,42150960,42162704,42163860,42166418,42171839,42173727,42174227,42175174,42176069,42176787,42177102,42178252,42179413,42179571,42179864,42183487,42186641,42188431,	42128987,42146246,42147791,42151030,42162793,42163950,42166543,42171947,42173857,42174422,42175289,42176193,42176939,42177164,42178362,42179463,42179671,42180012,42183615,42186732,42190171,	0	IKBKB	cmpl	cmpl	0,0,2,0,1,0,0,2,2,0,0,1,2,1,0,2,1,2,0,2,0,	NM_001190720:chr8:+	NM_001190720	chr8:42128819-42190171	rwpe	casepe	OK	0.000246902	0.292751	10.2115	0.656342	0.2438	0.272451	no	1185.7	0
207	NM_000718	chr9	+	140772240	141019076	140772385	141016451	46	140772240,140773505,140777195,140807631,140809105,140811692,140846725,140850149,140851222,140852049,140865834,140870358,140878589,140880864,140881233,140901218,140904461,140907580,140917462,140919406,140938225,140941355,140941850,140943660,140946543,140948297,140952183,140952500,140953020,140953530,140954105,140967937,140968452,140970270,140972565,140990935,140997162,141000150,141006849,141008829…	140772669,140773611,140777335,140807723,140809258,140811883,140846829,140850265,140851279,140852139,140866044,140870471,140878702,140880996,140881306,140901336,140904529,140907687,140918263,140919624,140938352,140941485,140941910,140943767,140946640,140948458,140952321,140952702,140953185,140953641,140954193,140968056,140968518,140970362,140972710,140991063,140997259,141000259,141006957,141008942…	0	CACNA1B	cmpl	cmpl	0,2,0,2,1,1,0,2,1,1,1,1,0,2,2,0,1,0,2,2,1,2,0,0,2,0,2,2,0,0,0,1,0,0,2,0,2,0,1,1,0,2,0,0,1,0,	NM_000718:chr9:+	NM_000718	chr9:140772240-141019076	rwpe	casepe	NOTEST	2.63992e-05	0.0307	10.1835	0	1	1	no	1162.91	0
874	NR_039881	chr17	+	37882747	37882814	37882814	37882814	1	37882747,	37882814,	0	MIR4728	unk	unk	-1,	NR_039881:chr17:+	NR_039881	chr17:37844336-37884915	rwpe	casepe	OK	0	1114.89	inf	nan	0.0948	0.119876	no	1114.89	0
1062	NR_002564	chr11	-	62622763	62622838	62622838	62622838	1	62622763,	62622838,	0	SNORD26	unk	unk	-1,	NR_002564:chr11:-	NR_002564	chr11:62619459-62623360	rwpe	casepe	OK	0	1070	inf	nan	0.1251	0.15064	no	1070	0
17	NM_001399	chrX	+	68835910	69259321	68836152	69255459	8	68835910,69176876,69243067,69247706,69249353,69250318,69253247,69255207,	68836548,69176982,69243091,69247886,69249388,69250370,69253378,69259321,	0	EDA	cmpl	cmpl	0,0,1,1,1,0,1,0,	NM_001399:chrX:+	NM_001399	chrX:68835910-69259321	rwpe	casepe	NOTEST	9.20888e-07	0.000965157	10.0335	0	1	1	no	1048.07	0
99	NM_001256484	chr8	+	27348684	27402439	27358500	27402039	19	27348684,27358444,27361120,27362472,27364388,27369352,27373234,27373836,27375554,27378399,27379939,27382878,27394300,27396175,27398070,27398989,27401265,27401702,27401960,	27348826,27358527,27361280,27362663,27364511,27369427,27373330,27373915,27375589,27378426,27380025,27382990,27394372,27396209,27398173,27399059,27401346,27401761,27402439,	0	EPHX2	cmpl	cmpl	-1,0,0,1,0,0,0,0,1,0,0,2,0,0,1,2,0,0,2,	NM_001256484:chr8:+	NM_001256484	chr8:27348518-27402439	rwpe	casepe	OK	0.000420105	0.424654	9.98132	0.538958	0.24385	0.272485	no	1010.83	0
1010	NR_106862	chr19	-	55742252	55742320	55742320	55742320	1	55742252,	55742320,	0	MIR6804	unk	unk	-1,	NR_106862:chr19:-	NR_106862	chr19:55741146-55770038	rwpe	casepe	OK	0	1006.95	inf	nan	0.1272	0.152724	no	1006.95	0
29	NM_015569	chr1	+	171810617	172381857	171810796	172376981	21	171810617,171890887,171956795,171958084,172001541,172002244,172007458,172011148,172013524,172017751,172037958,172050971,172061963,172100314,172222712,172277867,172292468,172348157,172356272,172357712,172376911,	171810957,171890961,171956945,171958288,172001640,172002405,172007601,172011284,172013592,172017890,172038045,172051042,172062015,172100428,172222822,172277979,172292480,172348322,172356499,172357949,172381857,	0	DNM3	cmpl	cmpl	0,2,1,1,1,1,0,2,0,2,0,0,2,0,0,2,0,0,0,2,2,	NM_015569:chr1:+	NM_015569	chr1:171810617-172381857	rwpe	casepe	NOTEST	5.68109e-06	0.00568616	9.96707	0	1	1	no	1000.89	0
104	NM_003490	chr22	-	32908539	33402806	32909678	33402647	13	32908539,32914029,32923904,32924860,32929778,32934021,32937556,32992659,33260901,33264952,33327374,33376629,33402336,	32909811,32914321,32923992,32924995,32929881,32934096,32937699,32992722,33260991,33265112,33327466,33376687,33402806,	0	SYN3	cmpl	cmpl	2,1,0,0,2,2,0,0,0,2,0,2,0,	NM_003490:chr22:-	NM_003490	chr22:32908539-33454377	rwpe	casepe	OK	0.00563465	5.40509	9.90578	5.3637	0.03565	0.0484788	yes	959.259	1
1676	NM_014690	chr7	-	143050492	143059173	143053642	143057186	7	143050492,143054372,143055919,143056418,143056824,143057132,143059108,	143054115,143054516,143056117,143056512,143056860,143057242,143059173,	0	FAM131B	cmpl	cmpl	1,1,1,0,0,0,-1,	NM_014690:chr7:-	NM_014690	chr7:143050492-143059840	rwpe	casepe	NOTEST	6.26057e-05	0.0590906	9.88242	0	1	1	no	943.853	0
213	NM_001282282	chr5	-	146965003	147162411	146981323	147162021	21	146965003,146981303,146991868,146997473,147000228,147003183,147008313,147009255,147010975,147012242,147015784,147016527,147019194,147020266,147021270,147023620,147024412,147027938,147029900,147040510,147162018,	146971249,146981374,146991934,146997677,147000306,147003252,147008379,147009309,147011074,147012341,147015847,147016611,147019323,147020386,147021327,147023761,147024559,147028037,147030110,147041008,147162411,	0	JAKMIP2	cmpl	cmpl	-1,0,0,0,0,0,0,0,0,0,0,0,0,0,0,0,0,0,0,0,0,	NM_001282282:chr5:-	NM_001282282	chr5:146939556-147162411	rwpe	casepe	NOTEST	5.1509e-06	0.00416841	9.66046	0	1	1	no	809.259	0
1224	NM_001144903	chr15	+	83776323	83806111	83776432	83805424	9	83776323,83781548,83784596,83788329,83790672,83791508,83793423,83796109,83805232,	83776524,83781652,83784694,83788433,83790755,83791630,83793528,83796229,83806111,	0	TM6SF1	cmpl	cmpl	0,2,1,0,2,1,0,0,0,	NM_001144903:chr15:+	NM_001144903	chr15:83776323-83806111	rwpe	casepe	OK	0.000327461	0.264141	9.65577	0.342608	0.2462	0.274598	no	806.633	0
1349	NM_001162491	chrX	+	100224696	100245820	100228678	100245577	8	100224696,100228664,100229115,100240655,100241784,100242378,100243181,100245550,	100224798,100228737,100229186,100240905,100241890,100242545,100243272,100245820,	0	ARL13A	cmpl	cmpl	-1,0,2,1,2,0,2,0,	NM_001162491:chrX:+	NM_001162491	chrX:100224696-100245820	rwpe	casepe	NOTEST	3.18446e-07	0.000250289	9.61833	0	1	1	no	785.97	0
93	NM_001282211	chr14	-	21484921	21539031	21485754	21539010	15	21484921,21486145,21486362,21486615,21486921,21487274,21487797,21488078,21488654,21488942,21489975,21490220,21490550,21491399,21538986,	21485921,21486197,21486398,21486663,21486973,21487319,21487901,21488135,21488741,21489003,21490038,21490341,21490656,21491480,21539031,	0	NDRG2	cmpl	cmpl	1,0,0,0,2,2,0,0,0,2,2,1,0,0,0,	NM_001282211:chr14:-	NM_001282211	chr14:21484921-21572863	rwpe	casepe	OK	0.000213656	0.163546	9.58019	0.241946	0.23575	0.265037	no	765.464	0
154	NM_004213	chr15	+	85427891	85489027	85430991	85488431	19	85427891,85429902,85430975,85432002,85433673,85438170,85447327,85448769,85451948,85461754,85464219,85467215,85476375,85478256,85478551,85486675,85487796,85487986,85488355,	85427982,85430018,85431087,85432091,85433765,85438354,85447469,85448883,85452026,85461835,85464300,85467341,85476506,85478425,85478749,85486757,85487895,85488098,85489027,	0	SLC28A1	cmpl	cmpl	-1,-1,0,0,2,1,2,0,0,0,0,0,0,2,0,0,1,1,2,	NM_004213:chr15:+	NM_004213	chr15:85427891-85489027	rwpe	casepe	NOTEST	2.16862e-08	1.65161e-05	9.57288	0	1	1	no	761.595	0
806	NM_182756	chr2	+	29033699	29073475	29038880	29072807	8	29033699,29037478,29038862,29041913,29045190,29052013,29063037,29072715,	29033813,29037552,29039115,29041972,29045276,29052185,29063335,29073475,	0	SPDYA	cmpl	cmpl	-1,-1,0,1,0,2,0,1,	NM_182756:chr2:+	NM_182756	chr2:29033699-29093175	rwpe	casepe	OK	0.000183704	0.139601	9.56971	0.190493	0.2264	0.256694	no	759.924	0
919	NM_032405	chr21	-	43801984	43816200	43802090	43815526	9	43801984,43803141,43804078,43805517,43808511,43809037,43810035,43815432,43816050,	43802343,43803307,43804122,43805643,43808635,43809154,43810146,43815577,43816200,	0	TMPRSS3	cmpl	cmpl	2,1,2,2,1,1,1,0,-1,	NM_032405:chr21:-	NM_032405	chr21:43791995-43816955	rwpe	casepe	NOTEST	0.000132346	0.0997627	9.55804	0	1	1	no	753.802	0
1028	NR_049752	chr19	+	58144534	58154147	58154147	58154147	6	58144534,58145153,58145390,58145996,58151279,58152071,	58144804,58145273,58145429,58146123,58151435,58154147,	0	ZNF211	unk	unk	-1,-1,-1,-1,-1,-1,	NR_049752:chr19:+	NR_049752	chr19:58144534-58154147	rwpe	casepe	OK	0.000419103	0.314646	9.55221	0.703516	0.24265	0.271436	no	750.761	0
597	NM_001165920	chr17	+	1646319	1658559	1648289	1657828	10	1646319,1648285,1648468,1648626,1649001,1650312,1650602,1651891,1655879,1657415,	1646370,1648352,1648507,1648689,1649203,1650456,1650806,1652034,1656084,1658559,	0	SERPINF2	cmpl	cmpl	-1,0,0,0,0,1,1,1,0,1,	NM_001165920:chr17:+	NM_001165920	chr17:1646129-1658559	rwpe	casepe	NOTEST	9.60061e-05	0.0705987	9.5223	0	1	1	no	735.356	0
599	NM_001145841	chr11	+	1861431	1862910	1861453	1862781	6	1861431,1861632,1861757,1862048,1862260,1862685,	1861468,1861674,1861886,1862138,1862437,1862910,	0	TNNI2	cmpl	cmpl	0,0,0,0,0,0,	NM_001145841:chr11:+	NM_001145841	chr11:1860232-1862910	rwpe	casepe	OK	0.0333614	21.393	9.32474	3.21214	0.0953	0.120432	no	641.25	0
621	NR_106827	chr16	+	4721318	4721391	4721391	4721391	1	4721318,	4721391,	0	MIR6769A	unk	unk	-1,	NR_106827:chr16:+	NR_106827	chr16:4674824-4740975	rwpe	casepe	OK	0	632.922	inf	nan	0.1254	0.150937	no	632.922	0
10	NM_001288716	chr5	-	10971953	11589029	10973564	11565069	19	10971953,10981884,10988222,10992662,11018085,11022880,11082807,11098686,11110969,11117561,11159687,11199559,11236802,11346483,11364807,11411647,11412146,11565055,11588857,	10973825,10981958,10988354,10992789,11018170,11023091,11082958,11098860,11111155,11117679,11159871,11199773,11236935,11346739,11365002,11411764,11412181,11565168,11589029,	0	CTNND2	cmpl	cmpl	0,1,1,0,2,1,0,0,0,2,1,0,2,1,1,1,2,0,-1,	NM_001288716:chr5:-	NM_001288716	chr5:10971953-11904155	rwpe	casepe	NOTEST	9.21218e-06	0.0056677	9.265	0	1	1	no	615.24	0
176	NM_001206572	chr10	-	108333420	108924466	108337305	108924284	27	108333420,108338848,108339126,108357108,108366923,108371668,108377906,108380185,108388959,108412139,108427446,108430994,108432625,108434806,108437070,108439013,108439389,108447949,108458971,108466302,108468980,108489807,108521345,108536291,108589331,108716270,108923726,	108337313,108339009,108339232,108357208,108367055,108371781,108378030,108380319,108389146,108412311,108427560,108431125,108432743,108434914,108437162,108439090,108439492,108448096,108459151,108466392,108469099,108489872,108521419,108536450,108589431,108716338,108924466,	0	SORCS1	cmpl	cmpl	1,2,1,0,0,1,0,1,0,2,2,0,2,2,0,1,0,0,0,0,1,2,0,0,2,0,0,	NM_001206572:chr10:-	NM_001206572	chr10:108333420-108924466	rwpe	casepe	NOTEST	1.82452e-05	0.0111722	9.25818	0	1	1	no	612.336	0
887	NM_002243	chr21	+	39628619	39673746	39671183	39672311	4	39628619,39628967,39668847,39671165,	39628709,39629107,39668945,39673746,	0	KCNJ15	cmpl	cmpl	-1,-1,-1,0,	NM_002243:chr21:+	NM_002243	chr21:39601836-39673746	rwpe	casepe	NOTEST	3.54294e-05	0.0211725	9.22303	0	1	1	no	597.597	0
1342	NM_000777	chr7	-	99245812	99277621	99245927	99277519	13	99245812,99247695,99250175,99258121,99260438,99261590,99262788,99264223,99264574,99270202,99272155,99273737,99277448,	99246023,99247855,99250402,99258282,99260505,99261718,99262937,99264312,99264688,99270302,99272208,99273831,99277621,	0	CYP3A5	cmpl	cmpl	0,2,0,1,0,1,2,0,0,2,0,2,0,	NM_000777:chr7:-	NM_000777	chr7:99245812-99277621	rwpe	casepe	NOTEST	3.73673e-05	0.0222117	9.21533	0	1	1	no	594.415	0
604	NM_002304	chr7	+	2557496	2568063	2558187	2566846	9	2557496,2558181,2564328,2564852,2565047,2565318,2565877,2566469,2566779,	2557578,2558232,2564377,2564952,2565201,2565404,2566043,2566555,2568063,	0	LFNG	cmpl	cmpl	-1,0,0,1,2,0,2,0,2,	NM_002304:chr7:+	NM_002304	chr7:2552162-2568810	rwpe	casepe	OK	0.000700618	0.408694	9.18818	0.805428	0.2365	0.265699	no	583.334	0
1654	NM_001177316	chr9	+	140125208	140131006	140126154	140130868	13	140125208,140126115,140126523,140127026,140127235,140127455,140127660,140128084,140128314,140128560,140128867,140129058,140130403,	140125390,140126239,140126613,140127155,140127379,140127567,140127856,140128174,140128393,140128728,140128984,140129183,140131006,	0	SLC34A3	cmpl	cmpl	-1,0,1,1,1,1,2,0,0,1,1,1,0,	NM_001177316:chr9:+	NM_001177316	chr9:140125208-140131006	rwpe	casepe	NOTEST	8.95464e-05	0.0509465	9.15213	0	1	1	no	568.94	0
294	NM_018662	chr1	+	231762560	232177019	231762613	232172577	13	231762560,231829571,231837700,231885671,231902885,231906580,231930987,231935853,231954074,232094573,232144530,232162180,232172437,	231762680,231830551,231837770,231885822,231903015,231906816,231931042,231935956,231954263,232094634,232144795,232162298,232177019,	0	DISC1	cmpl	cmpl	0,1,0,1,2,0,2,0,1,1,2,0,1,	NM_018662:chr1:+	NM_018662	chr1:231664398-232177019	rwpe	casepe	NOTEST	7.17323e-05	0.0395839	9.10808	0	1	1	no	551.828	0
1084	NM_001206833	chr11	+	65479472	65487077	65479738	65486652	12	65479472,65480236,65480392,65481063,65481244,65481965,65482291,65484137,65484359,65486060,65486343,65486517,	65479916,65480305,65480529,65481138,65481319,65482214,65482381,65484278,65484453,65486220,65486425,65487077,	0	KAT5	cmpl	cmpl	0,1,1,0,0,0,0,0,0,1,2,0,	NM_001206833:chr11:+	NM_001206833	chr11:65479472-65488409	rwpe	casepe	OK	0.00377277	2.05603	9.09002	3.17235	0.1586	0.186681	no	544.966	0
1097	NR_029887	chr16	-	67236223	67236298	67236298	67236298	1	67236223,	67236298,	0	MIR328	unk	unk	-1,	NR_029887:chr16:-	NR_029887	chr16:67233027-67237927	rwpe	casepe	OK	0	534.999	inf	nan	0.12925	0.154828	no	534.999	0
1049	NR_109923	chr20	+	60928065	60931534	60931534	60931534	2	60928065,60931247,	60928264,60931534,	0	LOC101928158	unk	unk	-1,-1,	NR_109923:chr20:+	NR_109923	chr20:60884115-60942368	rwpe	casepe	OK	0.0271735	14.3593	9.04557	2.75378	0.2352	0.264525	no	528.43	0
93	NM_001146706	chrY	-	21867300	21906825	21867880	21906420	26	21867300,21868326,21868679,21869032,21869819,21870129,21870760,21871336,21872261,21877237,21877500,21877708,21878164,21878481,21882757,21883015,21893657,21893931,21894469,21897237,21897506,21901413,21903620,21905047,21906270,21906556,	21868231,21868526,21868749,21869632,21869957,21870309,21870899,21871695,21872358,21877385,21877625,21877890,21878359,21878601,21882920,21883197,21893816,21894051,21894628,21897383,21897636,21901548,21903743,21905125,21906439,21906825,	0	KDM5D	cmpl	cmpl	0,1,0,0,0,0,2,0,2,1,2,0,0,0,2,0,0,0,0,1,0,0,0,0,0,-1,	NM_001146706:chrY:-	NM_001146706	chrY:21867300-21906825	rwpe	casepe	OK	0.000556968	0.288814	9.01833	1.76253	0.233	0.262513	no	518.547	0
85	NM_001261407	chr9	-	13105702	13279563	13106963	13250314	45	13105702,13108934,13109950,13110634,13112022,13113009,13113929,13119500,13121737,13122085,13123151,13125214,13126514,13126678,13133822,13136090,13136710,13137955,13139985,13147546,13150509,13158016,13162689,13168364,13175750,13176134,13183416,13186268,13188782,13190112,13192129,13193165,13196119,13205034,13205914,13216772,13217178,13219557,13221370,13222231,13223569,13224372,13247633,13250298,132…	13107110,13109058,13110063,13110739,13112145,13113053,13114020,13119648,13121931,13122169,13123297,13125389,13126589,13126771,13133903,13136181,13136802,13138152,13140148,13147657,13150687,13158109,13162794,13168563,13175874,13176416,13183584,13186385,13188992,13190298,13192294,13193312,13196229,13205106,13206098,13216861,13217293,13219767,13221499,13222445,13223709,13224582,13247800,13250371,132…	0	MPDZ	cmpl	cmpl	0,2,0,0,0,1,0,2,0,0,1,0,0,0,0,2,0,1,0,0,2,2,2,1,0,0,0,0,0,0,0,0,1,1,0,1,0,0,0,2,0,0,1,0,-1,	NM_001261407:chr9:-	NM_001261407	chr9:13105702-13279563	rwpe	casepe	NOTEST	0.000184146	0.0937577	8.99195	0	1	1	no	509.149	0
1057	NM_000744	chr20	-	61974661	61992748	61978089	61992517	6	61974661,61981004,61987326,61987722,61990899,61992441,	61978215,61982379,61987436,61987767,61991051,61992748,	0	CHRNA4	cmpl	cmpl	0,2,0,0,1,0,	NM_000744:chr20:-	NM_000744	chr20:61974661-61992748	rwpe	casepe	NOTEST	7.84852e-05	0.0391595	8.96273	0	1	1	no	498.941	0
791	NM_030795	chr8	-	27092839	27115956	27094362	27101240	7	27092839,27097487,27098570,27099193,27099913,27101227,27115867,	27094422,27097679,27098779,27099274,27100009,27101318,27115956,	0	STMN4	cmpl	cmpl	0,0,1,1,1,0,-1,	NM_030795:chr8:-	NM_030795	chr8:27092839-27115956	rwpe	casepe	NOTEST	6.19427e-08	3.06314e-05	8.94986	0	1	1	no	494.512	0
955	NM_001159322	chr19	-	48551099	48614109	48551599	48613772	17	48551099,48556253,48558134,48565254,48571047,48578023,48581027,48588315,48591942,48593620,48598720,48601395,48602927,48607844,48608589,48609778,48613743,	48551645,48556404,48558306,48565409,48571143,48578131,48581081,48588369,48591969,48593674,48598861,48601516,48603117,48607981,48608670,48609818,48614109,	0	PLA2G4C	cmpl	cmpl	2,1,0,1,1,1,1,1,1,1,1,0,2,0,0,2,0,	NM_001159322:chr19:-	NM_001159322	chr19:48551099-48614109	rwpe	casepe	NOTEST	4.35787e-05	0.0214684	8.94438	0	1	1	no	492.635	0
127	NM_001201457	chr17	-	56634037	56769416	56634371	56729362	33	56634037,56635159,56636813,56638880,56642229,56643107,56646552,56647745,56649281,56650541,56651547,56654735,56657025,56658971,56661860,56663161,56664941,56665256,56670915,56676236,56679166,56679760,56682338,56688521,56690781,56692592,56693535,56694898,56699010,56700207,56707800,56729226,56769299,	56634408,56635211,56636923,56638973,56642329,56643185,56646621,56647845,56649487,56650669,56651610,56654817,56657092,56659091,56661961,56663443,56665027,56665382,56671022,56677027,56679317,56679951,56682490,56688700,56690905,56692706,56693684,56694980,56699147,56700373,56707915,56729363,56769416,	0	TEX14	cmpl	cmpl	2,1,2,2,1,1,1,0,1,2,2,1,0,0,1,1,2,2,0,1,0,1,2,0,2,2,0,2,0,2,1,0,-1,	NM_001201457:chr17:-	NM_001201457	chr17:56634037-56769416	rwpe	casepe	NOTEST	3.00673e-06	0.00147682	8.94008	0	1	1	no	491.171	0
1689	NM_001100598	chr8	+	144766621	144777555	144772278	144776700	6	144766621,144771373,144772226,144773242,144773769,144775840,	144766712,144771471,144772293,144773369,144773883,144777555,	0	ZNF707	cmpl	cmpl	-1,-1,0,0,1,1,	NM_001100598:chr8:+	NM_001100598	chr8:144766621-144777555	rwpe	casepe	OK	0.000561185	0.272179	8.92186	0.679853	0.23155	0.261309	no	485.008	0
752	NM_002885	chr1	-	21922707	21995856	21924212	21946525	25	21922707,21924178,21924453,21924892,21925986,21928176,21929296,21932558,21934705,21935342,21936067,21936612,21937944,21938208,21938518,21939668,21940120,21940478,21943798,21944426,21945517,21946507,21952796,21976253,21995746,	21923757,21924221,21924557,21924995,21926110,21928290,21929406,21932690,21934843,21935429,21936139,21936768,21938074,21938309,21938602,21939722,21940199,21940582,21943984,21944465,21945565,21946543,21952890,21976289,21995856,	0	RAP1GAP	cmpl	cmpl	-1,0,1,0,2,2,0,0,0,0,0,0,2,0,0,0,2,0,0,0,0,0,-1,-1,-1,	NM_002885:chr1:-	NM_002885	chr1:21922707-21995856	rwpe	casepe	OK	0.000359537	0.172221	8.90391	0.68368	0.23535	0.264662	no	479.008	0
201	NM_033139	chr7	+	134576150	134655480	134576371	134653096	13	134576150,134613504,134617738,134620438,134625842,134632258,134635124,134642819,134642959,134644724,134645283,134650056,134653090,	134576424,134613651,134618141,134620516,134625988,134632520,134635265,134642863,134643041,134644862,134645379,134650137,134655480,	0	CALD1	cmpl	cmpl	0,2,2,0,0,2,0,0,2,0,0,0,0,	NM_033139:chr7:+	NM_033139	chr7:134464163-134655480	rwpe	casepe	OK	0.000259727	0.121639	8.87139	0.643485	0.1895	0.219827	no	468.334	0
26	NM_001164459	chr7	-	149944300	150000069	149946074	149992385	8	149944300,149946036,149981841,149983455,149986538,149990400,149992340,149999930,	149944658,149946143,149981934,149983629,149986682,149990508,149992436,150000069,	0	ACTR3C	cmpl	cmpl	-1,0,0,0,0,0,0,-1,	NM_001164459:chr7:-	NM_001164459	chr7:149944300-150035245	rwpe	casepe	NOTEST	6.29265e-05	0.0279822	8.79662	0	1	1	no	444.681	0
778	NM_033360	chr12	-	25357722	25403865	25368374	25398318	6	25357722,25368370,25378547,25380167,25398207,25403684,	25362845,25368494,25378707,25380346,25398329,25403865,	0	KRAS	cmpl	cmpl	-1,0,2,0,0,-1,	NM_033360:chr12:-	NM_033360	chr12:25348149-25403865	rwpe	casepe	OK	1.12858	487.969	8.75614	49.0221	5e-05	8.62227e-05	yes	432.374	1
20	NM_001243271	chr11	+	98891705	100180433	99426945	100179206	21	98891705,99196076,99426875,99690274,99715583,99715818,99786785,99827537,99872765,99931943,99941155,99942436,99944875,100061857,100064219,100095423,100126491,100141823,100168356,100169893,100179090,	98892000,99196215,99427000,99690496,99715707,99715994,99786881,99827741,99872868,99932125,99941292,99942566,99945026,100061985,100064395,100095544,100126650,100141973,100168427,100170128,100180433,	0	CNTN5	cmpl	cmpl	-1,-1,0,1,1,2,1,1,1,2,1,0,1,2,1,0,1,1,1,0,1,	NM_001243271:chr11:+	NM_001243271	chr11:98891705-100229616	rwpe	casepe	NOTEST	4.15373e-05	0.0173431	8.70574	0	1	1	no	417.531	0
225	NM_021634	chr4	+	159442865	159574521	159443128	159573207	18	159442865,159493849,159514552,159520477,159526219,159529123,159533281,159533442,159538282,159547971,159549789,159554556,159559159,159560411,159566060,159567942,159569650,159572908,	159443177,159493987,159514651,159520583,159526291,159529195,159533353,159533514,159538357,159548043,159549861,159554628,159559231,159560483,159566290,159568353,159569869,159574521,	0	RXFP1	cmpl	cmpl	0,1,1,1,2,2,2,2,2,2,2,2,2,2,2,1,1,1,	NM_021634:chr4:+	NM_021634	chr4:159442865-159574521	rwpe	casepe	NOTEST	3.22799e-08	1.32156e-05	8.67739	0	1	1	no	409.406	0
273	NR_027459	chr1	+	210111518	210337633	210337633	210337633	9	210111518,210126053,210126399,210186977,210194383,210267666,210273356,210329065,210334073,	210111622,210126101,210126604,210187142,210194599,210267938,210273535,210329255,210337633,	0	SYT14	unk	unk	-1,-1,-1,-1,-1,-1,-1,-1,-1,	NR_027459:chr1:+	NR_027459	chr1:210111518-210337633	rwpe	casepe	NOTEST	6.16334e-06	0.00250436	8.66652	0	1	1	no	406.332	0
950	NR_002433	chr20	+	47895481	47895560	47895560	47895560	1	47895481,	47895560,	0	SNORD12C	unk	unk	-1,	NR_002433:chr20:+	NR_002433	chr20:47862438-47905795	rwpe	casepe	OK	0	392.58	inf	nan	0.1246	0.150135	no	392.58	0
1515	NR_029515	chr11	-	122022936	122023016	122023016	122023016	1	122022936,	122023016,	0	MIR100	unk	unk	-1,	NR_029515:chr11:-	NR_029515	chr11:121959810-122073770	rwpe	casepe	OK	0	365.05	inf	nan	0.09675	0.122083	no	365.05	0
118	NM_018485	chr19	+	47840261	47845272	47844056	47845070	2	47840261,47844041,	47840426,47845272,	0	C5AR2	cmpl	cmpl	-1,0,	NM_018485:chr19:+	NM_018485	chr19:47835403-47845272	rwpe	casepe	NOTEST	1.22314e-06	0.000443682	8.50279	0	1	1	no	362.74	0
645	NM_001039131	chr17	+	7942357	7952451	7942473	7951883	12	7942357,7942703,7943219,7945686,7946098,7948146,7948555,7948800,7950224,7950881,7951062,7951703,	7942620,7942923,7943301,7945809,7946202,7948319,7948702,7949004,7950381,7950982,7951233,7952451,	0	ALOX15B	cmpl	cmpl	0,0,1,2,2,1,0,0,0,1,0,0,	NM_001039131:chr17:+	NM_001039131	chr17:7942357-7952451	rwpe	casepe	NOTEST	8.08932e-05	0.0281676	8.4438	0	1	1	no	348.207	0
87	NM_001258249	chrY	-	15360258	15592550	15361735	15591545	30	15360258,15362896,15372157,15409586,15410836,15414756,15417278,15417917,15418065,15435434,15436480,15438100,15447442,15466882,15467802,15469756,15470343,15470967,15471646,15472309,15478146,15481135,15505738,15508797,15522872,15526614,15560896,15582000,15591133,15591393,	15361762,15363067,15372284,15409728,15411024,15414871,15417427,15417992,15418130,15435640,15436586,15438230,15448215,15467278,15467898,15469849,15470499,15471102,15471866,15472408,15478273,15481229,15505773,15508852,15522993,15526673,15560946,15582109,15591197,15592550,	0	UTY	cmpl	cmpl	0,0,2,1,2,1,2,2,0,1,0,2,0,0,0,0,0,0,2,2,1,0,1,0,2,0,1,0,2,0,	NM_001258249:chrY:-	NM_001258249	chrY:15360258-15592550	rwpe	casepe	OK	0.000511931	0.175006	8.41724	1.81542	0.20865	0.239489	no	341.855	0
18	NM_001029854	chr5	+	76506705	76724080	76506750	76722379	21	76506705,76607818,76621363,76624822,76627226,76633051,76640677,76646889,76649170,76696072,76700544,76703205,76704717,76707500,76707924,76708935,76714053,76715591,76717645,76721591,76722269,	76507089,76607878,76621554,76624882,76627284,76633140,76640756,76646978,76649231,76696115,76700622,76703282,76704882,76707546,76708060,76709134,76714271,76715712,76717813,76721721,76724080,	0	PDE8B	cmpl	cmpl	0,0,0,2,2,0,2,0,2,0,1,1,0,0,1,2,0,2,0,0,1,	NM_001029854:chr5:+	NM_001029854	chr5:76506705-76724080	rwpe	casepe	OK	0.000473127	0.161526	8.41532	1.10655	0.24675	0.275069	no	341.401	0
79	NM_001258206	chr19	+	6772678	6857377	6772818	6857118	26	6772678,6820712,6821632,6821801,6822231,6822429,6825063,6825313,6826622,6828086,6828429,6828632,6828825,6829796,6832101,6833194,6833538,6833721,6833918,6836442,6843145,6848008,6850680,6852975,6853957,6857064,	6773022,6820829,6821691,6821870,6822340,6822525,6825132,6825417,6826722,6828182,6828498,6828719,6828911,6829929,6832211,6833296,6833636,6833744,6833964,6836579,6843177,6848125,6850768,6853090,6854109,6857377,	0	VAV1	cmpl	cmpl	0,0,0,2,2,0,0,0,2,0,0,0,0,2,0,2,2,1,0,1,0,2,2,0,1,0,	NM_001258206:chr19:+	NM_001258206	chr19:6772678-6857377	rwpe	casepe	NOTEST	0.000191912	0.064965	8.40308	0	1	1	no	338.515	0
108	NM_015568	chr20	+	37434347	37551667	37464568	37547309	11	37434347,37464467,37518237,37524207,37529223,37531310,37534611,37535621,37536448,37536670,37546799,	37434435,37464818,37518308,37524353,37529327,37531435,37534737,37535697,37536578,37536836,37551667,	0	PPP1R16B	cmpl	cmpl	-1,0,1,0,2,1,0,0,1,2,0,	NM_015568:chr20:+	NM_015568	chr20:37434347-37551667	rwpe	casepe	OK	0.0328833	10.5481	8.32541	7.40982	0.0123	0.0177472	yes	320.774	1
719	NM_017829	chr22	-	17618409	17646177	17618910	17646134	8	17618409,17619439,17621948,17623987,17625913,17629337,17630431,17646098,	17619247,17619628,17622123,17624021,17626007,17629450,17630635,17646177,	0	CECR5	cmpl	cmpl	2,2,1,0,2,0,0,0,	NM_017829:chr22:-	NM_017829	chr22:17618409-17646335	rwpe	casepe	OK	0.0213905	6.74626	8.30097	3.95529	0.0562	0.0739562	no	315.386	0
1651	NM_031467	chr5	+	139739786	139754722	139739821	139752383	22	139739786,139740396,139740838,139741392,139741601,139742029,139742496,139743023,139743312,139743638,139743947,139745104,139745418,139745735,139747004,139747304,139748171,139750679,139751035,139751826,139752329,139754411,	139740051,139740557,139740952,139741448,139741759,139742117,139742651,139743140,139743487,139743772,139744210,139745163,139745607,139745849,139747166,139747483,139748244,139750748,139751209,139751982,139752428,139754722,	0	SLC4A9	cmpl	cmpl	0,2,1,1,0,2,0,2,2,0,2,1,0,0,0,0,2,0,0,0,0,-1,	NM_031467:chr5:+	NM_031467	chr5:139739786-139754722	rwpe	casepe	NOTEST	5.3839e-07	0.000167885	8.28461	0	1	1	no	311.828	0
126	NM_001079522	chr14	+	56046924	56151302	56078766	56150821	43	56046924,56068474,56078736,56083234,56084681,56085899,56094629,56096674,56099952,56101243,56103166,56103915,56104496,56105902,56106630,56107091,56107650,56107844,56108409,56113690,56114742,56115519,56116493,56117045,56118607,56119567,56119734,56120276,56122759,56125263,56126383,56128239,56130672,56133958,56137446,56138283,56138502,56139347,56139646,56142552,56145069,56146282,56150816,	56047072,56068598,56079289,56083372,56084852,56086030,56094746,56096815,56100059,56101376,56103254,56104082,56104565,56105940,56106721,56107160,56107688,56107926,56108478,56113725,56114833,56115588,56116531,56117136,56118645,56119658,56119803,56120314,56122850,56125332,56126421,56128330,56130759,56134048,56137527,56138373,56138595,56139419,56139730,56142636,56145162,56146403,56151302,	0	KTN1	cmpl	cmpl	-1,-1,0,1,1,1,0,0,0,2,0,1,0,0,2,0,0,2,0,0,2,0,0,2,0,2,0,0,2,0,0,2,0,0,0,0,0,0,0,0,0,0,1,	NM_001079522:chr14:+	NM_001079522	chr14:56046924-56151302	rwpe	casepe	OK	0.00224671	0.671817	8.22411	3.57321	0.15245	0.180008	no	299.023	0
188	NM_001105533	chr7	+	120629444	120901972	120629675	120901727	18	120629444,120655718,120686940,120704291,120737752,120739979,120764384,120765873,120767143,120768435,120770178,120773876,120776093,120780880,120782026,120876767,120884255,120901685,	120629924,120655902,120687047,120704367,120737885,120740148,120764527,120765946,120767311,120768540,120770348,120773947,120776144,120781067,120782195,120876885,120884392,120901972,	0	CPED1	cmpl	cmpl	0,0,1,0,1,2,0,2,0,0,0,2,1,1,2,0,1,0,	NM_001105533:chr7:+	NM_001105533	chr7:120628750-120937498	rwpe	casepe	NOTEST	1.60726e-05	0.00472177	8.19858	0	1	1	no	293.778	0
144	NM_001278243	chr9	-	74966340	74979508	74970868	74975694	7	74966340,74971846,74974333,74975025,74975543,74978385,74979377,	74971017,74971972,74974437,74975137,74975703,74978522,74979508,	0	ZFAND5	cmpl	cmpl	1,1,2,1,0,-1,-1,	NM_001278243:chr9:-	NM_001278243	chr9:74966340-74980163	rwpe	casepe	OK	0.00153077	0.434949	8.15044	2.59137	0.14945	0.176815	no	284.137	0
876	NM_000759	chr17	+	38171613	38174066	38171727	38173212	5	38171613,38171943,38172485,38172737,38173047,	38171767,38172107,38172593,38172884,38174066,	0	CSF3	cmpl	cmpl	0,1,0,0,0,	NM_000759:chr17:+	NM_000759	chr17:38171613-38174066	rwpe	casepe	OK	0.000555903	0.155615	8.12893	0.419368	0.2181	0.24875	no	279.932	0
102	NM_001286622	chr21	+	30449791	30548210	30481452	30547213	9	30449791,30458133,30463821,30463988,30464759,30481360,30521509,30532261,30547032,	30450034,30458238,30463897,30464082,30464902,30481504,30521571,30532377,30548210,	0	MAP3K7CL	cmpl	cmpl	-1,-1,-1,-1,-1,0,1,0,2,	NM_001286622:chr21:+	NM_001286622	chr21:30449791-30548210	rwpe	casepe	NOTEST	8.34968e-05	0.0228325	8.09515	0	1	1	no	273.454	0
163	NM_001128429	chr4	+	95128995	95212443	95129545	95210685	24	95128995,95129496,95147269,95155104,95158102,95162056,95170804,95171902,95173766,95185857,95191878,95194767,95195888,95196040,95197489,95198172,95199572,95199766,95200073,95201742,95202622,95204271,95206110,95210623,	95129221,95129735,95147447,95155273,95158169,95162157,95170906,95171984,95174158,95186057,95191969,95194867,95195948,95196116,95197625,95198310,95199668,95199884,95200201,95201931,95202741,95204454,95206220,95212443,	0	SMARCAD1	cmpl	cmpl	-1,0,1,2,0,1,0,0,1,0,2,0,1,1,2,0,0,0,1,0,0,2,2,1,	NM_001128429:chr4:+	NM_001128429	chr4:95128758-95212443	rwpe	casepe	OK	0.000382721	0.100934	8.0429	1.03794	0.2287	0.258748	no	263.727	0
19	NM_032119	chr5	+	89854616	90460033	89854712	90459717	90	89854616,89910651,89913620,89914902,89918413,89920946,89923027,89924378,89925026,89930930,89933541,89938452,89938672,89939619,89940522,89941784,89943314,89947420,89948162,89949025,89953721,89968362,89969870,89971059,89971896,89975365,89977131,89979402,89981596,89985677,89986613,89988421,89989706,89992753,89999481,90000205,90001216,90002047,90004632,90006797,90007000,90008103,90012283,90015864,900…	89854734,89910836,89913770,89914998,89918518,89921060,89923593,89924649,89925356,89931107,89933765,89938579,89938858,89939800,89940686,89941908,89943581,89947547,89948380,89949769,89954095,89968539,89970051,89971262,89972026,89975446,89977271,89980012,89981812,89985893,89986858,89988603,89990518,89992963,89999612,90000305,90001396,90002211,90004726,90006876,90007139,90008245,90012546,90016040,900…	0	GPR98	cmpl	cmpl	0,1,0,0,0,0,0,2,0,0,0,2,0,0,1,0,1,1,2,1,1,0,0,1,0,1,1,0,1,1,1,0,2,1,1,0,1,1,0,1,2,0,1,0,2,1,0,0,0,1,1,2,0,0,1,0,0,0,0,0,1,2,0,0,2,1,2,0,0,0,0,0,1,2,1,2,0,0,0,2,0,2,1,0,0,2,1,0,0,1,	NM_032119:chr5:+	NM_032119	chr5:89854616-90460033	rwpe	casepe	NOTEST	0.000276012	0.0707855	8.00258	0	1	1	no	256.458	0
772	NM_004121	chr22	-	24615621	24641110	24615937	24640693	12	24615621,24620963,24621212,24621513,24622043,24622598,24627351,24628018,24628790,24629465,24629841,24640520,	24616084,24621074,24621379,24621620,24622234,24622735,24627498,24628176,24628986,24629561,24629972,24641110,	0	GGT5	cmpl	cmpl	0,0,1,2,0,1,1,2,1,1,2,0,	NM_004121:chr22:-	NM_004121	chr22:24615621-24641110	rwpe	casepe	OK	0.00908291	2.31758	7.99525	4.60197	0.02315	0.0323276	yes	255.158	1
1737	NM_176894	chr3	-	151044095	151047337	151045778	151047316	2	151044095,151047268,	151046795,151047337,	0	P2RY13	cmpl	cmpl	0,0,	NM_176894:chr3:-	NM_176894	chr3:150804675-151176497	rwpe	casepe	OK	0.00319999	0.802119	7.96961	2.73892	0.10355	0.129719	no	250.663	0
1132	NR_003059	chr16	-	71792304	71792390	71792390	71792390	1	71792304,	71792390,	0	SNORD71	unk	unk	-1,	NR_003059:chr16:-	NR_003059	chr16:71762904-71842976	rwpe	casepe	OK	0	241.072	inf	nan	0.12645	0.151927	no	241.072	0
859	NM_203377	chr22	-	36002810	36019401	36003343	36013304	4	36002810,36006930,36013209,36019237,	36003490,36007153,36013312,36019401,	0	MB	cmpl	cmpl	0,2,0,-1,	NM_203377:chr22:-	NM_203377	chr22:36002810-36019401	rwpe	casepe	NOTEST	1.36388e-06	0.000322491	7.8854	0	1	1	no	236.451	0
1053	NR_046225	chr20	-	61405472	61408208	61408208	61408208	3	61405472,61406666,61408157,	61405921,61406738,61408208,	0	LINC00659	unk	unk	-1,-1,-1,	NR_046225:chr20:-	NR_046225	chr20:61405472-61408208	rwpe	casepe	OK	0.0394858	9.31143	7.88153	2.59957	0.1071	0.133369	no	235.817	0
830	NR_106779	chr6	-	32137806	32137893	32137893	32137893	1	32137806,	32137893,	0	MIR6721	unk	unk	-1,	NR_106779:chr6:-	NR_106779	chr6:32120578-32145888	rwpe	casepe	OK	0	225.788	inf	nan	0.12375	0.149271	no	225.788	0
1096	NM_033058	chr8	+	67039277	67087718	67039503	67086716	11	67039277,67040538,67047224,67049329,67061879,67062451,67062576,67064611,67066281,67067857,67086705,	67039671,67040711,67047390,67049425,67062113,67062474,67062701,67064862,67066569,67067945,67087718,	0	TRIM55	cmpl	cmpl	0,0,2,0,0,0,2,1,0,0,1,	NM_033058:chr8:+	NM_033058	chr8:67039277-67087718	rwpe	casepe	NOTEST	1.44633e-07	3.12839e-05	7.75688	0	1	1	no	216.298	0
922	NM_001286510	chr6	-	44221837	44225089	44222442	44224615	4	44221837,44224078,44224421,44224918,	44223381,44224229,44224615,44225089,	0	SLC35B2	cmpl	cmpl	0,2,0,-1,	NM_001286510:chr6:-	NM_001286510	chr6:44221837-44225627	rwpe	casepe	OK	0.000870471	0.18673	7.74494	0.844002	0.23205	0.261695	no	214.516	0
177	NM_001143983	chrX	-	109917083	110039286	109919458	110035409	10	109917083,109922563,109924709,109931821,109937390,109943881,110002888,110005922,110035315,110038971,	109919589,109922653,109924877,109932031,109937559,109943949,110002982,110006035,110035443,110039286,	0	CHRDL1	cmpl	cmpl	1,1,1,1,0,1,0,1,0,-1,	NM_001143983:chrX:-	NM_001143983	chrX:109917083-110039286	rwpe	casepe	NOTEST	0.000191788	0.0404406	7.72015	0	1	1	no	210.861	0
1653	NR_026704	chr5	+	140098510	140098598	140098598	140098598	1	140098510,	140098598,	0	VTRNA1-2	unk	unk	-1,	NR_026704:chr5:+	NR_026704	chr5:140098510-140098598	rwpe	casepe	OK	0	210.395	inf	nan	0.12585	0.151349	no	210.395	0
2171	NR_029832	chr1	-	207975196	207975284	207975284	207975284	1	207975196,	207975284,	0	MIR29C	unk	unk	-1,	NR_029832:chr1:-	NR_029832	chr1:207975196-207975284	rwpe	casepe	OK	0	210.395	inf	nan	0.12585	0.151349	no	210.395	0
102	NM_001143770	chr10	-	31133564	31320866	31133889	31146615	9	31133564,31137459,31146608,31165926,31197861,31199288,31230503,31273297,31320761,	31134502,31139296,31146707,31165994,31197944,31199369,31230580,31273355,31320866,	0	ZNF438	cmpl	cmpl	2,1,0,-1,-1,-1,-1,-1,-1,	NM_001143770:chr10:-	NM_001143770	chr10:31133564-31320866	rwpe	casepe	NOTEST	0.00025031	0.052424	7.71037	0	1	1	no	209.436	0
118	NM_130472	chr11	+	47291198	47351582	47295465	47350701	33	47291198,47295377,47296113,47297449,47298282,47299715,47300549,47303125,47303931,47304363,47305728,47305925,47306491,47307001,47307983,47310941,47311417,47311699,47312160,47315433,47317046,47317447,47330141,47330831,47331057,47333282,47336770,47345221,47345815,47346021,47348288,47350208,47350596,	47291301,47295527,47296710,47297753,47298414,47299829,47300630,47303304,47304167,47304520,47305832,47306116,47306616,47307141,47308085,47311044,47311604,47311850,47312367,47315534,47317130,47317606,47330250,47330952,47331163,47333393,47336878,47345386,47345888,47346128,47348358,47350255,47351582,	0	MADD	cmpl	cmpl	-1,0,2,2,0,0,0,0,2,1,2,1,0,2,1,1,2,0,1,1,0,0,0,1,2,0,0,0,0,1,0,1,0,	NM_130472:chr11:+	NM_130472	chr11:47290926-47351582	rwpe	casepe	OK	0.000982686	0.20091	7.6756	2.01479	0.1733	0.202448	no	204.45	0
1022	NR_029673	chr11	+	57408670	57408759	57408759	57408759	1	57408670,	57408759,	0	MIR130A	unk	unk	-1,	NR_029673:chr11:+	NR_029673	chr11:57408670-57408759	rwpe	casepe	OK	0	196.701	inf	nan	0.12585	0.151349	no	196.701	0
1001	NM_001282350	chr19	-	54597932	54605994	54598942	54604083	4	54597932,54600148,54604046,54605961,	54599418,54600451,54604242,54605994,	0	OSCAR	cmpl	cmpl	1,1,0,-1,	NM_001282350:chr19:-	NM_001282350	chr19:54597932-54605994	rwpe	casepe	NOTEST	0.000154082	0.0301205	7.61091	0	1	1	no	195.484	0
599	NM_001289005	chr11	+	1891481	1913493	1901449	1908793	11	1891481,1901316,1902661,1904648,1905161,1905509,1905729,1907961,1908466,1908703,1913002,	1891891,1901454,1902826,1904790,1905254,1905553,1905811,1908096,1908544,1908806,1913493,	0	LSP1	cmpl	cmpl	-1,0,2,2,0,0,2,0,0,0,-1,	NM_001289005:chr11:+	NM_001289005	chr11:1874199-1913493	rwpe	casepe	OK	0.0050495	0.983067	7.60501	2.49965	0.15385	0.181546	no	194.686	0
974	NM_016431	chr22	+	51041561	51049979	51041561	51049207	10	51041561,51042054,51042269,51043795,51043989,51044252,51045085,51045348,51048639,51049134,	51041927,51042148,51043492,51043871,51044162,51044362,51045193,51045419,51048738,51049979,	0	MAPK8IP2	cmpl	cmpl	0,0,1,1,2,1,0,0,2,2,	NM_016431:chr22:+	NM_016431	chr22:51039130-51049979	rwpe	casepe	OK	0.0038059	0.731005	7.5855	2.91111	0.0988	0.124413	no	192.072	0
1153	NM_022369	chr15	-	74471807	74495220	74472420	74494608	19	74471807,74473122,74473635,74474501,74474683,74476196,74477320,74481455,74483180,74483507,74483764,74486140,74487642,74487992,74488348,74489678,74490092,74494495,74495053,	74472584,74473278,74473799,74474603,74474801,74476330,74477396,74481618,74483242,74483584,74483832,74486263,74487809,74488016,74488488,74489764,74490159,74494623,74495220,	0	STRA6	cmpl	cmpl	1,1,2,2,1,2,1,0,1,2,0,0,1,1,2,0,2,0,-1,	NM_022369:chr15:-	NM_022369	chr15:74471807-74502046	rwpe	casepe	OK	0.00523686	0.989671	7.5621	3.12311	0.0244	0.033965	yes	188.982	1
984	NR_029677	chr3	-	52328234	52328324	52328324	52328324	1	52328234,	52328324,	0	MIR135A1	unk	unk	-1,	NR_029677:chr3:-	NR_029677	chr3:52321835-52329272	rwpe	casepe	OK	0	184.121	inf	nan	0.09785	0.123371	no	184.121	0
975	NM_001127892	chr16	-	51169885	51184508	51171022	51175841	3	51169885,51172594,51184291,	51171459,51176056,51184508,	0	SALL1	cmpl	cmpl	1,0,-1,	NM_001127892:chr16:-	NM_001127892	chr16:51169885-51185183	rwpe	casepe	NOTEST	2.6668e-05	0.00487453	7.51401	0	1	1	no	182.786	0
978	NM_001077500	chr19	-	51515999	51523431	51518055	51522386	6	51515999,51518672,51519137,51520365,51522298,51523323,	51518208,51518806,51519412,51520546,51522398,51523431,	0	KLK10	cmpl	cmpl	0,1,2,1,0,-1,	NM_001077500:chr19:-	NM_001077500	chr19:51515999-51523431	rwpe	casepe	NOTEST	0.00037032	0.0612146	7.36896	0	1	1	no	165.302	0
115	NM_174963	chr1	+	44173203	44396837	44201933	44395893	13	44173203,44201903,44257772,44280562,44290402,44303890,44360054,44363906,44364839,44365212,44386075,44386453,44395803,	44173364,44202096,44257820,44280605,44290564,44303983,44360149,44363970,44364935,44365399,44386222,44386600,44396837,	0	ST3GAL3	cmpl	cmpl	-1,0,1,1,2,2,2,1,2,2,0,0,0,	NM_174963:chr1:+	NM_174963	chr1:44173203-44396837	rwpe	casepe	NOTEST	0.000476799	0.0775422	7.34546	0	1	1	no	162.631	0
1801	NM_001278733	chr6	-	159455500	159463385	159456858	159463235	6	159455500,159459145,159460145,159461754,159462385,159463109,	159458156,159459260,159460341,159461864,159462547,159463385,	0	TAGAP	cmpl	cmpl	1,0,2,0,0,0,	NM_001278733:chr6:-	NM_001278733	chr6:159455500-159466184	rwpe	casepe	NOTEST	2.34093e-05	0.00373105	7.31636	0	1	1	no	159.383	0
969	NM_033159	chr3	-	50337319	50341032	50337913	50340387	4	50337319,50338418,50339487,50340896,	50338231,50338508,50340411,50341032,	0	HYAL1	cmpl	cmpl	0,0,0,-1,	NM_033159:chr3:-	NM_033159	chr3:50337319-50349812	rwpe	casepe	OK	0.0644305	10.267	7.31606	4.87384	0.01385	0.0198683	yes	159.35	1
600	NR_002196	chr11	-	2016405	2019065	2019065	2019065	5	2016405,2017105,2017308,2017516,2017747,	2017024,2017228,2017421,2017651,2019065,	0	H19	unk	unk	-1,-1,-1,-1,-1,	NR_002196:chr11:-	NR_002196	chr11:2016405-2019065	rwpe	casepe	OK	7.11422	1099.69	7.27217	180.026	5e-05	8.62227e-05	yes	154.576	1
589	NR_110055	chr7	+	643034	648139	648139	648139	2	643034,647501,	643253,648139,	0	AC147651.4	unk	unk	-1,-1,	NR_110055:chr7:+	NR_110055	chr7:588833-826116	rwpe	casepe	OK	0.00432	0.662208	7.26011	1.67783	0.25245	0.279956	no	153.289	0
103	NM_001198939	chr18	+	32173281	32471808	32335940	32464709	22	32173281,32259431,32335939,32345924,32374000,32386182,32391922,32395872,32398127,32400754,32407556,32428259,32431794,32438248,32443929,32446074,32455202,32457682,32459514,32462032,32464691,32467729,	32173502,32259556,32336007,32346005,32374214,32386268,32392077,32395978,32398294,32400879,32407640,32428347,32431892,32438362,32444026,32446095,32455362,32457772,32459683,32462165,32464740,32471808,	0	DTNA	cmpl	cmpl	-1,-1,0,1,1,2,1,0,1,0,2,2,0,2,2,0,0,1,1,2,0,-1,	NM_001198939:chr18:+	NM_001198939	chr18:32073253-32471808	rwpe	casepe	NOTEST	1.07931e-05	0.0016486	7.25499	0	1	1	no	152.746	0
165	NM_000507	chr9	-	97365420	97401923	97365662	97401592	7	97365420,97367738,97369096,97372202,97380049,97382610,97401422,	97365854,97367858,97369234,97372343,97380142,97382773,97401923,	0	FBP1	cmpl	cmpl	0,0,0,0,0,2,0,	NM_000507:chr9:-	NM_000507	chr9:97365420-97402531	rwpe	casepe	OK	0.0415187	6.28884	7.24289	6.38766	0.0145	0.0207446	yes	151.47	1
785	NR_037481	chr1	-	26232852	26232945	26232945	26232945	1	26232852,	26232945,	0	MIR3917	unk	unk	-1,	NR_037481:chr1:-	NR_037481	chr1:26210676-26233368	rwpe	casepe	OK	0	151.196	inf	nan	0.1208	0.146379	no	151.196	0
688	NR_049814	chr4	+	13629488	13629581	13629581	13629581	1	13629488,	13629581,	0	MIR5091	unk	unk	-1,	NR_049814:chr4:+	NR_049814	chr4:13629488-13629581	rwpe	casepe	OK	0	151.191	inf	nan	0.12585	0.151349	no	151.191	0
27	NM_001039350	chr7	+	153584418	154685995	153584768	154684190	26	153584418,154143298,154172023,154237616,154263926,154429530,154461069,154519476,154561126,154564554,154585788,154587554,154593064,154595573,154596626,154598703,154645489,154659704,154664333,154667615,154672597,154677342,154679385,154680981,154681166,154684043,	153584819,154143413,154172122,154237711,154264001,154429583,154461151,154519597,154561281,154564652,154585912,154587593,154593172,154595665,154596674,154598822,154645537,154659803,154664403,154667810,154672652,154677454,154679444,154681054,154681240,154685995,	0	DPP6	cmpl	cmpl	0,0,1,1,0,0,2,0,1,0,2,0,0,0,2,2,1,1,1,2,2,0,1,0,1,0,	NM_001039350:chr7:+	NM_001039350	chr7:153584418-154685995	rwpe	casepe	NOTEST	3.94822e-08	5.61652e-06	7.15233	0	1	1	no	142.254	0
894	NM_001128628	chr15	+	40509628	40569688	40556986	40568295	11	40509628,40532799,40545378,40556981,40558042,40564424,40565066,40565546,40565751,40566342,40568127,	40509868,40532882,40545490,40557190,40558696,40564922,40565200,40565673,40565877,40566477,40569688,	0	PAK6	cmpl	cmpl	-1,-1,-1,0,0,0,0,2,0,0,0,	NM_001128628:chr15:+	NM_001128628	chr15:40453209-40569688	rwpe	casepe	OK	0.00270387	0.364994	7.0767	2.729	0.1396	0.165987	no	134.989	0
593	NR_029639	chr1	+	1102483	1102578	1102578	1102578	1	1102483,	1102578,	0	MIR200B	unk	unk	-1,	NR_029639:chr1:+	NR_029639	chr1:1102483-1102578	rwpe	casepe	OK	0	133.109	inf	nan	0.12585	0.151349	no	133.109	0
1725	NR_109969	chr5	-	149432853	149466203	149466203	149466203	20	149432853,149433884,149434799,149435588,149435781,149436849,149437066,149440424,149441053,149441285,149447777,149449435,149449744,149450018,149452863,149456838,149457674,149459614,149460329,149465941,	149433787,149433993,149434899,149435700,149435904,149436947,149437155,149440535,149441158,149441412,149447893,149449626,149449865,149450134,149453056,149456998,149457811,149459899,149460587,149466203,	0	CSF1R	unk	unk	-1,-1,-1,-1,-1,-1,-1,-1,-1,-1,-1,-1,-1,-1,-1,-1,-1,-1,-1,-1,	NR_109969:chr5:-	NR_109969	chr5:149432853-149492935	rwpe	casepe	NOTEST	0.000493361	0.0642604	7.02514	0	1	1	no	130.25	0
1153	NM_001142620	chr15	-	74486728	74501371	74487942	74494608	6	74486728,74488348,74489678,74490092,74494495,74501140,	74488016,74488488,74489764,74490159,74494623,74501371,	0	STRA6	cmpl	cmpl	1,2,0,2,0,-1,	NM_001142620:chr15:-	NM_001142620	chr15:74471807-74502046	rwpe	casepe	OK	0.00172097	0.218024	6.98512	1.4599	0.1396	0.165987	no	126.687	0
590	NM_016533	chr12	-	673461	772755	674400	772664	4	673461,674382,675115,772493,	673847,674567,675344,772755,	0	NINJ2	cmpl	cmpl	-1,1,0,0,	NM_016533:chr12:-	NM_016533	chr12:673461-772755	rwpe	casepe	OK	0.0133156	1.68117	6.98021	2.60344	0.2289	0.258891	no	126.256	0
848	NM_001199583	chr6	+	34482648	34503000	34494082	34500307	10	34482648,34494019,34495108,34496418,34497173,34497442,34498019,34498236,34499376,34500197,	34482845,34494145,34495265,34496654,34497329,34497618,34498140,34498364,34499564,34503000,	0	PACSIN1	cmpl	cmpl	-1,0,0,1,0,0,2,0,2,1,	NM_001199583:chr6:+	NM_001199583	chr6:34433837-34503000	rwpe	casepe	OK	0.00096339	0.11829	6.93999	1.64926	0.1855	0.215472	no	122.785	0
772	NM_019601	chr22	+	24577443	24585074	24577487	24584404	15	24577443,24579024,24579462,24580103,24580733,24581061,24581453,24581628,24581983,24582224,24583169,24583538,24583926,24584192,24584379,	24577563,24579235,24579614,24580271,24580908,24581263,24581539,24581897,24582127,24582383,24583418,24583811,24584103,24584295,24585074,	0	SUSD2	cmpl	cmpl	0,1,2,1,1,2,0,2,1,1,1,1,1,1,2,	NM_019601:chr22:+	NM_019601	chr22:24577443-24585074	rwpe	casepe	OK	0.647253	77.5983	6.90555	64.7104	5e-05	8.62227e-05	yes	119.889	1
976	NR_003067	chr19	-	51302695	51302792	51302792	51302792	1	51302695,	51302792,	0	SNORD88A	unk	unk	-1,	NR_003067:chr19:-	NR_003067	chr19:51300960-51307974	rwpe	casepe	OK	0	117.111	inf	nan	0.124	0.149515	no	117.111	0
876	NR_030396	chr22	-	38243684	38243781	38243781	38243781	1	38243684,	38243781,	0	MIR659	unk	unk	-1,	NR_030396:chr22:-	NR_030396	chr22:38243684-38243781	rwpe	casepe	OK	0	117.111	inf	nan	0.12585	0.151349	no	117.111	0
1091	NR_030365	chr17	-	66420591	66420689	66420689	66420689	1	66420591,	66420689,	0	MIR635	unk	unk	-1,	NR_030365:chr17:-	NR_030365	chr17:66255322-66597095	rwpe	casepe	OK	0	109.65	inf	nan	0.14095	0.167485	no	109.65	0
663	NM_001172633	chr12	-	10310898	10324790	10312614	10324676	5	10310898,10313384,10319310,10321672,10324600,	10312620,10313524,10319556,10321774,10324790,	0	OLR1	cmpl	cmpl	0,1,1,1,0,	NM_001172633:chr12:-	NM_001172633	chr12:10310898-10344403	rwpe	casepe	NOTEST	3.39109e-06	0.000355492	6.71192	0	1	1	no	104.831	0
1	NR_073596	chr15	-	50150434	50411419	50411419	50411419	28	50150434,50154441,50158542,50168474,50171572,50189488,50190264,50193288,50209130,50211035,50212442,50215575,50226213,50254173,50264778,50271813,50273402,50279587,50288873,50294349,50303041,50311085,50330964,50336790,50339547,50366323,50399135,50411319,	50152672,50154572,50158681,50168720,50171656,50189712,50190448,50193436,50209236,50211147,50212607,50215691,50226379,50254217,50264987,50272010,50273491,50279746,50288956,50294420,50303114,50311173,50331026,50336889,50339661,50366382,50399205,50411419,	0	ATP8B4	unk	unk	-1,-1,-1,-1,-1,-1,-1,-1,-1,-1,-1,-1,-1,-1,-1,-1,-1,-1,-1,-1,-1,-1,-1,-1,-1,-1,-1,-1,	NR_073596:chr15:-	NR_073596	chr15:50150434-50411419	rwpe	casepe	NOTEST	8.79355e-05	0.00910762	6.69449	0	1	1	no	103.572	0
1	NM_024837	chr15	-	50150434	50411419	50152390	50399163	28	50150434,50154441,50158542,50168474,50171572,50189488,50190264,50193288,50209130,50211035,50212442,50215575,50223315,50226213,50254173,50264778,50271813,50273402,50279587,50288873,50294349,50303041,50330964,50336790,50339547,50366323,50399135,50411319,	50152672,50154572,50158681,50168720,50171656,50189712,50190448,50193436,50209236,50211147,50212607,50215691,50223504,50226379,50254217,50264987,50272010,50273491,50279746,50288956,50294420,50303114,50331026,50336889,50339661,50366382,50399205,50411419,	0	ATP8B4	cmpl	cmpl	0,1,0,0,0,1,0,2,1,0,0,1,1,0,1,2,0,1,1,2,0,2,0,0,0,1,0,-1,	NM_024837:chr15:-	NM_024837	chr15:50150434-50411419	rwpe	casepe	NOTEST	4.88135e-07	5.00181e-05	6.67903	0	1	1	no	102.468	0
1155	NR_030366	chr17	-	74732531	74732630	74732630	74732630	1	74732531,	74732630,	0	MIR636	unk	unk	-1,	NR_030366:chr17:-	NR_030366	chr17:74730196-74775336	rwpe	casepe	OK	0	101.674	inf	nan	0.162	0.190284	no	101.674	0
1096	NM_001190202	chr16	+	67034415	67043659	67034574	67042968	10	67034415,67034759,67035210,67036972,67037158,67037417,67037986,67038695,67039142,67042876,	67034682,67034905,67035364,67037077,67037263,67037456,67038127,67038776,67039296,67043659,	0	CES4A	cmpl	cmpl	0,0,2,0,0,0,0,0,0,1,	NM_001190202:chr16:+	NM_001190202	chr16:67022491-67043659	rwpe	casepe	OK	0.0481384	4.75097	6.62489	5.08225	0.0132	0.0189834	yes	98.694	1
143	NM_001195519	chr10	-	74127083	74283744	74127952	74283617	7	74127083,74135540,74167686,74182991,74234857,74236931,74283559,	74128113,74135630,74167795,74183129,74235055,74237014,74283744,	0	MICU1	cmpl	cmpl	1,1,0,0,0,1,0,	NM_001195519:chr10:-	NM_001195519	chr10:74119697-74385949	rwpe	casepe	OK	0.0294834	2.87535	6.60769	2.87535	0.09105	0.115723	no	97.5244	0
772	NM_001099782	chr22	-	24615621	24641110	24615937	24640693	11	24615621,24620963,24621212,24621513,24622043,24622598,24627351,24628018,24628790,24629841,24640520,	24616084,24621074,24621379,24621620,24622234,24622735,24627498,24628176,24628986,24629972,24641110,	0	GGT5	cmpl	cmpl	0,0,1,2,0,1,1,2,1,2,0,	NM_001099782:chr22:-	NM_001099782	chr22:24615621-24641110	rwpe	casepe	OK	0.0108703	1.05859	6.60561	3.13816	0.09205	0.116814	no	97.3837	0
599	NM_001013253	chr11	+	1889902	1913493	1901449	1908793	11	1889902,1901316,1902661,1904648,1905161,1905509,1905729,1907961,1908466,1908703,1913002,	1890216,1901454,1902826,1904790,1905254,1905553,1905811,1908096,1908544,1908806,1913493,	0	LSP1	cmpl	cmpl	-1,0,2,2,0,0,2,0,0,0,-1,	NM_001013253:chr11:+	NM_001013253	chr11:1874199-1913493	rwpe	casepe	OK	0.0126514	1.19876	6.56611	2.44381	0.07115	0.0920975	no	94.7531	0
197	NR_109853	chr7	-	130628918	130794675	130794675	130794675	6	130628918,130630478,130668811,130737183,130792478,130794495,	130629648,130630594,130668868,130737314,130793562,130794675,	0	LINC-PINT	unk	unk	-1,-1,-1,-1,-1,-1,	NR_109853:chr7:-	NR_109853	chr7:130626518-130794675	rwpe	casepe	OK	0.00162173	0.147159	6.5037	1.25515	0.19575	0.226348	no	90.742	0
780	NM_001177999	chr4	+	25658085	25680368	25664122	25678371	13	25658085,25664119,25664329,25665823,25667749,25669501,25671268,25672359,25673222,25674708,25675917,25676126,25677756,	25658186,25664234,25664464,25665952,25667893,25669613,25671464,25672455,25673343,25674876,25676034,25676251,25680368,	0	SLC34A2	cmpl	cmpl	-1,0,1,1,1,1,2,0,0,1,1,1,0,	NM_001177999:chr4:+	NM_001177999	chr4:25657434-25680368	rwpe	casepe	NOTEST	1.04507e-05	0.00091503	6.45214	0	1	1	no	87.5568	0
1024	NM_020142	chr12	-	57628685	57634475	57629345	57630868	5	57628685,57629531,57630375,57630811,57634461,	57629402,57629592,57630464,57631118,57634475,	0	NDUFA4L2	cmpl	cmpl	0,2,0,0,-1,	NM_020142:chr12:-	NM_020142	chr12:57623355-57634475	rwpe	casepe	OK	0.246235	21.1919	6.42734	16.0251	5e-05	8.62227e-05	yes	86.0637	1
986	NM_002281	chr12	-	52679696	52685299	52680038	52685249	9	52679696,52680574,52680885,52681379,52681767,52682144,52682998,52683861,52684880,	52680277,52680606,52681106,52681505,52681932,52682240,52683059,52684070,52685299,	0	KRT81	cmpl	cmpl	1,2,0,0,0,0,2,0,0,	NM_002281:chr12:-	NM_002281	chr12:52679696-52685299	rwpe	casepe	OK	0.979269	83.5227	6.41432	56.1346	5e-05	8.62227e-05	yes	85.2909	1
143	NM_015531	chr11	-	73745476	73882064	73745642	73881837	31	73745476,73748522,73753098,73759249,73760381,73765651,73768450,73785297,73789159,73795925,73796662,73801857,73803460,73804860,73806272,73809053,73811569,73814175,73817415,73820078,73824824,73825428,73829272,73834032,73843888,73844469,73849764,73850649,73872443,73879388,73881782,	73745653,73748743,73753263,73759383,73760587,73765716,73768589,73785645,73789762,73796015,73796931,73801981,73803633,73805044,73806453,73809300,73811721,73814670,73817538,73820197,73824937,73825638,73829427,73834180,73844017,73844602,73850012,73850873,73872601,73879658,73882064,	0	C2CD3	cmpl	cmpl	1,2,2,0,1,2,1,1,1,1,2,1,2,1,0,2,0,0,0,1,2,2,0,2,2,1,2,0,1,1,0,	NM_015531:chr11:-	NM_015531	chr11:73723758-73882064	rwpe	casepe	NOTEST	0.00049977	0.0419287	6.39053	0	1	1	no	83.896	0
876	NR_052017	chr17	-	38175349	38210889	38210889	38210889	25	38175349,38176037,38176525,38178207,38178646,38178897,38179383,38182408,38182899,38183108,38183635,38184161,38185078,38186000,38187411,38187790,38188295,38188901,38189308,38189597,38191369,38192368,38209550,38209721,38210613,	38175898,38176186,38176606,38178307,38178737,38179079,38179648,38182584,38182999,38183287,38183718,38184199,38185221,38186112,38187498,38187873,38188343,38189015,38189459,38189709,38191602,38192407,38209633,38209888,38210889,	0	MED24	unk	unk	-1,-1,-1,-1,-1,-1,-1,-1,-1,-1,-1,-1,-1,-1,-1,-1,-1,-1,-1,-1,-1,-1,-1,-1,-1,	NR_052017:chr17:-	NR_052017	chr17:38175349-38210889	rwpe	casepe	OK	0.213149	17.7847	6.38263	5.7346	0.02865	0.0395167	yes	83.4379	1
599	NM_138567	chr11	+	1855673	1858750	1855801	1858661	9	1855673,1856323,1856525,1857115,1857355,1857654,1857985,1858186,1858421,	1855831,1856429,1856689,1857214,1857514,1857822,1858091,1858320,1858750,	0	SYT8	cmpl	cmpl	0,0,1,0,0,0,0,1,0,	NM_138567:chr11:+	NM_138567	chr11:1855673-1858750	rwpe	casepe	OK	0.798997	66.3243	6.3752	42.1867	5e-05	8.62227e-05	yes	83.0094	1
1019	NM_001159860	chr19	+	56915382	56936400	56918483	56935737	5	56915382,56918394,56925327,56925713,56934259,	56915458,56918492,56925454,56925809,56936400,	0	ZNF583	cmpl	cmpl	-1,0,0,1,1,	NM_001159860:chr19:+	NM_001159860	chr19:56915382-56936400	rwpe	casepe	NOTEST	3.71638e-05	0.00305935	6.36318	0	1	1	no	82.3207	0
78	NM_001281534	chr18	-	5392379	5544309	5394681	5489182	20	5392379,5394675,5395065,5395607,5396199,5397056,5406775,5410564,5419709,5423376,5424260,5428311,5433467,5433901,5438033,5443836,5445138,5478239,5488999,5543911,	5393477,5394792,5395146,5395706,5396331,5397425,5406967,5410618,5419930,5423552,5424358,5428464,5433555,5434120,5438109,5443879,5445243,5478437,5489193,5544309,	0	EPB41L3	cmpl	cmpl	-1,0,0,0,0,0,0,0,1,2,0,0,2,2,1,0,0,0,0,-1,	NM_001281534:chr18:-	NM_001281534	chr18:5392379-5628990	rwpe	casepe	NOTEST	1.07786e-07	8.83625e-06	6.35719	0	1	1	no	81.9796	0
737	NM_001283129	chr22	+	20008591	20053449	20024438	20052185	9	20008591,20024282,20030877,20039987,20040959,20043465,20049052,20050860,20052064,	20008657,20024617,20030966,20040107,20041074,20043536,20049206,20050965,20053449,	0	TANGO2	cmpl	cmpl	-1,0,2,1,1,2,1,2,2,	NM_001283129:chr22:+	NM_001283129	chr22:20004522-20053449	rwpe	casepe	OK	0.00849938	0.695494	6.35454	2.72425	0.1201	0.145719	no	81.8288	0
113	NM_006095	chr4	-	42410391	42659122	42414932	42658890	37	42410391,42416643,42424823,42425633,42445581,42446594,42448599,42453997,42457313,42457541,42466706,42466909,42487512,42505466,42509032,42524176,42526779,42545933,42551029,42553214,42554521,42557984,42571177,42576635,42577638,42580276,42581829,42583637,42588365,42590276,42592827,42602494,42618049,42626552,42627630,42629011,42658841,	42415030,42416735,42424916,42425722,42445689,42446651,42448661,42454076,42457436,42457616,42466817,42467093,42487685,42505531,42509171,42524316,42526864,42546003,42551079,42553297,42554627,42558057,42571222,42576724,42577716,42580404,42581995,42583749,42588493,42590346,42592901,42602535,42618095,42626651,42627730,42629126,42659122,	0	ATP8A1	cmpl	cmpl	1,2,2,0,0,0,1,0,0,0,0,2,0,1,0,1,0,2,0,1,0,2,2,0,0,1,0,2,0,2,0,1,0,0,2,1,0,	NM_006095:chr4:-	NM_006095	chr4:42410391-42659122	rwpe	casepe	NOTEST	4.91416e-06	0.000390777	6.31326	0	1	1	no	79.5206	0
772	NM_001099781	chr22	-	24615621	24641110	24615937	24640693	12	24615621,24620963,24621212,24621513,24622043,24622598,24627351,24628018,24628790,24629465,24629841,24640520,	24616084,24621074,24621382,24621620,24622234,24622735,24627498,24628176,24628986,24629561,24629972,24641110,	0	GGT5	cmpl	cmpl	0,0,1,2,0,1,1,2,1,1,2,0,	NM_001099781:chr22:-	NM_001099781	chr22:24615621-24641110	rwpe	casepe	OK	0.00806926	0.63143	6.29004	3.51686	0.03525	0.0479814	yes	78.2513	1
1153	NM_001077620	chr17	+	74536120	74541458	74536223	74538656	5	74536120,74536586,74538634,74539110,74539884,	74536297,74536655,74538715,74539203,74541458,	0	PRCD	cmpl	cmpl	0,2,2,-1,-1,	NM_001077620:chr17:+	NM_001077620	chr17:74523429-74541458	rwpe	casepe	OK	0.0140521	1.04379	6.2149	2.63149	0.0892	0.113603	no	74.28	0
273	NM_031845	chr2	+	210444402	210598834	210517894	210595121	12	210444402,210444759,210489776,210517865,210543295,210545473,210565000,210570303,210574637,210590432,210594573,210594905,	210444479,210444824,210489853,210518156,210543409,210545551,210565062,210570451,210574978,210590514,210594686,210598834,	0	MAP2	cmpl	cmpl	-1,-1,-1,0,1,1,1,0,1,0,1,0,	NM_031845:chr2:+	NM_031845	chr2:210288770-210598834	rwpe	casepe	OK	0.0196812	1.43806	6.19116	2.89746	0.09485	0.119933	no	73.0677	0
1158	NM_001270991	chr4	+	75174186	75182520	75174250	75180354	5	75174186,75174809,75177901,75178734,75180296,	75174293,75174872,75178022,75178761,75182520,	0	EPGN	cmpl	cmpl	0,1,1,2,2,	NM_001270991:chr4:+	NM_001270991	chr4:75174186-75182520	rwpe	casepe	OK	0.0377144	2.73697	6.18132	3.22962	0.02135	0.0299256	yes	72.571	1
1419	NM_152763	chr1	-	109358519	109399726	109358792	109395286	16	109358519,109359669,109363166,109365991,109366187,109369826,109373180,109377068,109377550,109380171,109385755,109391373,109391533,109392158,109394293,109399550,	109358924,109359799,109363248,109366099,109366310,109369924,109373272,109377150,109377678,109380328,109385889,109391436,109391682,109392198,109395389,109399726,	0	AKNAD1	cmpl	cmpl	0,2,1,1,1,2,0,2,0,2,0,0,1,0,0,-1,	NM_152763:chr1:-	NM_152763	chr1:109358519-109401146	rwpe	casepe	OK	0.00439036	0.318153	6.17924	2.35837	0.11235	0.138543	no	72.4663	0
27	NM_130842	chr7	-	157331749	158380482	157333407	158380361	22	157331749,157341639,157361593,157364131,157369304,157370712,157387929,157396693,157414053,157449048,157475416,157691364,157873989,157903520,157926368,157929346,157930985,157959622,157985018,157997862,158109510,158380249,	157333479,157341713,157361658,157364185,157369471,157370832,157388007,157396767,157414201,157449243,157475629,157691429,157874069,157903607,157926751,157929387,157931207,157959983,157985187,157997965,158109624,158380482,	0	PTPRN2	cmpl	cmpl	0,1,2,2,0,0,0,1,0,0,0,1,2,2,0,1,1,0,2,1,1,0,	NM_130842:chr7:-	NM_130842	chr7:157331749-158380482	rwpe	casepe	OK	0.0231528	1.67604	6.17773	5.45024	0.01315	0.0189182	yes	72.3904	1
722	NM_001160170	chr8	+	18067617	18081198	18079556	18080429	5	18067617,18068701,18069899,18076919,18079550,	18067689,18068851,18070283,18076998,18081198,	0	NAT1	cmpl	cmpl	-1,-1,-1,-1,0,	NM_001160170:chr8:+	NM_001160170	chr8:18027970-18081198	rwpe	casepe	NOTEST	0.000334851	0.0238421	6.15384	0	1	1	no	71.2021	0
660	NM_001199552	chr3	-	9908393	9921938	9908817	9920170	6	9908393,9911565,9911847,9918749,9920117,9921907,	9908980,9911753,9912006,9918903,9920195,9921938,	0	CIDEC	cmpl	cmpl	2,0,0,2,0,-1,	NM_001199552:chr3:-	NM_001199552	chr3:9908393-9921938	rwpe	casepe	OK	0.00163271	0.116176	6.1529	0.71514	0.2467	0.275057	no	71.1553	0
1735	NM_020322	chr7	+	150745378	150749843	150745972	150749834	10	150745378,150747192,150747567,150747844,150748125,150748258,150748896,150749069,150749252,150749660,	150746506,150747343,150747695,150748040,150748182,150748406,150748988,150749149,150749324,150749843,	0	ASIC3	cmpl	cmpl	0,0,1,0,1,1,2,1,0,0,	NM_020322:chr7:+	NM_020322	chr7:150745378-150749843	rwpe	casepe	NOTEST	5.31952e-06	0.000365364	6.10189	0	1	1	no	68.6836	0
593	NM_001128325	chr4	-	1160720	1166999	1161259	1165859	7	1160720,1164189,1164786,1165050,1165639,1166331,1166867,	1161444,1164364,1164978,1165274,1165862,1166467,1166999,	0	SPON2	cmpl	cmpl	1,0,0,1,0,-1,-1,	NM_001128325:chr4:-	NM_001128325	chr4:1160720-1202750	rwpe	casepe	OK	0.00319557	0.218498	6.0954	1.48019	0.15745	0.185475	no	68.3753	0
167	NR_037909	chr10	-	98912798	99052430	99052430	99052430	15	98912798,98917574,98923136,98924575,98988903,98989520,98994973,99003724,99006028,99016074,99019158,99023176,99024582,99025616,99052328,	98912978,98917646,98923208,98924647,98988982,98989631,98995072,99003916,99006094,99016161,99019385,99023386,99024663,99025882,99052430,	0	ARHGAP19-SLIT1	unk	unk	-1,-1,-1,-1,-1,-1,-1,-1,-1,-1,-1,-1,-1,-1,-1,	NR_037909:chr10:-	NR_037909	chr10:98757794-99052430	rwpe	casepe	OK	0.00767247	0.523014	6.09102	2.18817	0.1269	0.152422	no	68.1676	0
217	NM_001242767	chr6	+	151186814	151423023	151186958	151413692	28	151186814,151197225,151198769,151198908,151203897,151206769,151208977,151226785,151239712,151243340,151247257,151257939,151259834,151265621,151266602,151270166,151277130,151281410,151286104,151293082,151330954,151334914,151336015,151336651,151355628,151358100,151413602,151422661,	151187185,151197310,151198820,151198962,151204022,151206870,151209117,151226897,151239804,151243438,151247431,151258076,151259881,151265729,151266677,151270269,151277207,151281551,151286173,151293194,151331094,151334956,151336116,151336829,151355736,151358253,151413723,151423023,	0	MTHFD1L	cmpl	cmpl	0,2,0,0,0,2,1,0,1,0,2,2,1,0,0,0,1,0,0,0,1,0,0,2,0,0,0,-1,	NM_001242767:chr6:+	NM_001242767	chr6:151186814-151423023	rwpe	casepe	OK	0.0399548	2.7132	6.08548	4.3713	0.0007	0.00113074	yes	67.9067	1
1352	NM_007129	chr13	+	100634025	100639019	100634318	100637936	3	100634025,100637199,100637576,	100635393,100637363,100639019,	0	ZIC2	cmpl	cmpl	0,1,0,	NM_007129:chr13:+	NM_007129	chr13:100634025-100639019	rwpe	casepe	OK	0.0143472	0.974015	6.0851	7.32546	5e-05	8.62227e-05	yes	67.8889	1
1472	NM_005599	chr1	-	116378998	116383747	116380585	116380993	3	116378998,116382836,116383568,	116381001,116383165,116383747,	0	NHLH2	cmpl	cmpl	0,-1,-1,	NM_005599:chr1:-	NM_005599	chr1:116378998-116383747	rwpe	casepe	OK	0.00183125	0.12374	6.07834	1.66213	0.22795	0.258076	no	67.5713	0
1026	NM_001278081	chr16	+	57844548	57850831	57844620	57850127	5	57844548,57847573,57847635,57849327,57850123,	57844696,57847634,57847785,57849549,57850831,	0	LOC388282	cmpl	cmpl	0,1,2,2,2,	NM_001278081:chr16:+	NM_001278081	chr16:57844548-57850831	rwpe	casepe	OK	0.00258883	0.174664	6.07613	0.928411	0.2459	0.274361	no	67.4683	0
1102	NM_001288993	chr16	+	67840780	67861971	67859873	67861896	13	67840780,67848204,67855001,67858485,67859039,67859569,67860054,67860339,67860594,67860865,67861151,67861375,67861655,	67841099,67848304,67855128,67858682,67859175,67859979,67860185,67860465,67860747,67860975,67861278,67861482,67861971,	0	TSNAXIP1	cmpl	cmpl	-1,-1,-1,-1,-1,0,1,0,0,0,2,0,2,	NM_001288993:chr16:+	NM_001288993	chr16:67840780-67861971	rwpe	casepe	NOTEST	0.00148851	0.0980946	6.04223	0	1	1	no	65.9012	0
115	NM_172084	chr7	-	44256748	44365230	44259660	44365020	16	44256748,44259658,44260214,44260424,44280305,44281298,44281816,44282158,44282848,44283023,44286718,44294140,44298470,44302603,44323729,44364955,	44259121,44259893,44260309,44260500,44280348,44281382,44281939,44282253,44282932,44283126,44286791,44294206,44298525,44302663,44323824,44365230,	0	CAMK2B	cmpl	cmpl	-1,1,2,1,0,0,0,1,1,0,2,2,1,1,2,0,	NM_172084:chr7:-	NM_172084	chr7:44256748-44365230	rwpe	casepe	OK	0.132227	8.6641	6.03396	5.83631	0.0172	0.0243813	yes	65.5244	1
196	NM_052989	chr3	+	129158878	129239350	129159173	129239108	30	129158878,129168713,129170756,129177441,129180070,129182402,129183477,129185732,129188184,129195157,129195505,129196858,129198627,129200372,129202327,129207099,129210983,129214288,129218744,129221553,129223161,129225251,129226510,129231154,129233231,129234330,129236311,129237949,129238410,129239018,	129159214,129168780,129170841,129177520,129180147,129182469,129183624,129185909,129188260,129195349,129195644,129197061,129198765,129200537,129202525,129207240,129211037,129214450,129218911,129221725,129223264,129225392,129226605,129231255,129233397,129234442,129236437,129238029,129238575,129239350,	0	IFT122	cmpl	cmpl	0,2,0,1,2,1,2,2,2,0,0,1,0,0,0,0,0,0,0,2,0,1,1,0,2,0,1,1,0,0,	NM_052989:chr3:+	NM_052989	chr3:129149786-129239350	rwpe	casepe	NOTEST	0.000271272	0.0176413	6.02308	0	1	1	no	65.0318	0
1019	NM_001159861	chr19	+	56915717	56936400	56918483	56935737	5	56915717,56918394,56925327,56925713,56934259,	56915798,56918492,56925454,56925809,56936400,	0	ZNF583	cmpl	cmpl	-1,0,0,1,1,	NM_001159861:chr19:+	NM_001159861	chr19:56915382-56936400	rwpe	casepe	NOTEST	3.33164e-05	0.00216502	6.022	0	1	1	no	64.9836	0
660	NM_153480	chr3	+	9944511	9958084	9944616	9957491	16	9944511,9945080,9945715,9948047,9948389,9948644,9949922,9950900,9952548,9952810,9952938,9953126,9955639,9956231,9956362,9956934,	9944748,9945096,9945835,9948145,9948549,9948784,9949991,9950967,9952724,9952858,9952984,9953281,9955708,9956283,9956461,9958084,	0	IL17RE	cmpl	cmpl	0,0,1,1,0,1,0,0,1,0,0,1,0,0,1,1,	NM_153480:chr3:+	NM_153480	chr3:9944295-9958084	rwpe	casepe	OK	0.024453	1.49811	5.93699	4.20172	0.01595	0.0227034	yes	61.2649	1
599	NM_001042781	chr11	+	1940798	1959936	1944104	1959722	16	1940798,1944086,1944277,1944784,1946328,1946485,1947699,1951039,1953698,1954950,1955160,1955561,1955775,1956058,1958192,1959667,	1940992,1944121,1944291,1944802,1946346,1946506,1947711,1951058,1953744,1955067,1955238,1955675,1955885,1956149,1958233,1959936,	0	TNNT3	cmpl	cmpl	-1,0,2,1,1,1,1,1,2,0,0,0,0,2,0,2,	NM_001042781:chr11:+	NM_001042781	chr11:1940798-1959936	rwpe	casepe	OK	0.00922658	0.549278	5.8956	2.95253	0.1545	0.182237	no	59.5321	0
1209	NR_072984	chr10	+	81839000	81852307	81852307	81852307	5	81839000,81841395,81841596,81841900,81850552,	81839063,81841490,81841700,81841960,81852307,	0	TMEM254	unk	unk	-1,-1,-1,-1,-1,	NR_072984:chr10:+	NR_072984	chr10:81805988-81852307	rwpe	casepe	OK	0.00607474	0.356341	5.8743	2.01015	0.06635	0.08637	no	58.6595	0
1154	NR_110309	chr17	-	74620837	74639920	74639920	74639920	8	74620837,74621900,74622087,74622732,74623148,74623496,74625093,74639589,	74621609,74622000,74622177,74622871,74623320,74623665,74625793,74639920,	0	ST6GALNAC1	unk	unk	-1,-1,-1,-1,-1,-1,-1,-1,	NR_110309:chr17:-	NR_110309	chr17:74620837-74639920	rwpe	casepe	NOTEST	0.000281179	0.016398	5.86589	0	1	1	no	58.3187	0
126	NM_001142765	chr10	-	55580859	56561051	55581617	56424022	32	55580859,55583188,55587151,55588324,55591074,55600079,55616934,55626401,55663002,55698574,55700625,55719491,55721511,55755408,55779951,55782651,55826516,55839090,55912859,55943203,55944893,55955442,55973695,55996582,56077030,56089355,56106124,56128879,56138541,56287571,56423931,56560684,	55583118,55583193,55587308,55588333,55591293,55600256,55617023,55626617,55663130,55698715,55700735,55719604,55721652,55755525,55780176,55782957,55826645,55839184,55913053,55943353,55945028,55955649,55973808,55996691,56077201,56089466,56106244,56129035,56138702,56287637,56424050,56561051,	0	PCDH15	cmpl	cmpl	2,0,2,2,2,2,0,0,1,1,2,0,0,0,0,0,0,2,0,0,0,0,1,0,0,0,0,0,1,1,0,-1,	NM_001142765:chr10:-	NM_001142765	chr10:55562532-56561051	rwpe	casepe	NOTEST	0.000382915	0.0222283	5.85923	0	1	1	no	58.0502	0
29	NM_001131055	chr5	+	175085039	175113245	175110236	175112529	3	175085039,175109711,175112411,	175085158,175111312,175113245,	0	HRH2	cmpl	cmpl	-1,0,2,	NM_001131055:chr5:+	NM_001131055	chr5:175085039-175113245	rwpe	casepe	NOTEST	9.18268e-05	0.00528034	5.84557	0	1	1	no	57.5033	0
132	NM_001958	chr20	-	62119364	62130668	62119650	62129116	8	62119364,62120270,62121831,62124489,62126157,62127208,62128972,62130410,	62119778,62120505,62122088,62124640,62126454,62127388,62129187,62130668,	0	EEF1A2	cmpl	cmpl	1,0,1,0,0,0,0,-1,	NM_001958:chr20:-	NM_001958	chr20:62119364-62130668	rwpe	casepe	OK	3.55616	204.103	5.84284	99.0287	5e-05	8.62227e-05	yes	57.3942	1
1111	NM_138768	chr11	+	69061621	69064754	69062821	69063859	3	69061621,69062793,69063058,	69062043,69062962,69064754,	0	MYEOV	cmpl	cmpl	-1,0,0,	NM_138768:chr11:+	NM_138768	chr11:69061621-69064754	rwpe	casepe	OK	0.0918756	5.20612	5.82438	17.1629	5e-05	8.62227e-05	yes	56.6649	1
112	NM_020477	chr8	-	41510743	41655140	41513245	41655056	42	41510743,41519318,41521176,41525784,41529871,41542061,41543669,41545673,41546028,41547744,41547991,41550165,41550622,41551415,41552109,41552694,41553880,41554193,41555560,41556969,41559067,41559569,41561558,41561891,41563660,41566295,41571673,41572493,41573169,41574470,41575121,41575623,41577178,41580642,41581052,41581973,41583278,41584767,41585425,41591488,41615553,41655029,	41513272,41519459,41521260,41526082,41529944,41542208,41543801,41545748,41546107,41547864,41548117,41550394,41550719,41551620,41552321,41552849,41554105,41554291,41555639,41557066,41559140,41559662,41561657,41561990,41563759,41566493,41571772,41572592,41573367,41574569,41575220,41575722,41577376,41580741,41581151,41582072,41583464,41584866,41585524,41591587,41615655,41655140,	0	ANK1	cmpl	cmpl	0,0,0,2,1,1,1,1,0,0,0,2,1,0,1,2,2,0,2,1,0,0,0,0,0,0,0,0,0,0,0,0,0,0,0,0,0,0,0,0,0,0,	NM_020477:chr8:-	NM_020477	chr8:41510743-41754280	rwpe	casepe	NOTEST	0.000609192	0.0341766	5.80997	0	1	1	no	56.1015	0
726	NR_024417	chr22	+	18512150	18520734	18520734	18520734	2	18512150,18518525,	18512320,18520734,	0	FLJ41941	unk	unk	-1,-1,	NR_024417:chr22:+	NR_024417	chr22:18512150-18520734	rwpe	casepe	OK	0.00258479	0.142836	5.78816	1.32143	0.2258	0.256189	no	55.2602	0
969	NR_047690	chr3	-	50337319	50341032	50341032	50341032	3	50337319,50338418,50339487,	50338231,50338508,50341032,	0	HYAL1	unk	unk	-1,-1,-1,	NR_047690:chr3:-	NR_047690	chr3:50337319-50349812	rwpe	casepe	OK	0.0809387	4.46233	5.78482	6.29343	0.0001	0.000170178	yes	55.1322	1
747	NR_027464	chr22	+	21321446	21335649	21335649	21335649	19	21321446,21322092,21327595,21328351,21328540,21328813,21328992,21329980,21330503,21330696,21330939,21331155,21331320,21331988,21332176,21333559,21333915,21334308,21335280,	21321591,21322263,21327809,21328461,21328585,21328910,21329105,21330067,21330595,21330827,21331055,21331227,21331384,21332065,21332294,21333658,21333991,21334413,21335649,	0	AIFM3	unk	unk	-1,-1,-1,-1,-1,-1,-1,-1,-1,-1,-1,-1,-1,-1,-1,-1,-1,-1,-1,	NR_027464:chr22:+	NR_027464	chr22:21319417-21335649	rwpe	casepe	NOTEST	4.95872e-06	0.000271009	5.77223	0	1	1	no	54.653	0
599	NM_001242932	chr11	+	1886394	1913493	1887704	1908793	12	1886394,1887694,1901316,1902661,1904648,1905161,1905509,1905729,1907961,1908466,1908703,1913002,	1886492,1888141,1901454,1902826,1904790,1905254,1905553,1905811,1908096,1908544,1908806,1913493,	0	LSP1	cmpl	cmpl	-1,0,2,2,2,0,0,2,0,0,0,-1,	NM_001242932:chr11:+	NM_001242932	chr11:1874199-1913493	rwpe	casepe	OK	0.00402005	0.218934	5.76714	1.994	0.1777	0.207105	no	54.4605	0
717	NM_001166290	chr11	-	17406795	17410878	17408465	17409377	2	17406795,17410720,	17409393,17410878,	0	KCNJ11	cmpl	cmpl	0,-1,	NM_001166290:chr11:-	NM_001166290	chr11:17406795-17410878	rwpe	casepe	NOTEST	8.24863e-07	4.47667e-05	5.76213	0	1	1	no	54.2717	0
1673	NM_001184750	chrX	-	142710594	142722319	142716410	142718924	3	142710594,142715907,142722143,	142715896,142718974,142722319,	0	SLITRK4	cmpl	cmpl	-1,0,-1,	NM_001184750:chrX:-	NM_001184750	chrX:142710594-142723926	rwpe	casepe	NOTEST	0.00097603	0.0529236	5.76084	0	1	1	no	54.2233	0
979	NM_001177608	chr19	+	51728334	51739221	51728374	51739086	7	51728334,51728473,51729058,51729564,51738411,51738849,51739077,	51728411,51728854,51729337,51729612,51738508,51738931,51739221,	0	CD33	cmpl	cmpl	0,1,1,1,1,2,0,	NM_001177608:chr19:+	NM_001177608	chr19:51728334-51743274	rwpe	casepe	NOTEST	0.00130725	0.0704409	5.7518	0	1	1	no	53.8848	0
182	NM_001198526	chr10	+	114710008	114927436	114710515	114925731	13	114710008,114710965,114711241,114799783,114900942,114903681,114905769,114910756,114911483,114912091,114917779,114920377,114925313,	114710704,114711032,114711366,114799885,114901075,114903784,114905856,114910882,114911643,114912199,114917828,114920450,114927436,	0	TCF7L2	cmpl	cmpl	0,0,1,0,0,1,2,2,2,0,0,1,2,	NM_001198526:chr10:+	NM_001198526	chr10:114710008-114927436	rwpe	casepe	NOTEST	6.31888e-05	0.00340411	5.75146	0	1	1	no	53.872	0
1061	NM_000442	chr17	-	62396776	62407083	62401175	62407083	2	62396776,62407059,	62401205,62407083,	0	PECAM1	cmpl	incmpl	0,0,	NM_000442:chr17:-	NM_000442	chr17:62396776-62407083	rwpe	casepe	OK	0.00253391	0.136308	5.74936	2.48969	0.1874	0.217553	no	53.7935	0
1681	NM_005672	chr8	+	143761873	143764145	143761956	143763550	3	143761873,143762744,143763338,	143761981,143762852,143764145,	0	PSCA	cmpl	cmpl	0,1,1,	NM_005672:chr8:+	NM_005672	chr8:143751725-143764145	rwpe	casepe	OK	0.521987	27.5978	5.72439	19.6063	5e-05	8.62227e-05	yes	52.8707	1
733	NR_049725	chr11	-	19524219	19528776	19528776	19528776	3	19524219,19525831,19526785,	19525405,19525960,19528776,	0	NAV2-AS5	unk	unk	-1,-1,-1,	NR_049725:chr11:-	NR_049725	chr11:19372270-20143147	rwpe	casepe	OK	0.00264895	0.139521	5.71891	2.31834	0.19545	0.226057	no	52.6703	0
95	NM_000336	chr16	+	23313590	23392620	23359920	23392122	13	23313590,23359912,23364121,23366619,23379176,23382619,23383096,23387058,23388485,23388649,23390026,23391414,23391741,	23313758,23360231,23364395,23366810,23379280,23382783,23383204,23387176,23388561,23388707,23390088,23391490,23392620,	0	SCNN1B	cmpl	cmpl	-1,0,2,0,2,1,0,0,1,2,0,2,0,	NM_000336:chr16:+	NM_000336	chr16:23313590-23392620	rwpe	casepe	OK	0.392764	20.5421	5.70878	37.0645	5e-05	8.62227e-05	yes	52.3014	1
805	NM_001942	chr18	+	28898051	28937393	28898263	28935309	15	28898051,28906543,28906836,28908151,28909854,28911663,28913551,28913979,28916316,28918277,28919706,28923412,28923888,28925952,28934259,	28898311,28906579,28906968,28908307,28909999,28911830,28913686,28914165,28916576,28918417,28919988,28923546,28923958,28926161,28937393,	0	DSG1	cmpl	cmpl	0,0,0,0,0,1,0,0,0,2,1,1,0,1,0,	NM_001942:chr18:+	NM_001942	chr18:28898051-28937393	rwpe	casepe	OK	0.00260841	0.13612	5.70556	2.67044	0.21275	0.243608	no	52.185	0
132	NM_199363	chr20	+	62496580	62522898	62496718	62521298	7	62496580,62500648,62505020,62514071,62518916,62520542,62521202,	62496737,62500794,62505169,62514173,62518958,62520591,62522898,	0	TPD52L2	cmpl	cmpl	0,1,0,2,2,2,0,	NM_199363:chr20:+	NM_199363	chr20:62496580-62522898	rwpe	casepe	NOTEST	0.00142097	0.074081	5.70415	0	1	1	no	52.1341	0
106	NM_001258331	chr20	+	34679425	34820721	34763481	34817262	20	34679425,34700347,34763472,34765873,34766551,34770193,34773038,34775597,34776268,34778198,34778543,34782133,34785780,34797409,34800193,34806797,34807682,34809785,34810199,34817253,	34679534,34700402,34763637,34765978,34766594,34770269,34773257,34775685,34776421,34778296,34778719,34782282,34785963,34797820,34800298,34806884,34807766,34809866,34810316,34820721,	0	EPB41L1	cmpl	cmpl	-1,-1,0,0,0,1,2,2,0,0,2,1,0,0,0,0,0,0,0,0,	NM_001258331:chr20:+	NM_001258331	chr20:34679425-34820721	rwpe	casepe	NOTEST	0.000262468	0.0135664	5.69175	0	1	1	no	51.6878	0
123	NM_001243226	chr18	-	52889561	53303188	52895455	53303128	21	52889561,52895451,52896077,52899739,52901778,52921727,52924545,52927179,52928696,52937061,52942849,52946781,53017589,53018104,53070684,53128249,53131306,53252510,53254275,53298528,53302933,	52895261,52895592,52896307,52899902,52901914,52921931,52924622,52927258,52928764,52937194,52942983,52946887,53017639,53018234,53070749,53128346,53131368,53252583,53254367,53298619,53303188,	0	TCF4	cmpl	cmpl	-1,1,2,1,0,0,1,0,1,0,1,0,1,0,1,0,1,0,1,0,0,	NM_001243226:chr18:-	NM_001243226	chr18:52889561-53303188	rwpe	casepe	OK	0.00197129	0.100357	5.66985	2.70155	0.067	0.0871354	no	50.9093	0
0	NM_207481	chr2	-	133429371	134326031	133430861	134275097	18	133429371,133483199,133486388,133489309,133531388,133547595,133554200,133618064,133626508,133636420,133721292,133751724,133887549,133971287,134060608,134275028,134316620,134325786,	133430878,133483332,133486525,133489624,133531467,133547778,133554302,133618184,133626547,133636489,133721442,133751812,133887683,133971351,134060682,134275158,134316688,134326031,	0	NCKAP5	cmpl	cmpl	1,0,1,1,0,0,0,0,0,0,0,2,0,2,0,0,-1,-1,	NM_207481:chr2:-	NM_207481	chr2:133429371-134326031	rwpe	casepe	NOTEST	0.00155213	0.0785869	5.66197	0	1	1	no	50.6316	0
222	NM_001130685	chr4	+	156588148	156658214	156632022	156651383	10	156588148,156588497,156618086,156625083,156629387,156631693,156634249,156638310,156643189,156651181,	156588372,156588571,156618274,156625145,156629446,156632403,156634735,156638454,156643344,156658214,	0	GUCY1A3	cmpl	cmpl	-1,-1,-1,-1,-1,0,0,0,0,2,	NM_001130685:chr4:+	NM_001130685	chr4:156587861-156658214	rwpe	casepe	NOTEST	2.22369e-07	1.08633e-05	5.61036	0	1	1	no	48.8526	0
608	NR_033861	chr16	+	3039054	3044510	3044510	3044510	5	3039054,3040087,3041048,3041378,3042403,	3039553,3040588,3041102,3041438,3044510,	0	LINC00514	unk	unk	-1,-1,-1,-1,-1,	NR_033861:chr16:+	NR_033861	chr16:3039054-3044510	rwpe	casepe	OK	0.0657911	3.19733	5.60283	16.7909	5e-05	8.62227e-05	yes	48.5982	1
197	NM_001199185	chr3	+	130613291	130735555	130613613	130735033	27	130613291,130649259,130650865,130653465,130656271,130659473,130660434,130672664,130673855,130674947,130678118,130682814,130683791,130685988,130686173,130688135,130694175,130698092,130699425,130711794,130712775,130714886,130715523,130716449,130717137,130718361,130734995,	130613619,130649370,130650982,130653555,130656307,130659535,130660543,130672820,130673924,130675023,130678185,130682939,130683889,130686084,130686263,130688240,130694332,130698263,130699523,130711845,130712942,130714955,130715640,130716597,130717233,130718503,130735555,	0	ATP2C1	cmpl	cmpl	0,0,0,0,0,0,2,0,0,0,1,2,1,0,0,0,0,1,1,0,0,2,2,2,0,0,1,	NM_001199185:chr3:+	NM_001199185	chr3:130569368-131100319	rwpe	casepe	OK	0.00279477	0.134769	5.59162	2.47337	0.098	0.123499	no	48.2219	0
1053	NR_046224	chr20	-	61405472	61408208	61408208	61408208	3	61405472,61406666,61408157,	61405921,61406872,61408208,	0	LINC00659	unk	unk	-1,-1,-1,	NR_046224:chr20:-	NR_046224	chr20:61405472-61408208	rwpe	casepe	OK	0.277987	13.3016	5.58044	11.3718	5e-05	8.62227e-05	yes	47.8497	1
591	NM_001171946	chr7	+	855193	883509	872161	883273	6	855193,872141,878434,881582,882842,882977,	855240,872238,878623,881767,882869,883509,	0	SUN1	cmpl	cmpl	-1,0,2,2,1,1,	NM_001171946:chr7:+	NM_001171946	chr7:855193-914557	rwpe	casepe	OK	0.056268	2.67402	5.57055	3.98593	0.0193	0.0271852	yes	47.5229	1
898	NM_001142654	chr17	-	41120104	41132545	41121164	41132199	6	41120104,41122305,41123623,41131186,41131394,41132062,	41121203,41122359,41123713,41131285,41131461,41132545,	0	PTGES3L	cmpl	cmpl	0,0,0,0,2,0,	NM_001142654:chr17:-	NM_001142654	chr17:41102542-41132545	rwpe	casepe	OK	0.00353996	0.167322	5.56275	1.47118	0.1512	0.178667	no	47.2666	0
986	NM_000846	chr6	-	52614884	52628361	52615374	52622745	7	52614884,52616374,52617651,52619740,52621055,52622658,52628241,	52615497,52616506,52617793,52619873,52621107,52622775,52628361,	0	GSTA2	cmpl	cmpl	0,0,2,1,0,0,-1,	NM_000846:chr6:-	NM_000846	chr6:52614884-52628361	rwpe	casepe	OK	0.00274933	0.125808	5.516	0.908585	0.25285	0.280366	no	45.7595	0
1605	NR_105044	chr5	-	133764741	133770738	133770738	133770738	3	133764741,133765575,133770680,	133765321,133765642,133770738,	0	LOC102546229	unk	unk	-1,-1,-1,	NR_105044:chr5:-	NR_105044	chr5:133764741-133770738	rwpe	casepe	OK	0.0433127	1.97398	5.51017	3.71866	0.0128	0.0184364	yes	45.5751	1
591	NM_001177355	chr16	+	810765	818865	812680	818733	18	810765,811132,812671,813232,813641,814022,814646,814906,815109,815526,815690,816058,816334,816667,816884,817375,818378,818647,	810821,811174,812765,813276,813691,814143,814726,815036,815303,815617,815790,816237,816490,816810,817012,817470,818565,818865,	0	MSLN	cmpl	cmpl	-1,-1,0,1,0,2,0,2,0,2,0,1,0,0,2,1,0,1,	NM_001177355:chr16:+	NM_001177355	chr16:810764-818865	rwpe	casepe	OK	0.0869713	3.96321	5.50999	4.58698	5e-05	8.62227e-05	yes	45.5692	1
123	NM_138933	chr10	-	52559168	52645435	52566488	52610547	13	52559168,52569653,52570799,52573616,52575765,52580311,52587890,52595833,52601621,52603747,52610424,52619601,52645340,	52566640,52569802,52570936,52573798,52576039,52580409,52588055,52596072,52601752,52603882,52610567,52619745,52645435,	0	A1CF	cmpl	cmpl	1,2,0,1,0,1,1,2,0,0,0,-1,-1,	NM_138933:chr10:-	NM_138933	chr10:52559168-52645435	rwpe	casepe	NOTEST	9.98046e-07	4.51997e-05	5.50106	0	1	1	no	45.2882	0
977	NM_002774	chr19	-	51461886	51472929	51462419	51471360	7	51461886,51464999,51466557,51470424,51471320,51471796,51472745,	51462572,51465136,51466805,51470581,51471368,51471847,51472929,	0	KLK6	cmpl	cmpl	0,1,2,1,0,-1,-1,	NM_002774:chr19:-	NM_002774	chr19:51461886-51472929	rwpe	casepe	NOTEST	3.60011e-06	0.000162287	5.49437	0	1	1	no	45.0783	0
594	NR_015376	chr10	+	1205707	1210612	1210612	1210612	3	1205707,1206492,1208486,	1205930,1206577,1210612,	0	LINC00200	unk	unk	-1,-1,-1,	NR_015376:chr10:+	NR_015376	chr10:1205707-1210612	rwpe	casepe	OK	0.101577	4.57308	5.49252	17.3875	5e-05	8.62227e-05	yes	45.0208	1
945	NM_000779	chr1	+	47264669	47285021	47264753	47284486	12	47264669,47276479,47276811,47278167,47279153,47279583,47279880,47280745,47282719,47283636,47283802,47284302,	47264933,47276621,47276856,47278295,47279278,47279735,47279987,47280936,47282853,47283701,47283885,47285021,	0	CYP4B1	cmpl	cmpl	0,0,1,1,0,2,1,0,2,1,0,2,	NM_000779:chr1:+	NM_000779	chr1:47264669-47285021	rwpe	casepe	OK	0.00683375	0.307099	5.48988	1.16455	0.0776	0.0998344	no	44.9386	0
825	NM_006932	chr22	+	31477281	31500610	31479244	31500452	20	31477281,31479164,31483950,31484498,31484684,31484857,31485684,31486093,31486793,31486946,31487660,31491288,31491519,31492718,31492983,31493254,31494652,31495047,31495730,31500301,	31477442,31479295,31484099,31484592,31484763,31484955,31486005,31486166,31486865,31487468,31487833,31491441,31491595,31492883,31493046,31493324,31494826,31495165,31495882,31500610,	0	SMTN	cmpl	cmpl	-1,0,0,2,0,1,0,0,1,1,1,0,0,1,1,1,2,2,0,2,	NM_006932:chr22:+	NM_006932	chr22:31477281-31500610	rwpe	casepe	OK	0.0121909	0.54137	5.47273	2.52802	0.09715	0.122555	no	44.4077	0
919	NR_024478	chr6	+	43858764	43905944	43905944	43905944	2	43858764,43904100,	43859202,43905944,	0	LOC100132354	unk	unk	-1,-1,	NR_024478:chr6:+	NR_024478	chr6:43858764-43905944	rwpe	casepe	OK	0.00539916	0.239398	5.47053	2.48749	0.139	0.165399	no	44.3399	0
1059	NM_001256358	chr20	-	62159775	62168723	62165046	62168667	7	62159775,62161430,62162098,62163878,62164903,62165504,62168437,	62161076,62161584,62162280,62164040,62165057,62165668,62168723,	0	PTK6	cmpl	cmpl	-1,-1,-1,-1,1,2,0,	NM_001256358:chr20:-	NM_001256358	chr20:62159775-62168723	rwpe	casepe	OK	0.450068	19.3262	5.42427	12.2471	5e-05	8.62227e-05	yes	42.9406	1
123	NM_001198818	chr10	-	52559168	52645435	52566488	52619700	14	52559168,52569653,52570799,52573616,52575765,52580311,52587890,52595833,52601621,52603747,52619601,52622648,52623792,52645340,	52566640,52569802,52570936,52573798,52576039,52580409,52588055,52596072,52601752,52603882,52619745,52622741,52623840,52645435,	0	A1CF	cmpl	cmpl	1,2,0,1,0,1,1,2,0,0,0,-1,-1,-1,	NM_001198818:chr10:-	NM_001198818	chr10:52559168-52645435	rwpe	casepe	NOTEST	1.21087e-06	5.14318e-05	5.40855	0	1	1	no	42.4751	0
1004	NM_016157	chrX	+	54946995	54957866	54948679	54957771	13	54946995,54948635,54949010,54950883,54951102,54951421,54952024,54952842,54953015,54953475,54954099,54955035,54957636,	54947311,54948724,54950201,54950988,54951166,54951501,54952116,54952922,54953058,54953538,54954214,54955143,54957866,	0	TRO	cmpl	cmpl	-1,0,0,0,0,1,0,2,1,2,2,0,0,	NM_016157:chrX:+	NM_016157	chrX:54946995-54957866	rwpe	casepe	NOTEST	2.84477e-05	0.00119581	5.39354	0	1	1	no	42.0354	0
101	NR_024053	chr6	-	30255173	30294933	30294933	30294933	4	30255173,30262247,30263908,30294130,	30260376,30262741,30264014,30294933,	0	HCG18	unk	unk	-1,-1,-1,-1,	NR_024053:chr6:-	NR_024053	chr6:30201815-30314635	rwpe	casepe	OK	0.0055641	0.230264	5.371	2.86187	0.0373	0.050561	no	41.3839	0
198	NM_001205247	chr5	-	131285666	131347355	131289926	131347246	21	131285666,131295228,131296212,131298227,131302108,131303632,131305820,131307242,131308416,131308958,131310450,131312340,131321099,131322514,131323740,131324497,131325099,131325792,131326545,131329828,131347197,	131290064,131295300,131296314,131298371,131302225,131303721,131305893,131307338,131308551,131309093,131310528,131312414,131321151,131322547,131323919,131324597,131325201,131325857,131326660,131329944,131347355,	0	ACSL6	cmpl	cmpl	0,0,0,0,0,1,0,0,0,0,0,1,0,0,1,0,0,1,0,1,0,	NM_001205247:chr5:-	NM_001205247	chr5:131285666-131347761	rwpe	casepe	NOTEST	0.000190248	0.00782463	5.36207	0	1	1	no	41.1286	0
600	NM_144603	chr16	-	2028917	2031550	2029052	2031180	8	2028917,2029425,2029790,2029997,2030367,2030656,2030939,2031114,	2029350,2029543,2029904,2030182,2030545,2030729,2031020,2031550,	0	NOXO1	cmpl	cmpl	2,1,1,2,1,0,0,0,	NM_144603:chr16:-	NM_144603	chr16:2028917-2031550	rwpe	casepe	OK	0.0106092	0.418696	5.30251	2.00651	0.1228	0.148322	no	39.4654	0
128	NM_001256560	chr3	-	58178352	58196730	58178413	58196633	7	58178352,58179069,58183547,58186723,58190495,58193944,58196492,	58178530,58179166,58183705,58186836,58190608,58194033,58196730,	0	DNASE1L3	cmpl	cmpl	0,2,0,1,2,0,0,	NM_001256560:chr3:-	NM_001256560	chr3:58178352-58196730	rwpe	casepe	NOTEST	2.07433e-06	8.04473e-05	5.27732	0	1	1	no	38.7823	0
1158	NM_021819	chr15	+	75105193	75118099	75105195	75117946	14	75105193,75108497,75108767,75108972,75111058,75111492,75112384,75112975,75113415,75114169,75114982,75115899,75116691,75117816,	75105370,75108652,75108875,75109031,75111158,75111613,75112440,75113108,75113567,75114241,75115050,75116023,75116819,75118099,	0	LMAN1L	cmpl	cmpl	0,1,0,0,2,0,1,0,1,0,0,2,0,2,	NM_021819:chr15:+	NM_021819	chr15:75105193-75118099	rwpe	casepe	OK	0.00551546	0.212436	5.26741	1.48953	0.1953	0.225939	no	38.5165	0
2376	NR_038856	chr1	+	234859788	234867390	234867390	234867390	3	234859788,234860969,234864094,	234859829,234861425,234867390,	0	LINC01132	unk	unk	-1,-1,-1,	NR_038856:chr1:+	NR_038856	chr1:234859788-234867390	rwpe	casepe	OK	0.00298053	0.113488	5.25083	2.25932	0.1975	0.228202	no	38.0764	0
621	NM_170774	chr20	-	4760668	4795769	4764918	4781676	11	4760668,4766876,4768278,4768862,4770241,4771096,4773184,4776460,4778655,4781617,4795747,	4764988,4766974,4768400,4768914,4770343,4771257,4773273,4776612,4778731,4781708,4795769,	0	RASSF2	cmpl	cmpl	2,0,1,0,0,1,2,0,2,0,-1,	NM_170774:chr20:-	NM_170774	chr20:4760668-4804291	rwpe	casepe	NOTEST	0.000254274	0.00966138	5.24777	0	1	1	no	37.9959	0
700	NM_012114	chr19	+	15160290	15169103	15163062	15166900	7	15160290,15163016,15164292,15164543,15165968,15166240,15166795,	15160456,15163089,15164442,15164769,15166085,15166344,15169103,	0	CASP14	cmpl	cmpl	-1,0,0,0,1,1,0,	NM_012114:chr19:+	NM_012114	chr19:15160290-15169103	rwpe	casepe	OK	0.39518	14.9547	5.24195	38.2188	5e-05	8.62227e-05	yes	37.8428	1
74	NM_178039	chr12	+	1100403	1605099	1137069	1599396	18	1100403,1136913,1192329,1213915,1219357,1225031,1250785,1289705,1291090,1292446,1299024,1345934,1372199,1399017,1480998,1517314,1553727,1599258,	1100488,1137738,1192746,1213990,1219513,1225199,1250953,1289843,1291231,1292587,1299218,1346070,1372331,1399178,1481143,1517413,1553916,1605099,	0	ERC1	cmpl	cmpl	-1,0,0,0,0,0,0,0,0,0,0,2,0,0,2,0,0,0,	NM_178039:chr12:+	NM_178039	chr12:1100403-1605099	rwpe	casepe	OK	0.0297374	1.11136	5.22391	4.77525	0.0019	0.00296938	yes	37.3725	1
1735	NM_033015	chr7	-	150773707	150777970	150773811	150777853	9	150773707,150773999,150774187,150774396,150774707,150774965,150775648,150775928,150777771,	150773919,150774114,150774323,150774488,150774867,150775179,150775788,150776108,150777970,	0	FASTK	cmpl	cmpl	0,2,1,2,1,0,1,1,0,	NM_033015:chr7:-	NM_033015	chr7:150773707-150777970	rwpe	casepe	OK	0.0375024	1.3971	5.21931	3.60486	0.0144	0.0206057	yes	37.2536	1
965	NM_144688	chr19	+	49891474	49921256	49894140	49920767	20	49891474,49894045,49897732,49898362,49899025,49900907,49901238,49902281,49902713,49910142,49910496,49910868,49912223,49912452,49913009,49916224,49918207,49920271,49920415,49920625,	49891584,49894183,49897837,49898549,49899090,49900974,49901400,49902399,49902764,49910220,49910553,49910928,49912288,49912540,49913132,49916283,49918253,49920336,49920523,49921256,	0	CCDC155	cmpl	cmpl	-1,0,1,1,2,1,2,2,0,0,0,0,0,2,0,0,2,0,2,2,	NM_144688:chr19:+	NM_144688	chr19:49891474-49921256	rwpe	casepe	OK	0.0308394	1.14625	5.21601	8.86325	5e-05	8.62227e-05	yes	37.1684	1
1354	NM_005068	chr6	-	100836749	100911551	100838236	100911344	11	100836749,100841362,100868665,100895143,100896021,100896354,100897238,100897466,100898138,100901637,100911169,	100838967,100841765,100868834,100895291,100896128,100896554,100897324,100897571,100898232,100901720,100911551,	0	SIM1	cmpl	cmpl	1,0,2,1,2,0,1,1,0,1,0,	NM_005068:chr6:-	NM_005068	chr6:100836749-100911551	rwpe	casepe	OK	0.00286854	0.104128	5.1819	2.82647	0.0482	0.0642141	no	36.3	0
879	NM_001161573	chr22	+	38599026	38612517	38609860	38610885	3	38599026,38609829,38610426,	38599091,38609896,38612517,	0	MAFF	cmpl	cmpl	-1,0,0,	NM_001161573:chr22:+	NM_001161573	chr22:38597938-38612517	rwpe	casepe	OK	0.0256245	0.913802	5.15629	2.36452	0.0813	0.104236	no	35.6613	0
1058	NR_110417	chr14	-	62022989	62036912	62036912	62036912	4	62022989,62031836,62032037,62036874,	62023270,62031959,62032106,62036912,	0	RP11-47I22.2	unk	unk	-1,-1,-1,-1,	NR_110417:chr14:-	NR_110417	chr14:62022989-62121431	rwpe	casepe	OK	0.0940497	3.3481	5.15378	4.06827	0.0139	0.0199349	yes	35.5993	1
93	NM_001146705	chrY	-	21867300	21906825	21867880	21906420	28	21867300,21868326,21868679,21869032,21869819,21870129,21870760,21871336,21872261,21877237,21877500,21877708,21878164,21878481,21882757,21883015,21885226,21893657,21893931,21894469,21897237,21897506,21901413,21903203,21903620,21905047,21906270,21906556,	21868231,21868526,21868749,21869632,21869957,21870309,21870899,21871695,21872358,21877385,21877625,21877890,21878359,21878601,21882920,21883197,21885319,21893816,21894051,21894628,21897383,21897636,21901548,21903374,21903743,21905125,21906439,21906825,	0	KDM5D	cmpl	cmpl	0,1,0,0,0,0,2,0,2,1,2,0,0,0,2,0,0,0,0,0,1,0,0,0,0,0,0,-1,	NM_001146705:chrY:-	NM_001146705	chrY:21867300-21906825	rwpe	casepe	OK	0.00992088	0.347843	5.13182	2.36402	0.09375	0.118698	no	35.0617	0
1495	NM_001165924	chr10	+	119301955	119309057	119302778	119307679	2	119301955,119307575,	119303184,119309057,	0	EMX2	cmpl	cmpl	0,1,	NM_001165924:chr10:+	NM_001165924	chr10:119243803-119309057	rwpe	casepe	OK	0.015665	0.548942	5.13104	6.05874	5e-05	8.62227e-05	yes	35.0426	1
11	NM_019844	chr12	+	20963637	21069843	20968672	21069181	16	20963637,20966457,20968607,21007961,21011372,21013950,21015345,21015689,21028168,21030705,21032369,21033788,21036351,21051369,21054283,21068937,	20963698,20966572,20968756,21008103,21011505,21014072,21015492,21015788,21028411,21030870,21032565,21033954,21036536,21051434,21054401,21069843,	0	SLCO1B3	cmpl	cmpl	-1,-1,0,0,1,2,1,1,1,1,1,2,0,2,1,2,	NM_019844:chr12:+	NM_019844	chr12:20963637-21069843	rwpe	casepe	OK	0.00871408	0.304173	5.1254	4.18246	0.00465	0.00701535	yes	34.9059	1
616	NM_175841	chr20	+	4129425	4168394	4155702	4168054	4	4129425,4155676,4157997,4167916,	4129624,4155910,4158224,4168394,	0	SMOX	cmpl	cmpl	-1,0,1,0,	NM_175841:chr20:+	NM_175841	chr20:4129425-4168394	rwpe	casepe	OK	0.261159	9.07489	5.11888	6.13673	5e-05	8.62227e-05	yes	34.7485	1
21	NM_001193583	chr7	-	107788070	108096841	107790354	107880508	30	107788070,107799907,107800805,107815766,107816874,107818434,107820666,107822265,107823138,107824684,107824860,107830088,107831697,107832172,107834467,107834705,107836204,107838399,107847971,107849864,107864168,107866651,107871474,107872769,107875026,107878195,107880402,107953108,108039879,108096686,	107790592,107799986,107800937,107815802,107817051,107818557,107820871,107822381,107823364,107824755,107825058,107830190,107831727,107832297,107834615,107834872,107836316,107838543,107848103,107850049,107864280,107866822,107871597,107872966,107875132,107878213,107880614,107953175,108040037,108096841,	0	NRCAM	cmpl	cmpl	2,1,1,1,1,1,0,1,0,1,1,1,1,2,1,2,1,1,1,2,1,1,1,2,1,1,0,-1,-1,-1,	NM_001193583:chr7:-	NM_001193583	chr7:107788070-108096841	rwpe	casepe	NOTEST	1.34719e-05	0.000466775	5.1147	0	1	1	no	34.648	0
1787	NR_038966	chr7	+	157647276	157658782	157658782	157658782	4	157647276,157648618,157649981,157655236,	157647567,157648822,157650240,157658782,	0	AC011899.9	unk	unk	-1,-1,-1,-1,	NR_038966:chr7:+	NR_038966	chr7:157331749-158380482	rwpe	casepe	OK	0.00351003	0.12038	5.09996	2.48301	0.14805	0.175314	no	34.296	0
867	NM_001111046	chr13	+	37005966	37017019	37007193	37016802	9	37005966,37007169,37011765,37012203,37012780,37014115,37015254,37016307,37016750,	37006303,37007358,37012012,37012328,37013004,37014320,37015368,37016441,37017019,	0	CCNA1	cmpl	cmpl	-1,0,0,1,0,2,0,0,2,	NM_001111046:chr13:+	NM_001111046	chr13:37005966-37017019	rwpe	casepe	OK	0.155625	5.23095	5.07092	2.47073	0.03505	0.0477299	yes	33.6125	1
1075	NM_018484	chr11	+	64323097	64338999	64323471	64338514	10	64323097,64326606,64329475,64329738,64331779,64332693,64335070,64336141,64337123,64338450,	64323864,64326710,64329630,64329907,64331900,64332809,64335285,64336250,64337330,64338999,	0	SLC22A11	cmpl	cmpl	0,0,2,1,2,0,2,1,2,2,	NM_018484:chr11:+	NM_018484	chr11:64323097-64338999	rwpe	casepe	NOTEST	0.00128521	0.0430306	5.06529	0	1	1	no	33.4814	0
876	NM_001172691	chr19	-	38229202	38270230	38229392	38264369	5	38229202,38260644,38262203,38264300,38270183,	38231095,38260737,38262330,38264391,38270230,	0	ZNF573	cmpl	cmpl	1,1,0,0,-1,	NM_001172691:chr19:-	NM_001172691	chr19:38229202-38270230	rwpe	casepe	NOTEST	1.9852e-05	0.000662761	5.06113	0	1	1	no	33.3851	0
165	NM_001127628	chr9	-	97365420	97402531	97365662	97401592	8	97365420,97367738,97369096,97372202,97380049,97382610,97401422,97402325,	97365854,97367858,97369234,97372343,97380142,97382773,97401616,97402531,	0	FBP1	cmpl	cmpl	0,0,0,0,0,2,0,-1,	NM_001127628:chr9:-	NM_001127628	chr9:97365420-97402531	rwpe	casepe	OK	0.0189918	0.631048	5.0543	1.98672	0.0868	0.110707	no	33.2274	0
1529	NM_001004474	chr11	-	123847402	123848398	123847402	123848398	1	123847402,	123848398,	0	OR10S1	cmpl	cmpl	0,	NM_001004474:chr11:-	NM_001004474	chr11:123847402-123848398	rwpe	casepe	OK	0.0367698	1.21335	5.04434	4.72758	0.0005	0.000815455	yes	32.9985	1
20	NM_006581	chr6	+	96463844	96663488	96651031	96652111	3	96463844,96561914,96651023,	96464088,96562003,96663488,	0	FUT9	cmpl	cmpl	-1,-1,0,	NM_006581:chr6:+	NM_006581	chr6:96463844-96663488	rwpe	casepe	NOTEST	0.000206616	0.00680973	5.04258	0	1	1	no	32.9584	0
725	NM_025249	chr19	-	18367905	18385319	18367989	18380288	4	18367905,18375733,18380275,18385212,	18368916,18378336,18380397,18385319,	0	KIAA1683	cmpl	cmpl	0,1,0,-1,	NM_025249:chr19:-	NM_025249	chr19:18367905-18385319	rwpe	casepe	OK	0.0139673	0.459168	5.03889	3.71826	0.0109	0.0158044	yes	32.8745	1
199	NM_001122636	chr12	-	132680916	132905905	132681651	132905789	11	132680916,132682336,132683718,132685668,132688049,132824462,132834227,132837533,132839044,132862835,132905551,	132681798,132682504,132683814,132685806,132688235,132824580,132834425,132837708,132839211,132863016,132905905,	0	GALNT9	cmpl	cmpl	0,0,0,0,0,2,2,1,2,1,0,	NM_001122636:chr12:-	NM_001122636	chr12:132680916-132905905	rwpe	casepe	OK	0.00495268	0.161392	5.02621	2.91362	0.0678	0.0881024	no	32.5868	0
1245	NR_029605	chr9	-	86584662	86584772	86584772	86584772	1	86584662,	86584772,	0	MIR7-1	unk	unk	-1,	NR_029605:chr9:-	NR_029605	chr9:86582997-86595569	rwpe	casepe	OK	0	32.2183	inf	nan	0.11575	0.141758	no	32.2183	0
234	NM_001166109	chr4	+	169552767	169849608	169602541	169847536	19	169552767,169589340,169602482,169604148,169606635,169611753,169612419,169630178,169632731,169812072,169815729,169819643,169824907,169835077,169837045,169842684,169845405,169846095,169847363,	169553051,169589519,169602549,169604254,169606710,169611895,169612443,169630298,169633074,169812208,169815828,169819865,169825057,169835172,169837178,169842892,169845571,169846229,169849608,	0	PALLD	cmpl	cmpl	-1,-1,0,2,0,0,1,1,1,2,0,0,0,0,2,0,1,2,1,	NM_001166109:chr4:+	NM_001166109	chr4:169418216-169849608	rwpe	casepe	OK	0.81729	26.2508	5.00537	21.7071	5e-05	8.62227e-05	yes	32.1193	1
244	NM_001267550	chr2	-	179390716	179672150	179391738	179669369	363	179390716,179392172,179393000,179393254,179394686,179394967,179400708,179401664,179402068,179403266,179403672,179404108,179404794,179406008,179406990,179407388,179407795,179408560,179408927,179410114,179410546,179410938,179411326,179411729,179412133,179414296,179414712,179415693,179416356,179418228,179418640,179419179,179419591,179421574,179421979,179422374,179423067,179424037,179441255,179441649…	179392034,179392475,179393154,179393946,179394843,179400576,179401302,179401970,179402644,179403566,179403978,179404693,179405097,179406311,179407290,179407676,179408389,179408842,179409233,179410420,179410843,179411229,179411632,179412032,179414200,179414596,179415000,179415987,179418123,179418534,179418943,179419479,179419879,179421871,179422282,179422962,179423364,179441143,179441558,179442237…	0	TTN	cmpl	cmpl	1,1,0,1,0,1,1,1,1,1,1,1,1,1,1,1,1,1,1,1,1,1,1,1,1,1,1,1,1,1,1,1,1,1,1,1,1,1,1,1,1,1,1,1,1,1,1,1,1,1,1,1,1,1,1,1,1,1,1,1,1,1,1,1,1,1,1,1,1,1,0,1,1,1,1,1,1,0,0,1,1,0,1,1,1,1,1,1,1,1,1,1,1,1,1,2,1,1,1,2,1,1,1,2,1,0,1,1,0,1,1,1,1,1,2,1,1,1,1,0,1,1,0,1,0,1,1,1,1,0,1,1,1,1,0,1,1,1,1,1,1,1,1,1,1,1,1,1,1,1,1,1,1,1,1,1,1,1,1,1,1,1,1,1,1,1,1,1,1,1,1,1,1,1,1,1,1,1,1,1,1,1,1,1,1,1,1,1,1,1,1,1,1,1,1,1,1,1,1,1…	NM_001267550:chr2:-	NM_001267550	chr2:179059207-179672150	rwpe	casepe	NOTEST	0.000376734	0.0120875	5.00382	0	1	1	no	32.085	0
1058	NR_110416	chr14	-	62022989	62037371	62037371	62037371	5	62022989,62027460,62032037,62036261,62037203,	62023270,62031959,62032106,62036395,62037371,	0	RP11-47I22.2	unk	unk	-1,-1,-1,-1,-1,	NR_110416:chr14:-	NR_110416	chr14:62022989-62121431	rwpe	casepe	OK	0.0197135	0.629121	4.99608	7.41964	5e-05	8.62227e-05	yes	31.9132	1
1095	NM_001204744	chr16	-	66942024	66952887	66942294	66951968	18	66942024,66943169,66943888,66944162,66945084,66945801,66946144,66946406,66946566,66947033,66947393,66948118,66949122,66949967,66950176,66951544,66951923,66952706,	66942392,66943286,66943996,66944339,66945218,66946043,66946333,66946483,66946794,66947184,66947516,66948315,66949281,66950106,66950332,66951628,66951981,66952887,	0	CDH16	cmpl	cmpl	1,1,1,1,2,0,0,1,1,0,0,1,1,0,0,0,0,-1,	NM_001204744:chr16:-	NM_001204744	chr16:66942024-66952887	rwpe	casepe	NOTEST	0.00266339	0.083956	4.9783	0	1	1	no	31.5222	0
197	NR_109854	chr7	-	130628918	130794675	130794675	130794675	6	130628918,130630478,130668811,130737183,130792478,130794495,	130629648,130630550,130668868,130737314,130793562,130794675,	0	LINC-PINT	unk	unk	-1,-1,-1,-1,-1,-1,	NR_109854:chr7:-	NR_109854	chr7:130626518-130794675	rwpe	casepe	OK	0.00689101	0.215743	4.96845	1.92626	0.1072	0.133446	no	31.3079	0
1193	NR_104663	chr16	-	79755208	79804429	79804429	79804429	6	79755208,79774043,79785110,79791547,79803049,79804343,	79755518,79774134,79785173,79791612,79803119,79804429,	0	LOC102467146	unk	unk	-1,-1,-1,-1,-1,-1,	NR_104663:chr16:-	NR_104663	chr16:79755208-79835240	rwpe	casepe	OK	0.00621878	0.192526	4.95227	1.2714	0.2361	0.265324	no	30.9588	0
87	NR_047618	chrY	-	15360258	15592550	15592550	15592550	32	15360258,15362896,15372157,15409586,15410836,15411856,15414756,15417278,15417917,15418065,15435434,15436480,15438100,15447442,15466882,15467254,15467802,15469756,15470343,15470967,15471646,15472309,15478146,15481135,15505738,15508797,15522872,15526614,15560896,15582000,15591133,15591393,	15361762,15363067,15372284,15409728,15411024,15411948,15414871,15417427,15417992,15418130,15435640,15436586,15438230,15448215,15466972,15467278,15467898,15469849,15470499,15471102,15471866,15472408,15478273,15481229,15505773,15508852,15522993,15526673,15560946,15582109,15591197,15592550,	0	UTY	unk	unk	-1,-1,-1,-1,-1,-1,-1,-1,-1,-1,-1,-1,-1,-1,-1,-1,-1,-1,-1,-1,-1,-1,-1,-1,-1,-1,-1,-1,-1,-1,-1,-1,	NR_047618:chrY:-	NR_047618	chrY:15360258-15592550	rwpe	casepe	NOTEST	0.00321967	0.0995259	4.95009	0	1	1	no	30.9118	0
116	NM_001039360	chr18	-	45553638	45663680	45555630	45567478	3	45553638,45566270,45663377,	45556282,45567494,45663680,	0	ZBTB7C	cmpl	cmpl	2,0,-1,	NM_001039360:chr18:-	NM_001039360	chr18:45553638-45663680	rwpe	casepe	OK	0.0543073	1.66293	4.93643	15.2839	5e-05	8.62227e-05	yes	30.6207	1
636	NM_005980	chr4	+	6695565	6698897	6695659	6698769	2	6695565,6698619,	6695797,6698897,	0	S100P	cmpl	cmpl	0,0,	NM_005980:chr4:+	NM_005980	chr4:6695565-6698897	rwpe	casepe	OK	1.32499	39.3498	4.89231	18.9621	5e-05	8.62227e-05	yes	29.6982	1
181	NM_016234	chr10	+	114135955	114188138	114136067	114187116	21	114135955,114154675,114158658,114164268,114164462,114168179,114169264,114170220,114170341,114171213,114171659,114172930,114176645,114177603,114181350,114181704,114182082,114185095,114186015,114186545,114186975,	114136206,114154860,114158767,114164333,114164564,114168279,114169443,114170253,114170393,114171287,114171737,114173065,114176780,114177699,114181423,114181793,114182199,114185239,114186117,114186617,114188138,	0	ACSL5	cmpl	cmpl	0,1,0,1,0,0,1,0,0,1,0,0,0,0,0,1,0,0,0,0,0,	NM_016234:chr10:+	NM_016234	chr10:114133915-114188138	rwpe	casepe	OK	0.0259159	0.757334	4.86902	1.98245	0.1377	0.163998	no	29.2228	0
124	NM_001128840	chr3	+	53529075	53846492	53529193	53845433	48	53529075,53531178,53535641,53684805,53694159,53699686,53700365,53707049,53736667,53752327,53753781,53756340,53757460,53757818,53760905,53764468,53765103,53766042,53766841,53769400,53774306,53777037,53778766,53779650,53779849,53781328,53783294,53785775,53787598,53796024,53803999,53804450,53806859,53808613,53809912,53810629,53810886,53814052,53815592,53820848,53834275,53835084,53836173,53837449,538…	53529260,53531488,53535747,53684945,53694302,53699839,53700562,53707153,53736837,53752415,53753808,53756501,53757686,53758026,53761026,53764583,53765173,53766109,53766989,53769530,53774366,53777144,53778854,53779758,53779902,53781475,53783496,53785934,53787709,53796108,53804044,53804579,53806925,53808705,53810072,53810757,53810983,53814155,53815694,53820979,53834392,53835452,53836200,53837599,538…	0	CACNA1D	cmpl	cmpl	0,1,2,0,2,1,1,0,2,1,2,2,1,2,0,1,2,0,1,2,0,0,2,0,0,2,2,0,0,0,0,0,0,0,2,0,2,0,1,1,0,0,2,2,2,1,0,0,	NM_001128840:chr3:+	NM_001128840	chr3:53529075-53846492	rwpe	casepe	NOTEST	4.54114e-06	0.000130316	4.84282	0	1	1	no	28.6968	0
248	NM_001278708	chr3	+	184018368	184026842	184019357	184026678	19	184018368,184019324,184019634,184020157,184020466,184020789,184021107,184021430,184021734,184022091,184023555,184023841,184024137,184024538,184025144,184025401,184025677,184026236,184026495,	184018473,184019446,184019859,184020316,184020611,184020850,184021254,184021537,184021862,184022179,184023718,184023943,184024283,184024622,184025313,184025496,184025804,184026355,184026842,	0	PSMD2	cmpl	cmpl	-1,0,2,2,2,0,1,1,0,2,0,1,1,0,0,1,0,1,0,	NM_001278708:chr3:+	NM_001278708	chr3:184016885-184026842	rwpe	casepe	OK	0.588692	16.8864	4.8422	4.31687	0.02505	0.0348215	yes	28.6846	1
1725	NM_001288705	chr5	-	149432853	149466203	149433631	149465990	21	149432853,149433884,149434799,149435588,149435781,149436849,149437066,149439262,149440424,149441053,149441285,149447777,149449435,149449744,149450018,149452863,149456838,149457674,149459614,149460329,149465941,	149433787,149433993,149434899,149435700,149435904,149436947,149437155,149439425,149440535,149441158,149441412,149447893,149449626,149449865,149450134,149453056,149456998,149457811,149459899,149460587,149466203,	0	CSF1R	cmpl	cmpl	0,2,1,0,0,1,2,1,1,1,0,1,2,1,2,1,0,1,1,1,0,	NM_001288705:chr5:-	NM_001288705	chr5:149432853-149492935	rwpe	casepe	OK	0.0049923	0.142427	4.83437	2.47841	0.0444	0.0594988	no	28.5293	0
214	NM_024577	chr5	-	148361712	148442737	148384273	148442585	17	148361712,148386443,148388413,148389832,148392146,148406134,148406422,148408239,148411116,148417857,148420166,148420978,148422256,148424095,148427424,148431704,148442533,	148384465,148386640,148388564,148389955,148392297,148406315,148408117,148408281,148411250,148418053,148420240,148421180,148422400,148424201,148427552,148431803,148442737,	0	SH3TC2	cmpl	cmpl	0,1,0,0,2,1,1,1,2,1,2,1,1,0,1,1,0,	NM_024577:chr5:-	NM_024577	chr5:148361712-148442737	rwpe	casepe	OK	0.323688	9.15333	4.82162	94.4036	5e-05	8.62227e-05	yes	28.2782	1
987	NM_002282	chr12	-	52708084	52715182	52708414	52715119	9	52708084,52709095,52709676,52710251,52710642,52711464,52711693,52712939,52714735,	52708602,52709127,52709897,52710377,52710807,52711560,52711754,52713148,52715182,	0	KRT83	cmpl	cmpl	1,2,0,0,0,0,2,0,0,	NM_002282:chr12:-	NM_002282	chr12:52708084-52715182	rwpe	casepe	NOTEST	0.00159802	0.0448537	4.81087	0	1	1	no	28.0683	0
1275	NM_001080518	chr10	+	90484300	90512513	90484300	90512513	9	90484300,90486551,90490739,90491934,90492171,90497391,90499752,90503006,90512273,	90484405,90486669,90490938,90492044,90492308,90497538,90499824,90503078,90512513,	0	LIPK	cmpl	cmpl	0,0,1,2,1,0,0,0,0,	NM_001080518:chr10:+	NM_001080518	chr10:90484300-90512513	rwpe	casepe	NOTEST	0.00273704	0.0764216	4.80329	0	1	1	no	27.9213	0
1651	NM_001258428	chr5	+	139739786	139754722	139739821	139752383	22	139739786,139740324,139740838,139741392,139741601,139742029,139742496,139743023,139743312,139743638,139743947,139745104,139745418,139745735,139747004,139747304,139748171,139750679,139751035,139751826,139752329,139754354,	139740051,139740557,139740952,139741448,139741759,139742117,139742651,139743140,139743487,139743772,139744210,139745163,139745607,139745849,139747166,139747483,139748244,139750748,139751209,139751982,139752428,139754722,	0	SLC4A9	cmpl	cmpl	0,2,1,1,0,2,0,2,2,0,2,1,0,0,0,0,2,0,0,0,0,-1,	NM_001258428:chr5:+	NM_001258428	chr5:139739786-139754722	rwpe	casepe	NOTEST	0.00161999	0.045219	4.80287	0	1	1	no	27.9131	0
960	NM_019113	chr19	+	49259343	49261582	49259493	49261477	3	49259343,49260182,49261186,	49259728,49260286,49261582,	0	FGF21	cmpl	cmpl	0,1,0,	NM_019113:chr19:+	NM_019113	chr19:49259343-49261582	rwpe	casepe	OK	0.0169974	0.474154	4.80197	3.15513	0.0482	0.0642141	no	27.8957	0
247	NM_015039	chr1	-	183217371	183387634	183221775	183387402	11	183217371,183230136,183230336,183247687,183253129,183253844,183255796,183259262,183261924,183262839,183387317,	183221878,183230204,183230438,183247764,183253174,183253925,183255923,183259341,183261992,183262928,183387634,	0	NMNAT2	cmpl	cmpl	2,0,0,1,1,1,0,2,0,1,0,	NM_015039:chr1:-	NM_015039	chr1:183217371-183387634	rwpe	casepe	OK	0.0236315	0.657447	4.79809	2.24145	0.1591	0.187167	no	27.8208	0
734	NM_000691	chr17	-	19641297	19651746	19641533	19648442	11	19641297,19641635,19642308,19642820,19643648,19644405,19645316,19645857,19646544,19648280,19651571,	19641548,19641766,19642408,19642987,19643790,19644523,19645525,19645943,19646776,19648447,19651746,	0	ALDH3A1	cmpl	cmpl	0,1,0,1,0,2,0,1,0,0,-1,	NM_000691:chr17:-	NM_000691	chr17:19641297-19651746	rwpe	casepe	OK	1.20533	33.3295	4.78929	10.2116	5e-05	8.62227e-05	yes	27.6518	1
1525	NM_032554	chr12	-	123212152	123215129	123213845	123214886	1	123212152,	123215129,	0	HCAR1	cmpl	cmpl	0,	NM_032554:chr12:-	NM_032554	chr12:123212152-123215129	rwpe	casepe	OK	0.0158367	0.43754	4.78807	6.30693	5e-05	8.62227e-05	yes	27.6282	1
1059	NM_005975	chr20	-	62159775	62168723	62160888	62168667	8	62159775,62161430,62162098,62163878,62164903,62165504,62166290,62168437,	62161076,62161584,62162280,62164040,62165057,62165668,62166412,62168723,	0	PTK6	cmpl	cmpl	1,0,1,1,0,1,2,0,	NM_005975:chr20:-	NM_005975	chr20:62159775-62168723	rwpe	casepe	OK	0.697933	19.2559	4.78607	16.9612	5e-05	8.62227e-05	yes	27.5899	1
1053	NM_001853	chr20	+	61448413	61472511	61448416	61472084	32	61448413,61448918,61449869,61450573,61451280,61452532,61452858,61453108,61453462,61453942,61455796,61456319,61457168,61457555,61458118,61458592,61459274,61460115,61460274,61460806,61460979,61461117,61461711,61461868,61463505,61464371,61467272,61467538,61467829,61468434,61470035,61471893,	61448494,61448987,61449905,61450645,61451334,61452568,61452882,61453162,61453516,61453984,61455853,61456373,61457222,61457609,61458172,61458646,61459328,61460169,61460328,61460851,61461033,61461171,61461765,61461940,61463541,61464416,61467305,61467685,61467884,61468617,61470113,61472511,	0	COL9A3	cmpl	cmpl	0,0,0,0,0,0,0,0,0,0,0,0,0,0,0,0,0,0,0,0,0,0,0,0,0,0,0,0,0,1,1,1,	NM_001853:chr20:+	NM_001853	chr20:61448413-61493115	rwpe	casepe	OK	0.0785744	2.16109	4.78155	10.5132	5e-05	8.62227e-05	yes	27.5037	1
599	NM_001013254	chr11	+	1892098	1913493	1901449	1908793	11	1892098,1901316,1902661,1904648,1905161,1905509,1905729,1907961,1908466,1908703,1913002,	1892642,1901454,1902826,1904790,1905254,1905553,1905811,1908096,1908544,1908806,1913493,	0	LSP1	cmpl	cmpl	-1,0,2,2,0,0,2,0,0,0,-1,	NM_001013254:chr11:+	NM_001013254	chr11:1874199-1913493	rwpe	casepe	OK	0.0996973	2.7416	4.78132	8.99316	5e-05	8.62227e-05	yes	27.4992	1
206	NM_153235	chr6	-	139561198	139613208	139563662	139610036	10	139561198,139565731,139568953,139576700,139581454,139583715,139591592,139597966,139609608,139613057,	139564451,139565827,139569046,139576775,139581574,139583910,139591763,139598054,139610050,139613208,	0	TXLNB	cmpl	cmpl	0,0,0,0,0,0,0,2,0,-1,	NM_153235:chr6:-	NM_153235	chr6:139561198-139613208	rwpe	casepe	NOTEST	0.000605609	0.0164963	4.76762	0	1	1	no	27.2392	0
1161	NM_000689	chr9	-	75515577	75568233	75516123	75567916	13	75515577,75520873,75524517,75526873,75531835,75533635,75538934,75540399,75542031,75543807,75545794,75555063,75567850,	75516196,75520948,75524675,75527038,75532020,75533738,75539048,75540528,75542093,75543937,75545935,75555168,75568233,	0	ALDH1A1	cmpl	cmpl	2,2,0,0,1,0,0,0,1,0,0,0,0,	NM_000689:chr9:-	NM_000689	chr9:75515577-75568233	rwpe	casepe	OK	0.0495744	1.34896	4.76611	10.2716	5e-05	8.62227e-05	yes	27.2108	1
1449	NM_001137604	chr2	+	113299491	113334729	113300071	113333306	14	113299491,113304997,113306843,113308442,113309351,113310221,113315486,113316869,113321942,113325543,113326322,113330138,113331138,113332423,	113300248,113305144,113306976,113308579,113309575,113310393,113315658,113317151,113322076,113325714,113326479,113330335,113331392,113334729,	0	POLR1B	cmpl	cmpl	0,0,0,1,0,2,0,1,1,0,0,1,0,2,	NM_001137604:chr2:+	NM_001137604	chr2:113299491-113334729	rwpe	casepe	NOTEST	0.0025381	0.06797	4.74308	0	1	1	no	26.7799	0
634	NM_001242856	chr11	-	6495912	6502709	6498342	6501261	6	6495912,6498947,6499270,6499967,6501201,6502460,	6498498,6499122,6499428,6500189,6501298,6502709,	0	ARFIP2	cmpl	cmpl	0,2,0,0,0,-1,	NM_001242856:chr11:-	NM_001242856	chr11:6495912-6505911	rwpe	casepe	NOTEST	0.00245336	0.0654934	4.73852	0	1	1	no	26.6954	0
773	NR_003714	chr22	+	24647588	24661492	24661492	24661492	7	24647588,24652720,24653964,24654734,24656875,24657660,24659467,	24649366,24652927,24654027,24654841,24657004,24658575,24661492,	0	POM121L9P	unk	unk	-1,-1,-1,-1,-1,-1,-1,	NR_003714:chr22:+	NR_003714	chr22:24647588-24661492	rwpe	casepe	NOTEST	0.00270652	0.071092	4.71518	0	1	1	no	26.2669	0
1310	NM_000624	chr14	+	95047705	95059457	95053699	95058576	6	95047705,95047951,95053682,95056377,95057085,95058393,	95047827,95048047,95054318,95056648,95057233,95059457,	0	SERPINA5	cmpl	cmpl	-1,-1,0,1,2,0,	NM_000624:chr14:+	NM_000624	chr14:95047705-95059457	rwpe	casepe	NOTEST	0.00377535	0.0990744	4.71383	0	1	1	no	26.2424	0
936	NM_001278197	chr17	+	46047893	46059152	46048008	46058868	14	46047893,46048727,46050884,46051296,46051765,46052524,46052879,46053234,46054077,46055197,46056194,46057958,46058528,46058802,	46048089,46048773,46051016,46051397,46051814,46052703,46053019,46053379,46054188,46055276,46056283,46058164,46058700,46059152,	0	CDK5RAP3	cmpl	cmpl	0,0,1,1,0,1,0,2,0,0,1,0,2,0,	NM_001278197:chr17:+	NM_001278197	chr17:46047893-46059152	rwpe	casepe	OK	0.0436842	1.13949	4.70514	2.20668	0.1483	0.175573	no	26.0847	0
1158	NM_001030005	chr15	+	75118950	75124136	75119044	75122695	3	75118950,75120374,75122470,	75119208,75120462,75124136,	0	CPLX3	cmpl	cmpl	0,2,0,	NM_001030005:chr15:+	NM_001030005	chr15:75118950-75124136	rwpe	casepe	OK	0.0217962	0.565582	4.69759	5.50306	5e-05	8.62227e-05	yes	25.9487	1
599	NM_003282	chr11	+	1860232	1862910	1860926	1862781	7	1860232,1860904,1861630,1861757,1862048,1862260,1862685,	1860263,1860939,1861674,1861886,1862138,1862437,1862910,	0	TNNI2	cmpl	cmpl	-1,0,1,0,0,0,0,	NM_003282:chr11:+	NM_003282	chr11:1860232-1862910	rwpe	casepe	OK	0.273809	7.08109	4.69273	9.30981	5e-05	8.62227e-05	yes	25.8614	1
1052	NR_024470	chr20	-	61294378	61297973	61297973	61297973	4	61294378,61296275,61297211,61297736,	61294839,61296849,61297362,61297973,	0	RP11-93B14.5	unk	unk	-1,-1,-1,-1,	NR_024470:chr20:-	NR_024470	chr20:61273796-61303647	rwpe	casepe	OK	0.116613	3.00847	4.68923	10.09	5e-05	8.62227e-05	yes	25.7988	1
830	NM_001206966	chr6	-	32148744	32152099	32149329	32151999	10	32148744,32149300,32150023,32150344,32150617,32150890,32151100,32151331,32151657,32151947,	32148918,32149409,32150165,32150475,32150800,32150978,32151165,32151527,32151764,32152099,	0	AGER	cmpl	cmpl	-1,1,0,1,1,0,1,0,1,0,	NM_001206966:chr6:-	NM_001206966	chr6:32148744-32152099	rwpe	casepe	OK	0.011942	0.307421	4.6861	1.59402	0.10985	0.136058	no	25.7428	0
1767	NR_048578	chr1	+	155023747	155035252	155035252	155035252	23	155023747,155025146,155025892,155026385,155026625,155026789,155028265,155028407,155028555,155028861,155029428,155029663,155030112,155030326,155030721,155031185,155032377,155032680,155033238,155033890,155034379,155034720,155034935,	155023941,155025253,155025969,155026464,155026702,155026982,155028328,155028476,155028725,155028946,155029577,155029838,155030205,155030631,155030917,155031263,155032450,155032819,155033308,155033965,155034593,155034845,155035252,	0	ADAM15	unk	unk	-1,-1,-1,-1,-1,-1,-1,-1,-1,-1,-1,-1,-1,-1,-1,-1,-1,-1,-1,-1,-1,-1,-1,	NR_048578:chr1:+	NR_048578	chr1:155006281-155042029	rwpe	casepe	OK	0.126975	3.25027	4.67794	3.32374	0.0308	0.0423138	yes	25.5977	1
107	NM_139013	chr6	+	35995453	36070535	35995934	36070479	10	35995453,36020475,36027065,36040649,36041467,36041825,36043624,36044313,36063763,36070347,	35996050,36020605,36027124,36040761,36041497,36041873,36043739,36044385,36063843,36070535,	0	MAPK14	cmpl	cmpl	0,2,0,2,0,0,0,1,1,0,	NM_139013:chr6:+	NM_139013	chr6:35995453-36079013	rwpe	casepe	OK	0.0288985	0.73846	4.67545	2.04013	0.10485	0.131061	no	25.5536	0
858	NR_024283	chr9	+	35909479	35911617	35911617	35911617	2	35909479,35910153,	35909561,35911617,	0	LINC00961	unk	unk	-1,-1,	NR_024283:chr9:+	NR_024283	chr9:35909479-35911617	rwpe	casepe	OK	0.0528538	1.34786	4.67252	7.74063	5e-05	8.62227e-05	yes	25.5017	1
1268	NR_049794	chr9	+	89563612	89616948	89616948	89616948	7	89563612,89565781,89596684,89602362,89603716,89612228,89613508,	89563908,89565914,89596840,89602530,89603821,89612318,89616948,	0	RP11-276H19.1	unk	unk	-1,-1,-1,-1,-1,-1,-1,	NR_049794:chr9:+	NR_049794	chr9:89563612-89616948	rwpe	casepe	OK	0.0053512	0.135499	4.66228	4.14987	0.00225	0.00349537	yes	25.3212	1
94	NM_001135154	chr8	+	22224761	22291640	22262223	22291517	9	22224761,22262208,22265822,22269549,22272292,22273281,22273585,22275163,22291403,	22224921,22262493,22266009,22269719,22272415,22273470,22273793,22275348,22291640,	0	SLC39A14	cmpl	cmpl	-1,0,0,1,0,0,0,1,0,	NM_001135154:chr8:+	NM_001135154	chr8:22224761-22291640	rwpe	casepe	OK	0.280939	7.0847	4.65638	3.25165	0.03195	0.043761	yes	25.2179	1
1382	NM_001080464	chr14	+	104552022	104579046	104552107	104578881	16	104552022,104558969,104559827,104561867,104563890,104565189,104569899,104570640,104570958,104571664,104573135,104573518,104575565,104577838,104578256,104578860,	104552189,104559078,104559939,104561993,104563974,104565316,104570012,104570823,104571072,104571787,104573231,104573682,104575652,104577938,104578337,104579046,	0	ASPG	cmpl	cmpl	0,1,2,0,0,0,1,0,0,0,0,0,2,2,0,0,	NM_001080464:chr14:+	NM_001080464	chr14:104552022-104579046	rwpe	casepe	NOTEST	0.00168894	0.0423403	4.64784	0	1	1	no	25.0692	0
1269	NR_028346	chr11	-	89726708	89735676	89735676	89735676	7	89726708,89728471,89729425,89730149,89732113,89732494,89735485,	89727384,89728569,89729448,89730380,89732209,89732909,89735676,	0	TRIM53AP	unk	unk	-1,-1,-1,-1,-1,-1,-1,	NR_028346_dup1:chr11:-	NR_028346	chr11:89726708-89735676	rwpe	casepe	NOTEST	0.00196566	0.0492213	4.64619	0	1	1	no	25.0406	0
163	NM_001197295	chr9	-	95257593	95298374	95258596	95285148	10	95257593,95263008,95264794,95267814,95272180,95274292,95276912,95279968,95284856,95298214,	95258765,95263335,95264934,95267972,95272316,95274408,95277419,95280157,95285175,95298374,	0	ECM2	cmpl	cmpl	2,2,0,1,0,1,1,1,0,-1,	NM_001197295:chr9:-	NM_001197295	chr9:95059639-95432547	rwpe	casepe	NOTEST	0.000175738	0.00436664	4.63502	0	1	1	no	24.8474	0
1054	NM_152830	chr17	+	61562177	61575741	61562228	61574727	14	61562177,61562596,61563917,61564346,61566008,61566301,61568314,61568569,61570796,61571282,61571732,61573754,61574158,61574497,	61562427,61562733,61564076,61564434,61566152,61566493,61568412,61568742,61571020,61571427,61571831,61573877,61574346,61575741,	0	ACE	cmpl	cmpl	0,1,0,0,1,1,1,0,2,1,2,2,2,1,	NM_152830:chr17:+	NM_152830	chr17:61554421-61575741	rwpe	casepe	NOTEST	0.00226847	0.0561851	4.6304	0	1	1	no	24.7678	0
1672	NR_104001	chr7	+	142559774	142568847	142568847	142568847	19	142559774,142560513,142560884,142561388,142561723,142562288,142563229,142563714,142564235,142564695,142565362,142565751,142565995,142566246,142566726,142567569,142567966,142568282,142568548,	142559891,142560591,142561085,142561453,142562020,142562504,142563385,142564071,142564360,142564823,142565477,142565804,142566115,142566494,142566900,142567719,142568160,142568438,142568847,	0	EPHB6	unk	unk	-1,-1,-1,-1,-1,-1,-1,-1,-1,-1,-1,-1,-1,-1,-1,-1,-1,-1,-1,	NR_104001:chr7:+	NR_104001	chr7:142552775-142568847	rwpe	casepe	OK	0.00593102	0.145487	4.61646	1.88258	0.0742	0.0957365	no	24.5298	0
296	NM_019077	chr2	+	234590583	234681945	234590583	234681205	5	234590583,234675679,234676494,234676865,234680907,	234591438,234675811,234676582,234677085,234681945,	0	UGT1A7	cmpl	cmpl	0,0,0,1,2,	NM_019077:chr2:+	NM_019077	chr2:234526290-234681951	rwpe	casepe	OK	0.0302181	0.739228	4.61253	3.97962	0.0004	0.000657058	yes	24.4631	1
898	NM_017726	chr15	-	41107642	41120907	41107893	41120839	4	41107642,41108159,41108367,41120584,	41107959,41108192,41108451,41120907,	0	PPP1R14D	cmpl	cmpl	0,0,0,0,	NM_017726:chr15:-	NM_017726	chr15:41107642-41120907	rwpe	casepe	OK	0.0106593	0.260369	4.61037	1.40642	0.2458	0.274315	no	24.4265	0
627	NM_017422	chr10	-	5540657	5541533	5540960	5541401	1	5540657,	5541533,	0	CALML5	cmpl	cmpl	0,	NM_017422:chr10:-	NM_017422	chr10:5540657-5541533	rwpe	casepe	OK	0.170908	4.13551	4.59677	10.0298	5e-05	8.62227e-05	yes	24.1973	1
956	NR_033679	chr19	-	48711342	48744320	48744320	48744320	10	48711342,48718596,48722127,48724986,48733694,48734033,48734916,48737659,48741639,48744218,	48715232,48718641,48722269,48725112,48733957,48734263,48735067,48737800,48741789,48744320,	0	CARD8	unk	unk	-1,-1,-1,-1,-1,-1,-1,-1,-1,-1,	NR_033679:chr19:-	NR_033679	chr19:48711342-48761450	rwpe	casepe	NOTEST	0.000116762	0.00281057	4.58922	0	1	1	no	24.0709	0
1668	NM_001144892	chr5	-	141971742	142000920	141974854	141993692	4	141971742,141980266,141993523,142000861,	141975049,141980370,141993726,142000920,	0	FGF1	cmpl	cmpl	0,1,0,-1,	NM_001144892:chr5:-	NM_001144892	chr5:141971742-142077635	rwpe	casepe	NOTEST	8.45827e-05	0.00202219	4.57941	0	1	1	no	23.9078	0
969	NM_153283	chr3	-	50337319	50341032	50337913	50339841	4	50337319,50338418,50339487,50340896,	50338231,50338508,50340054,50341032,	0	HYAL1	cmpl	cmpl	0,0,0,-1,	NM_153283:chr3:-	NM_153283	chr3:50337319-50349812	rwpe	casepe	OK	0.0725752	1.72782	4.57333	3.54312	0.01955	0.0275138	yes	23.8073	1
1200	NM_001007023	chr14	-	80663867	80677864	80669031	80677815	3	80663867,80672573,80677593,	80669631,80672681,80677864,	0	DIO2	cmpl	cmpl	0,0,0,	NM_001007023:chr14:-	NM_001007023	chr14:80663867-80921810	rwpe	casepe	NOTEST	0.000226389	0.00537577	4.5696	0	1	1	no	23.7457	0
1870	NM_001122841	chr6	-	168456463	168476546	168457776	168476427	11	168456463,168459803,168461440,168462486,168463573,168464280,168465550,168467434,168468046,168475924,168476418,	168458019,168459868,168461737,168462661,168463639,168464436,168465737,168467511,168468126,168476015,168476546,	0	FRMD1	cmpl	cmpl	0,1,1,0,0,0,2,0,1,0,0,	NM_001122841:chr6:-	NM_001122841	chr6:168456463-168482237	rwpe	casepe	NOTEST	0.000983731	0.02315	4.5566	0	1	1	no	23.5329	0
1682	NM_003695	chr8	-	143866297	143868008	143866636	143867932	3	143866297,143867004,143867880,	143866872,143867103,143868008,	0	LY6D	cmpl	cmpl	1,1,0,	NM_003695:chr8:-	NM_003695	chr8:143866297-143868008	rwpe	casepe	OK	0.25203	5.92193	4.5544	11.4359	5e-05	8.62227e-05	yes	23.4969	1
1502	NM_000134	chr4	-	120238404	120243316	120240195	120243257	4	120238404,120240690,120241824,120243190,	120240246,120240798,120241997,120243316,	0	FABP2	cmpl	cmpl	0,0,1,0,	NM_000134:chr4:-	NM_000134	chr4:120238404-120243316	rwpe	casepe	NOTEST	0.00129859	0.0304165	4.54984	0	1	1	no	23.4227	0
884	NM_005461	chr20	-	39314487	39317880	39316518	39317490	1	39314487,	39317880,	0	MAFB	cmpl	cmpl	0,	NM_005461:chr20:-	NM_005461	chr20:39314487-39317880	rwpe	casepe	OK	0.474377	11.1071	4.5493	37.6959	5e-05	8.62227e-05	yes	23.4141	1
634	NM_001159575	chr12	-	6456008	6486523	6457038	6486432	13	6456008,6457892,6458115,6458329,6458492,6463603,6463915,6464437,6464942,6471216,6472608,6483533,6486417,	6457419,6457968,6458171,6458387,6458571,6463721,6464014,6464601,6465046,6471407,6472876,6484003,6486523,	0	SCNN1A	cmpl	cmpl	0,2,0,2,1,0,0,1,2,0,2,0,0,	NM_001159575:chr12:-	NM_001159575	chr12:6456008-6500737	rwpe	casepe	OK	1.24636	29.178	4.54909	4.40219	5e-05	8.62227e-05	yes	23.4106	1
628	NM_198704	chr19	+	5680775	5688534	5686996	5688206	6	5680775,5684975,5686910,5687292,5687513,5687926,	5681282,5685130,5687002,5687386,5687679,5688534,	0	HSD11B1L	cmpl	cmpl	-1,-1,0,0,1,2,	NM_198704:chr19:+	NM_198704	chr19:5678432-5688534	rwpe	casepe	OK	0.00958764	0.220939	4.52633	2.02206	0.0777	0.0999539	no	23.0441	0
857	NM_173625	chr17	+	35732984	35749662	35733034	35748678	7	35732984,35734816,35736074,35742946,35745604,35746180,35748600,	35733092,35734903,35736320,35743063,35745729,35746297,35749662,	0	C17orf78	cmpl	cmpl	0,1,1,1,1,0,0,	NM_173625:chr17:+	NM_173625	chr17:35441926-35766902	rwpe	casepe	NOTEST	0.00167578	0.0376991	4.49163	0	1	1	no	22.4964	0
241	NM_201591	chr4	-	176554087	176734265	176556055	176733378	7	176554087,176561279,176561903,176572984,176594830,176622725,176733341,	176556208,176561345,176561980,176573138,176594987,176622918,176734265,	0	GPM6A	cmpl	cmpl	0,0,1,0,2,1,0,	NM_201591:chr4:-	NM_201591	chr4:176554087-176923842	rwpe	casepe	OK	0.0603142	1.35216	4.48663	13.7725	5e-05	8.62227e-05	yes	22.4186	1
140	NM_152709	chr10	+	70587293	70652816	70587380	70652492	4	70587293,70641713,70644015,70652344,	70587690,70641866,70646374,70652816,	0	STOX1	cmpl	cmpl	0,1,1,2,	NM_152709:chr10:+	NM_152709	chr10:70587293-70655209	rwpe	casepe	NOTEST	0.00139733	0.0313053	4.48566	0	1	1	no	22.4037	0
1317	NR_003002	chr14	-	95999691	95999966	95999966	95999966	1	95999691,	95999966,	0	SCARNA13	unk	unk	-1,	NR_003002:chr14:-	NR_003002	chr14:95999248-96001209	rwpe	casepe	OK	0.0478658	1.07136	4.4843	0.615182	0.215	0.245783	no	22.3826	0
104	NM_133633	chr22	-	32908539	33402806	32909794	33402647	12	32908539,32923904,32924860,32929778,32934021,32937556,32992659,33260901,33264952,33327374,33376629,33402336,	32909811,32923992,32924995,32929881,32934096,32937699,32992722,33260991,33265112,33327466,33376687,33402806,	0	SYN3	cmpl	cmpl	1,0,0,2,2,0,0,0,2,0,2,0,	NM_133633:chr22:-	NM_133633	chr22:32908539-33454377	rwpe	casepe	NOTEST	0.00232586	0.051395	4.46579	0	1	1	no	22.0972	0
1139	NM_001006638	chr17	+	72733355	72743474	72733411	72741550	9	72733355,72736906,72738392,72739267,72739426,72740446,72741011,72741146,72741444,	72733504,72737017,72738434,72739334,72739479,72740512,72741068,72741223,72743474,	0	RAB37	cmpl	cmpl	0,0,0,0,1,0,0,0,2,	NM_001006638:chr17:+	NM_001006638	chr17:72667255-72743474	rwpe	casepe	OK	0.00756618	0.167008	4.46421	1.14478	0.09745	0.122906	no	22.073	0
1133	NM_001201553	chr16	-	71893582	71917444	71893920	71913849	7	71893582,71895678,71898040,71898805,71901814,71913809,71917113,	71894575,71895845,71898145,71898951,71901940,71913926,71917444,	0	ZNF821	cmpl	cmpl	2,0,0,1,1,0,-1,	NM_001201553:chr16:-	NM_001201553	chr16:71893582-71918093	rwpe	casepe	NOTEST	0.00415277	0.0911308	4.45579	0	1	1	no	21.9446	0
968	NR_027499	chr12	+	50222325	50234937	50234937	50234937	3	50222325,50222717,50232204,	50222531,50222866,50234937,	0	BCDIN3D-AS1	unk	unk	-1,-1,-1,	NR_027499:chr12:+	NR_027499	chr12:50222325-50236912	rwpe	casepe	OK	0.0400892	0.873739	4.44592	2.14101	0.1625	0.190816	no	21.7949	0
976	NM_002257	chr19	-	51322401	51327043	51322449	51327004	5	51322401,51323154,51323409,51324967,51326958,	51322605,51323291,51323699,51325127,51327043,	0	KLK1	cmpl	cmpl	0,1,2,1,0,	NM_002257:chr19:-	NM_002257	chr19:51322401-51327043	rwpe	casepe	OK	0.0309232	0.673223	4.44432	2.93555	0.013	0.018712	yes	21.7708	1
1375	NM_006291	chr14	+	103592663	103603776	103592794	103601697	11	103592663,103593341,103596076,103596338,103596651,103597388,103597975,103599086,103599698,103600018,103601555,	103593029,103593966,103596191,103596461,103596752,103597487,103598099,103599209,103599854,103600140,103603776,	0	TNFAIP2	cmpl	cmpl	0,1,2,0,0,2,2,0,0,0,2,	NM_006291:chr14:+	NM_006291	chr14:103592663-103603776	rwpe	casepe	OK	1.65439	35.8019	4.43567	75.7972	5e-05	8.62227e-05	yes	21.6405	1
1096	NM_001190201	chr16	+	67034415	67043659	67034574	67043045	12	67034415,67034759,67035210,67036972,67037158,67037417,67037986,67038695,67039142,67040293,67040647,67042876,	67034682,67034893,67035364,67037077,67037263,67037456,67038127,67038776,67039296,67040422,67040720,67043659,	0	CES4A	cmpl	cmpl	0,0,2,0,0,0,0,0,0,1,1,2,	NM_001190201:chr16:+	NM_001190201	chr16:67022491-67043659	rwpe	casepe	OK	0.201761	4.32493	4.42196	12.1789	5e-05	8.62227e-05	yes	21.4359	1
824	NM_001135058	chr14	+	31343740	31359822	31344144	31358997	11	31343740,31344261,31346777,31348016,31348628,31349657,31349792,31353758,31354599,31355001,31358821,	31344178,31344309,31346934,31348150,31348691,31349702,31349940,31353862,31354826,31355518,31359822,	0	COCH	cmpl	cmpl	0,1,1,2,1,1,1,2,1,0,1,	NM_001135058:chr14:+	NM_001135058	chr14:31343740-31359822	rwpe	casepe	OK	0.0143568	0.306135	4.41436	1.86718	0.10665	0.132909	no	21.3233	0
1605	NM_021796	chrX	-	133699872	133792513	133700073	133700712	3	133699872,133736080,133792357,	133700770,133736152,133792513,	0	PLAC1	cmpl	cmpl	0,-1,-1,	NM_021796:chrX:-	NM_021796	chrX:133699872-133792513	rwpe	casepe	OK	0.185324	3.94733	4.41276	11.7425	5e-05	8.62227e-05	yes	21.2996	1
99	NM_173833	chr8	-	27727398	27850369	27729450	27845132	9	27727398,27737085,27762294,27764664,27767179,27779087,27823930,27845020,27849773,	27729587,27737283,27762351,27764763,27767260,27779762,27824059,27845147,27850369,	0	SCARA5	cmpl	cmpl	1,1,1,1,1,1,1,0,-1,	NM_173833:chr8:-	NM_173833	chr8:27727398-27850369	rwpe	casepe	NOTEST	0.00355491	0.0749801	4.39862	0	1	1	no	21.092	0
1099	NM_001031615	chr11	-	67429632	67448685	67430685	67434406	10	67429632,67431132,67431866,67432755,67433592,67433786,67434044,67434376,67434943,67448646,	67430870,67431232,67432033,67433142,67433674,67433872,67434165,67434487,67435106,67448685,	0	ALDH3B2	cmpl	cmpl	1,0,1,1,0,1,0,0,-1,-1,	NM_001031615:chr11:-	NM_001031615	chr11:67429632-67448685	rwpe	casepe	OK	0.224493	4.71758	4.39331	6.31581	5e-05	8.62227e-05	yes	21.0144	1
1011	NM_001145402	chr19	-	55866275	55874620	55866667	55874434	11	55866275,55866627,55869512,55872060,55872220,55872367,55872541,55872777,55873612,55873945,55874284,	55866463,55866713,55871347,55872137,55872273,55872471,55872606,55872802,55873871,55874100,55874620,	0	FAM71E2	cmpl	cmpl	-1,2,0,1,2,0,1,0,2,0,0,	NM_001145402:chr19:-	NM_001145402	chr19:55866275-55874620	rwpe	casepe	NOTEST	0.000990879	0.0207604	4.38898	0	1	1	no	20.9515	0
1577	NM_177525	chr7	+	130131169	130146138	130135209	130144897	12	130131169,130135208,130136996,130137776,130137979,130138259,130139715,130140302,130140629,130142484,130143773,130144779,	130131327,130135363,130137076,130137854,130138116,130138318,130139756,130140373,130140731,130142561,130143837,130146138,	0	MEST	cmpl	cmpl	-1,0,1,0,0,2,1,0,2,2,1,2,	NM_177525:chr7:+	NM_177525	chr7:130126015-130371406	rwpe	casepe	OK	0.254174	5.31652	4.3866	3.81502	0.0349	0.0475418	yes	20.9169	1
107	NM_002133	chr22	+	35777059	35790207	35777166	35789591	5	35777059,35779098,35782677,35785856,35789460,	35777189,35779219,35783169,35785956,35790207,	0	HMOX1	cmpl	cmpl	0,2,0,0,1,	NM_002133:chr22:+	NM_002133	chr22:35777059-35790207	rwpe	casepe	OK	1.71822	35.8845	4.38437	44.4999	5e-05	8.62227e-05	yes	20.8847	1
209	NM_001018075	chr5	-	142657495	142815077	142661453	142780404	9	142657495,142662132,142675024,142678232,142680049,142689661,142693566,142779220,142814865,	142661606,142662290,142675155,142678377,142680328,142689778,142693733,142780417,142815077,	0	NR3C1	cmpl	cmpl	0,1,2,1,1,1,2,0,-1,	NM_001018075:chr5:-	NM_001018075	chr5:142657495-142815077	rwpe	casepe	OK	0.0181605	0.375195	4.36877	1.98519	0.1566	0.184536	no	20.6599	0
100	NM_001172562	chr8	-	28625174	28747432	28625662	28717017	17	28625174,28627405,28628498,28633275,28635345,28638339,28645345,28651323,28654060,28669843,28671008,28692808,28695153,28704263,28707729,28716952,28747358,	28625839,28627543,28628597,28633443,28635470,28638511,28645406,28651504,28654172,28669978,28671129,28692895,28695293,28704326,28707790,28717080,28747432,	0	INTS9	cmpl	cmpl	0,0,0,0,1,0,2,1,0,0,2,2,0,0,2,0,-1,	NM_001172562:chr8:-	NM_001172562	chr8:28625174-28747698	rwpe	casepe	OK	0.181836	3.75591	4.36845	3.97483	0.03455	0.0470879	yes	20.6555	1
27	NM_130843	chr7	-	157331749	158380482	157333407	158380361	22	157331749,157341639,157361593,157364131,157369304,157370712,157387929,157396693,157414053,157449048,157475416,157691364,157873989,157926368,157929346,157930985,157959622,157985018,157997862,158109510,158282426,158380249,	157333479,157341713,157361658,157364185,157369471,157370832,157388007,157396767,157414201,157449243,157475629,157691429,157874069,157926751,157929387,157931207,157959983,157985187,157997965,158109624,158282477,158380482,	0	PTPRN2	cmpl	cmpl	0,1,2,2,0,0,0,1,0,0,0,1,2,0,1,1,0,2,1,1,1,0,	NM_130843:chr7:-	NM_130843	chr7:157331749-158380482	rwpe	casepe	OK	0.0136378	0.278912	4.35413	2.08472	0.1321	0.157925	no	20.4514	0
1508	NM_002193	chr2	+	121103718	121109383	121103764	121107450	2	121103718,121106674,	121104212,121109383,	0	INHBB	cmpl	cmpl	0,1,	NM_002193:chr2:+	NM_002193	chr2:121103718-121109383	rwpe	casepe	OK	0.015533	0.317552	4.35358	6.03982	5e-05	8.62227e-05	yes	20.4437	1
859	NM_198538	chr19	-	36014268	36019253	36014411	36019183	5	36014268,36015612,36015760,36017545,36018808,	36014435,36015657,36015826,36017779,36019253,	0	SBSN	cmpl	cmpl	0,0,0,0,0,	NM_198538:chr19:-	NM_198538	chr19:36014268-36019253	rwpe	casepe	OK	0.336559	6.87113	4.35161	11.4786	5e-05	8.62227e-05	yes	20.4158	1
125	NM_001184976	chr12	+	54892567	54936899	54893186	54936469	31	54892567,54893138,54894316,54901636,54902172,54903452,54903631,54905586,54905732,54910022,54910679,54911316,54911589,54912434,54912697,54912970,54914477,54914902,54917177,54917608,54920311,54922030,54925043,54925274,54925526,54925953,54928887,54929912,54930727,54932667,54936358,	54892619,54893249,54894409,54901693,54902315,54903543,54903769,54905635,54905889,54910079,54910776,54911426,54911722,54912516,54912756,54913116,54914610,54915022,54917323,54917740,54920530,54922161,54925141,54925368,54925609,54926034,54928981,54930029,54930837,54932757,54936899,	0	NCKAP1L	cmpl	cmpl	-1,0,0,0,0,2,0,0,1,2,2,0,2,0,1,0,2,0,0,2,2,2,1,0,1,0,0,1,1,0,0,	NM_001184976:chr12:+	NM_001184976	chr12:54891494-54936899	rwpe	casepe	NOTEST	0.00220789	0.0450547	4.35094	0	1	1	no	20.4062	0
1598	NR_024563	chr12	+	132851976	132857486	132857486	132857486	4	132851976,132852816,132853842,132855005,	132852422,132853116,132854492,132857486,	0	LOC100130238	unk	unk	-1,-1,-1,-1,	NR_024563:chr12:+	NR_024563	chr12:132680916-132905905	rwpe	casepe	OK	0.0125681	0.255329	4.34452	5.27584	5e-05	8.62227e-05	yes	20.3156	1
1129	NM_001286731	chr4	+	71384288	71398460	71384494	71398182	9	71384288,71384479,71388474,71389584,71390588,71394439,71394900,71396755,71398171,	71384371,71384548,71388555,71389650,71390678,71394475,71394927,71397017,71398460,	0	AMTN	cmpl	cmpl	-1,0,0,0,0,0,0,0,1,	NM_001286731:chr4:+	NM_001286731	chr4:71384288-71398460	rwpe	casepe	NOTEST	0.00354209	0.0715936	4.33716	0	1	1	no	20.2122	0
1270	NR_110126	chr16	+	89787392	89806312	89806312	89806312	11	89787392,89788938,89789544,89789667,89793686,89795642,89799709,89799889,89800328,89804213,89804383,	89787684,89789242,89789591,89790117,89793733,89795726,89799820,89799965,89800446,89804313,89806312,	0	ZNF276	unk	unk	-1,-1,-1,-1,-1,-1,-1,-1,-1,-1,-1,	NR_110126:chr16:+	NR_110126	chr16:89773540-89883065	rwpe	casepe	OK	0.163315	3.30081	4.33709	4.32233	5e-05	8.62227e-05	yes	20.2113	1
820	NM_205854	chr6	-	30899126	30899952	30899264	30899873	3	30899126,30899483,30899812,	30899351,30899572,30899952,	0	SFTA2	cmpl	cmpl	0,1,0,	NM_205854:chr6:-	NM_205854	chr6:30899126-30899952	rwpe	casepe	OK	0.0905592	1.82891	4.33598	4.36014	0.0122	0.0176084	yes	20.1957	1
131	NM_002531	chr20	+	61340188	61394123	61340559	61391619	4	61340188,61386036,61389617,61391369,	61341273,61386238,61389708,61394123,	0	NTSR1	cmpl	cmpl	0,0,1,2,	NM_002531:chr20:+	NM_002531	chr20:61340188-61394123	rwpe	casepe	OK	0.625847	12.6331	4.33525	44.8941	5e-05	8.62227e-05	yes	20.1856	1
191	NM_198194	chr9	-	124101265	124132582	124103479	124132465	3	124101265,124118330,124132404,	124103686,124118434,124132582,	0	STOM	cmpl	cmpl	0,1,0,	NM_198194:chr9:-	NM_198194	chr9:124101265-124132582	rwpe	casepe	NOTEST	0.00443953	0.0889367	4.3243	0	1	1	no	20.0329	0
87	NR_047635	chrY	-	15360258	15592550	15592550	15592550	27	15360258,15372157,15409586,15410836,15414756,15417278,15417917,15418065,15435434,15436480,15438100,15447442,15466882,15467802,15469756,15471646,15472309,15478146,15481140,15505738,15508797,15522872,15526614,15560896,15582000,15591133,15591393,	15361762,15372284,15409728,15411024,15414871,15417427,15417992,15418130,15435640,15436586,15438230,15448215,15467278,15467898,15469849,15471866,15472408,15478273,15481229,15505773,15508852,15522993,15526673,15560946,15582109,15591197,15592550,	0	UTY	unk	unk	-1,-1,-1,-1,-1,-1,-1,-1,-1,-1,-1,-1,-1,-1,-1,-1,-1,-1,-1,-1,-1,-1,-1,-1,-1,-1,-1,	NR_047635:chrY:-	NR_047635	chrY:15360258-15592550	rwpe	casepe	NOTEST	0.00148699	0.0294782	4.30918	0	1	1	no	19.8241	0
1097	NM_001078650	chr11	-	67231818	67236748	67232084	67236663	6	67231818,67232273,67234782,67234971,67235498,67236489,	67232167,67232327,67234859,67235061,67235563,67236748,	0	TMEM134	cmpl	cmpl	1,1,2,2,0,0,	NM_001078650:chr11:-	NM_001078650	chr11:67231818-67236748	rwpe	casepe	OK	0.110903	2.18094	4.29757	1.86645	0.1602	0.188375	no	19.6653	0
1308	NM_001002236	chr14	-	94843083	94857029	94844785	94849574	7	94843083,94845800,94847207,94848928,94854896,94855137,94856793,	94844977,94845948,94847478,94849578,94855000,94855347,94857029,	0	SERPINA1	cmpl	cmpl	0,2,1,0,-1,-1,-1,	NM_001002236:chr14:-	NM_001002236	chr14:94843083-94857029	rwpe	casepe	OK	0.00806187	0.157247	4.28578	1.93863	0.06485	0.0845664	no	19.505	0
306	NM_001130957	chr1	+	244624672	244803662	244624731	244803383	22	244624672,244627209,244640842,244641207,244643018,244653748,244662303,244681893,244715623,244723969,244735631,244745097,244747165,244751783,244754982,244756696,244756800,244768996,244773541,244780830,244798790,244803229,	244624796,244627258,244640916,244641277,244643086,244653773,244662381,244682000,244716116,244724447,244736074,244745156,244747241,244751836,244755033,244756730,244756880,244769096,244773628,244780988,244798844,244803662,	0	C1orf101	cmpl	cmpl	0,2,0,2,0,2,0,0,2,0,1,0,2,0,2,2,0,2,0,0,2,2,	NM_001130957:chr1:+	NM_001130957	chr1:244624672-244803662	rwpe	casepe	NOTEST	0.000500458	0.00973859	4.28239	0	1	1	no	19.4594	0
989	NR_027942	chr17	-	53029258	53046064	53046064	53046064	5	53029258,53038479,53040666,53042057,53045641,	53029473,53038673,53040792,53042213,53046064,	0	COX11	unk	unk	-1,-1,-1,-1,-1,	NR_027942:chr17:-	NR_027942	chr17:52978051-53046064	rwpe	casepe	NOTEST	0.00501886	0.097507	4.28007	0	1	1	no	19.4281	0
1581	NR_109780	chr7	+	130598222	130606705	130606705	130606705	4	130598222,130599720,130600658,130606294,	130598384,130599861,130600891,130606705,	0	LOC100506860	unk	unk	-1,-1,-1,-1,	NR_109780:chr7:+	NR_109780	chr7:130598222-130606705	rwpe	casepe	OK	0.563206	10.7438	4.25369	17.7153	5e-05	8.62227e-05	yes	19.0761	1
876	NM_001099439	chr1	-	38181645	38230824	38184043	38230738	17	38181645,38184332,38185085,38185580,38186022,38186454,38187331,38188712,38188982,38192773,38197082,38200928,38218547,38219886,38227076,38228456,38230632,	38184158,38184488,38185279,38185730,38186226,38186516,38187517,38188838,38189044,38192882,38197254,38201062,38218898,38220042,38227755,38228521,38230824,	0	EPHA10	cmpl	cmpl	2,2,0,0,0,1,1,1,2,1,0,1,1,1,0,1,0,	NM_001099439:chr1:-	NM_001099439	chr1:38181645-38230824	rwpe	casepe	NOTEST	0.00206582	0.0394051	4.2536	0	1	1	no	19.0748	0
1750	NM_001711	chrX	+	152760346	152775004	152770089	152773903	8	152760346,152770078,152770695,152771320,152771986,152772287,152772504,152773705,	152760571,152770327,152770808,152771534,152772097,152772381,152772643,152775004,	0	BGN	cmpl	cmpl	-1,0,1,0,1,1,2,0,	NM_001711:chrX:+	NM_001711	chrX:152713122-152775004	rwpe	casepe	OK	2.88932	54.3506	4.2335	66.9221	5e-05	8.62227e-05	yes	18.8109	1
96	NM_001252634	chr3	-	24158644	24536313	24164374	24270450	12	24158644,24168989,24174806,24184991,24188165,24193880,24231564,24270428,24338716,24359848,24378790,24536142,	24164616,24169248,24174953,24185197,24188313,24193981,24231825,24270492,24338814,24359985,24378862,24536313,	0	THRB	cmpl	cmpl	1,0,0,1,0,1,1,0,-1,-1,-1,-1,	NM_001252634:chr3:-	NM_001252634	chr3:24158644-24541502	rwpe	casepe	OK	0.0154392	0.289969	4.23122	2.02134	0.1232	0.148735	no	18.7813	0
177	NM_018711	chr12	-	109304657	109458845	109306310	109458673	15	109304657,109309558,109311818,109313450,109316465,109327970,109331039,109332602,109334559,109338878,109354698,109366180,109371173,109372353,109458637,	109306517,109309648,109311900,109313562,109316573,109328047,109331113,109332731,109334685,109338942,109354823,109366252,109371272,109372440,109458845,	0	SVOP	cmpl	cmpl	0,0,2,1,1,2,0,0,0,2,0,0,0,0,0,	NM_018711:chr12:-	NM_018711	chr12:109304657-109458845	rwpe	casepe	NOTEST	0.000847056	0.0159055	4.23093	0	1	1	no	18.7774	0
1691	NM_002099	chr4	-	145030455	145061904	145032546	145061788	7	145030455,145035841,145038006,145039866,145040838,145041642,145061751,	145032563,145035920,145038092,145039905,145040934,145041741,145061904,	0	GYPA	cmpl	cmpl	1,0,1,1,1,1,0,	NM_002099:chr4:-	NM_002099	chr4:145030455-145061904	rwpe	casepe	NOTEST	0.00107685	0.020199	4.22939	0	1	1	no	18.7575	0
879	NM_001161572	chr22	+	38597938	38612517	38609860	38610885	3	38597938,38609829,38610426,	38598245,38609896,38612517,	0	MAFF	cmpl	cmpl	-1,0,0,	NM_001161572:chr22:+	NM_001161572	chr22:38597938-38612517	rwpe	casepe	OK	0.0148169	0.277022	4.22469	1.9449	0.09725	0.12267	no	18.6964	0
635	NM_001284510	chr17	-	6588031	6616740	6589525	6616652	11	6588031,6590847,6594097,6596362,6597415,6599044,6604322,6606288,6607196,6609960,6616550,	6589657,6590985,6594259,6596481,6597516,6599260,6604445,6606457,6607375,6610097,6616740,	0	SLC13A5	cmpl	cmpl	0,0,0,1,2,2,2,1,2,0,0,	NM_001284510:chr17:-	NM_001284510	chr17:6588031-6616740	rwpe	casepe	NOTEST	0.000224492	0.00417624	4.21747	0	1	1	no	18.6031	0
859	NM_005368	chr22	-	36002810	36013384	36003343	36013304	3	36002810,36006930,36013209,	36003490,36007153,36013384,	0	MB	cmpl	cmpl	0,2,0,	NM_005368:chr22:-	NM_005368	chr22:36002810-36019401	rwpe	casepe	OK	0.00964234	0.179041	4.21476	1.45991	0.24775	0.275976	no	18.5682	0
938	NM_001127491	chr21	-	46305867	46348753	46306282	46330697	16	46305867,46306650,46308607,46309190,46309892,46311723,46313318,46314885,46318981,46320234,46321406,46323279,46326829,46330198,46330639,46348568,	46306345,46306817,46308810,46309410,46310137,46311911,46313459,46314975,46319077,46320390,46321648,46323450,46327010,46330287,46330700,46348753,	0	ITGB2	cmpl	cmpl	0,1,2,1,2,0,0,0,0,0,1,1,0,1,0,-1,	NM_001127491:chr21:-	NM_001127491	chr21:46305867-46349595	rwpe	casepe	OK	0.0407127	0.746835	4.19724	3.64595	0.02495	0.0346945	yes	18.344	1
586	NM_000517	chr16	+	222845	223709	222911	223599	3	222845,223123,223470,	223006,223328,223709,	0	HBA2	cmpl	cmpl	0,2,0,	NM_000517:chr16:+	NM_000517	chr16:222845-223709	rwpe	casepe	OK	0.00736139	0.134149	4.18771	0.780595	0.24965	0.277443	no	18.2233	0
1092	NR_024496	chr9	+	66494268	66503030	66503030	66503030	2	66494268,66499628,	66494571,66503030,	0	PTGER4P2-CDK2AP2P2	unk	unk	-1,-1,	NR_024496:chr9:+	NR_024496	chr9:66494268-66503030	rwpe	casepe	NOTEST	0.00155478	0.0282113	4.18149	0	1	1	no	18.1449	0
1609	NM_001080538	chr7	+	134233848	134264592	134249371	134264301	12	134233848,134241487,134249349,134252909,134254164,134256355,134260171,134260572,134261100,134261714,134262455,134264258,	134234001,134241611,134249521,134253077,134254281,134256433,134260294,134260679,134261182,134261798,134262538,134264592,	0	AKR1B15	cmpl	cmpl	-1,-1,0,0,0,0,0,0,2,0,0,2,	NM_001080538:chr7:+	NM_001080538	chr7:134233848-134264592	rwpe	casepe	NOTEST	0.00195645	0.0353036	4.17351	0	1	1	no	18.0447	0
720	NM_004467	chr8	-	17721899	17753047	17722100	17743063	8	17721899,17726056,17726424,17731527,17731870,17739507,17743000,17752955,	17722260,17726244,17726513,17731625,17732030,17739688,17743080,17753047,	0	FGL1	cmpl	cmpl	2,0,1,2,1,0,0,-1,	NM_004467:chr8:-	NM_004467	chr8:17721899-17753047	rwpe	casepe	NOTEST	0.00538706	0.096931	4.16939	0	1	1	no	17.9933	0
820	NM_080870	chr6	+	30908776	30921998	30908776	30920894	3	30908776,30916323,30920747,	30908858,30920276,30921998,	0	DPCR1	cmpl	cmpl	0,1,0,	NM_080870:chr6:+	NM_080870	chr6:30908776-30921998	rwpe	casepe	OK	0.0390533	0.697341	4.15835	12.3334	5e-05	8.62227e-05	yes	17.8561	1
943	NM_004123	chr17	-	47035917	47045955	47036068	47044594	6	47035917,47038247,47039088,47041671,47044508,47045878,	47036078,47038349,47039181,47041842,47044615,47045955,	0	GIP	cmpl	cmpl	2,2,2,2,0,-1,	NM_004123:chr17:-	NM_004123	chr17:47035917-47045955	rwpe	casepe	OK	0.00586553	0.103937	4.1473	0.74159	0.2459	0.274361	no	17.72	0
805	NR_033961	chr5	+	28926976	28927420	28927420	28927420	1	28926976,	28927420,	0	LSP1P3	unk	unk	-1,	NR_033961:chr5:+	NR_033961	chr5:28926976-28927420	rwpe	casepe	OK	0.013536	0.239771	4.14678	0.97734	0.24965	0.277443	no	17.7136	0
717	NM_001278443	chr19	+	17392453	17398455	17392567	17397361	9	17392453,17392865,17393464,17393672,17394033,17394897,17396239,17396489,17397188,	17392758,17393018,17393570,17393811,17394693,17395075,17396399,17396628,17398455,	0	ANKLE1	cmpl	cmpl	0,2,2,0,1,1,2,0,1,	NM_001278443:chr19:+	NM_001278443	chr19:17392453-17398455	rwpe	casepe	OK	0.0059196	0.104465	4.14138	1.81323	0.15855	0.186646	no	17.6473	0
76	NM_001286456	chr6	-	3323557	3456793	3324063	3456793	4	3323557,3410421,3415985,3456139,	3324236,3410576,3416089,3456793,	0	SLC22A23	cmpl	cmpl	1,2,0,0,	NM_001286456:chr6:-	NM_001286456	chr6:3269206-3456793	rwpe	casepe	OK	0.218211	3.84646	4.13974	6.16356	5e-05	8.62227e-05	yes	17.6273	1
605	NM_001256668	chr4	+	2627158	2734302	2632731	2721761	20	2627158,2628136,2632661,2641461,2648411,2659529,2661284,2661538,2664564,2664835,2673847,2691232,2692424,2695312,2696672,2698089,2701406,2717749,2721706,2733501,	2627271,2628304,2632896,2641586,2648559,2659607,2661397,2661781,2664718,2665015,2674099,2691431,2692697,2695601,2696856,2698320,2702271,2717831,2721799,2734302,	0	FAM193A	cmpl	cmpl	-1,-1,0,0,2,0,0,2,2,0,0,0,1,1,2,0,0,1,2,-1,	NM_001256668:chr4:+	NM_001256668	chr4:2627158-2734302	rwpe	casepe	OK	0.0103496	0.180609	4.12522	1.84828	0.1288	0.154368	no	17.4508	0
245	NR_109986	chr3	-	180425377	180587966	180587966	180587966	14	180425377,180428980,180429097,180443302,180451266,180452274,180455280,180465667,180466033,180469135,180499771,180528197,180565294,180587834,	180426692,180429007,180429170,180443361,180451470,180452394,180455602,180465831,180466107,180469198,180499912,180528258,180565412,180587966,	0	LOC101928882	unk	unk	-1,-1,-1,-1,-1,-1,-1,-1,-1,-1,-1,-1,-1,-1,	NR_109986:chr3:-	NR_109986	chr3:180425377-180587966	rwpe	casepe	NOTEST	0.00320555	0.0556932	4.11886	0	1	1	no	17.374	0
601	NR_028043	chr11	+	2161757	2169896	2169896	2169896	3	2161757,2167474,2168547,	2162177,2167757,2169896,	0	IGF2-AS	unk	unk	-1,-1,-1,	NR_028043:chr11:+	NR_028043	chr11:2150341-2182439	rwpe	casepe	OK	0.00737968	0.12816	4.11824	1.94181	0.15525	0.183045	no	17.3666	0
1060	NM_207322	chr15	+	62359175	62363116	62359812	62360922	2	62359175,62359783,	62359287,62363116,	0	C2CD4A	cmpl	cmpl	-1,0,	NM_207322:chr15:+	NM_207322	chr15:62359175-62363116	rwpe	casepe	OK	0.0142806	0.247817	4.11714	5.19763	5e-05	8.62227e-05	yes	17.3534	1
1606	NR_105045	chr5	+	133842242	133844921	133844921	133844921	2	133842242,133844096,	133842525,133844921,	0	LOC101927934	unk	unk	-1,-1,	NR_105045:chr5:+	NR_105045	chr5:133842242-133844921	rwpe	casepe	OK	0.50993	8.84749	4.1169	18.2039	5e-05	8.62227e-05	yes	17.3504	1
597	NM_001163673	chr17	+	1619816	1641893	1619869	1640979	10	1619816,1633673,1634048,1634361,1635618,1635959,1636820,1638865,1639332,1640658,	1619927,1633781,1634239,1634552,1635784,1636125,1637510,1639011,1639512,1641893,	0	WDR81	cmpl	cmpl	0,1,1,0,2,0,1,1,0,0,	NM_001163673:chr17:+	NM_001163673	chr17:1619816-1641893	rwpe	casepe	OK	0.00899043	0.155883	4.11593	1.71211	0.1109	0.137128	no	17.3388	0
725	NM_001145304	chr19	-	18367905	18385319	18367989	18380288	4	18367905,18375172,18380275,18385212,	18368916,18378336,18380397,18385319,	0	KIAA1683	cmpl	cmpl	0,1,0,-1,	NM_001145304:chr19:-	NM_001145304	chr19:18367905-18385319	rwpe	casepe	OK	0.00874115	0.151417	4.11456	2.29377	0.0991	0.124746	no	17.3223	0
1099	NM_000695	chr11	-	67429632	67442102	67430685	67434406	10	67429632,67431132,67431866,67432755,67433592,67433786,67434044,67434376,67434943,67441907,	67430870,67431232,67432033,67433142,67433674,67433872,67434165,67434487,67435106,67442102,	0	ALDH3B2	cmpl	cmpl	1,0,1,1,0,1,0,0,-1,-1,	NM_000695:chr11:-	NM_000695	chr11:67429632-67448685	rwpe	casepe	OK	0.286987	4.96872	4.11382	7.92645	5e-05	8.62227e-05	yes	17.3134	1
1608	NM_199297	chr11	-	134118172	134123260	134118357	134122776	7	134118172,134119060,134119721,134120168,134121023,134122733,134123120,	134118378,134119156,134119814,134120237,134121202,134122810,134123260,	0	THYN1	cmpl	cmpl	0,0,0,0,1,0,-1,	NM_199297:chr11:-	NM_199297	chr11:134118172-134123260	rwpe	casepe	OK	0.70646	12.1698	4.10656	2.31921	0.01955	0.0275138	yes	17.2265	1
737	NM_001283106	chr22	+	20004522	20053449	20024321	20052185	10	20004522,20006703,20024282,20030877,20039987,20040959,20043465,20049052,20050860,20052064,	20004715,20006822,20024377,20030966,20040107,20041074,20043536,20049206,20050965,20053449,	0	TANGO2	cmpl	cmpl	-1,-1,0,2,1,1,2,1,2,2,	NM_001283106:chr22:+	NM_001283106	chr22:20004522-20053449	rwpe	casepe	OK	0.0226301	0.387856	4.0992	1.74345	0.1156	0.141643	no	17.1389	0
916	NM_001146017	chr6	+	43457321	43474294	43466739	43473593	10	43457321,43465618,43466715,43468481,43469263,43470020,43470325,43471138,43471360,43472498,	43457541,43465715,43466838,43468510,43469425,43470087,43470355,43471246,43471444,43474294,	0	TJAP1	cmpl	cmpl	-1,-1,0,0,2,2,0,0,0,0,	NM_001146017:chr6:+	NM_001146017	chr6:43445260-43474294	rwpe	casepe	OK	0.0111334	0.190389	4.09598	1.61214	0.08305	0.106291	no	17.1007	0
905	NM_014059	chr13	+	42031541	42045013	42031843	42044621	5	42031541,42032420,42040958,42042911,42044613,	42031892,42032606,42041066,42042974,42045013,	0	RGCC	cmpl	cmpl	0,1,1,1,1,	NM_014059:chr13:+	NM_014059	chr13:42031541-42045013	rwpe	casepe	OK	0.186025	3.16988	4.09086	10.9579	5e-05	8.62227e-05	yes	17.0401	1
190	NM_053032	chr3	-	123331142	123339530	123332951	123339141	3	123331142,123337485,123339053,	123333196,123337617,123339530,	0	MYLK	cmpl	cmpl	1,1,0,	NM_053032:chr3:-	NM_053032	chr3:123304402-123603149	rwpe	casepe	OK	0.0187514	0.319423	4.0904	1.82375	0.1344	0.160429	no	17.0346	0
1269	NM_001001709	chr9	+	89763558	89774641	89763645	89771685	2	89763558,89771487,	89763813,89774641,	0	C9orf170	cmpl	cmpl	0,0,	NM_001001709:chr9:+	NM_001001709	chr9:89763558-89774641	rwpe	casepe	NOTEST	0.000919922	0.0154235	4.06748	0	1	1	no	16.7661	0
216	NR_024066	chr3	+	150690464	150797617	150797617	150797617	6	150690464,150780429,150782799,150784096,150792897,150796675,	150690880,150780790,150782863,150784216,150793039,150797617,	0	CLRN1-AS1	unk	unk	-1,-1,-1,-1,-1,-1,	NR_024066:chr3:+	NR_024066	chr3:150643949-150797617	rwpe	casepe	NOTEST	0.00162014	0.0270847	4.06329	0	1	1	no	16.7175	0
953	NM_004345	chr3	+	48264836	48266981	48264992	48266914	4	48264836,48265843,48266092,48266782,	48265202,48265951,48266164,48266981,	0	CAMP	cmpl	cmpl	0,0,0,0,	NM_004345:chr3:+	NM_004345	chr3:48264836-48266981	rwpe	casepe	OK	0.0275489	0.46043	4.06292	1.88883	0.21285	0.243692	no	16.7132	0
126	NM_001144964	chr18	+	55714457	56068772	55989671	56063501	31	55714457,55833019,55912658,55916130,55919232,55983213,55989656,55990463,55992227,55996226,55997969,56001049,56002709,56008269,56008909,56010137,56016768,56018222,56024425,56031499,56033230,56034977,56037628,56040405,56050477,56052757,56054670,56056316,56057877,56058718,56063398,	55714742,55833093,55912740,55916169,55919286,55983264,55989718,55990566,55992394,55996359,55998146,56001124,56002769,56008401,56009029,56010335,56016846,56018277,56024484,56031565,56033460,56035099,56037699,56040501,56050551,56052818,56054730,56056424,56057974,56058791,56068772,	0	NEDD4L	cmpl	cmpl	-1,-1,-1,-1,-1,-1,0,2,0,2,0,0,0,0,0,0,0,0,1,0,0,2,1,0,0,2,0,0,0,1,2,	NM_001144964:chr18:+	NM_001144964	chr18:55711609-56068772	rwpe	casepe	NOTEST	0.00352539	0.0587342	4.05835	0	1	1	no	16.6603	0
1344	NM_001102612	chr15	-	99511458	99548885	99511706	99544436	5	99511458,99512653,99514264,99544415,99548657,	99511926,99512880,99514387,99544508,99548885,	0	PGPEP1L	cmpl	cmpl	2,0,0,0,-1,	NM_001102612:chr15:-	NM_001102612	chr15:99511458-99551024	rwpe	casepe	NOTEST	0.00327686	0.0544075	4.05342	0	1	1	no	16.6035	0
875	NM_015873	chr3	+	38035077	38048676	38035163	38048546	19	38035077,38035388,38035751,38037229,38038567,38038973,38039580,38039756,38040402,38040829,38042946,38043192,38043886,38044658,38045745,38047282,38047671,38047939,38048432,	38035223,38035463,38035957,38037338,38038678,38039176,38039659,38039855,38040541,38040930,38043084,38043351,38044066,38044804,38045890,38047465,38047743,38048191,38048676,	0	VILL	cmpl	cmpl	0,0,0,2,0,0,2,0,0,1,0,0,0,0,2,0,0,0,0,	NM_015873:chr3:+	NM_015873	chr3:38035077-38048676	rwpe	casepe	OK	0.339811	5.61351	4.0461	24.9946	5e-05	8.62227e-05	yes	16.5195	1
1329	NM_001172667	chr2	-	97541618	97560899	97542012	97560824	5	97541618,97543626,97544152,97559662,97560797,	97542045,97543779,97544230,97559788,97560899,	0	FAM178B	cmpl	cmpl	0,0,0,0,0,	NM_001172667:chr2:-	NM_001172667	chr2:97541618-97652301	rwpe	casepe	NOTEST	0.00458524	0.0757419	4.04602	0	1	1	no	16.5186	0
757	NM_001199880	chr8	-	22545173	22549902	22547985	22549854	2	22545173,22549814,	22548995,22549902,	0	EGR3	cmpl	cmpl	1,0,	NM_001199880:chr8:-	NM_001199880	chr8:22545173-22550815	rwpe	casepe	OK	0.00790138	0.130489	4.04567	1.75384	0.1077	0.13392	no	16.5147	0
1491	NM_006760	chr11	+	118827007	118829269	118827060	118828943	5	118827007,118827592,118827917,118828307,118828806,	118827136,118827724,118828056,118828378,118829269,	0	UPK2	cmpl	cmpl	0,1,1,2,1,	NM_006760:chr11:+	NM_006760	chr11:118827007-118829269	rwpe	casepe	OK	0.910535	15.0344	4.0454	20.8427	5e-05	8.62227e-05	yes	16.5116	1
838	NM_001254717	chr6	-	33286334	33290793	33286519	33289326	7	33286334,33286773,33287156,33287787,33288156,33288512,33290638,	33286579,33286996,33287631,33288001,33288368,33289344,33290793,	0	DAXX	cmpl	cmpl	0,2,1,0,1,0,-1,	NM_001254717:chr6:-	NM_001254717	chr6:33286334-33290793	rwpe	casepe	OK	0.321776	5.30318	4.04273	3.03404	0.0351	0.0477911	yes	16.481	1
1197	NM_207459	chr17	+	80317122	80321652	80320026	80320521	2	80317122,80319755,	80317161,80321652,	0	TEX19	cmpl	cmpl	-1,0,	NM_207459:chr17:+	NM_207459	chr17:80317122-80321652	rwpe	casepe	OK	0.0306242	0.504461	4.042	5.46594	5e-05	8.62227e-05	yes	16.4726	1
826	NR_002971	chr6	+	31590855	31590987	31590987	31590987	1	31590855,	31590987,	0	SNORA38	unk	unk	-1,	NR_002971:chr6:+	NR_002971	chr6:31588449-31605554	rwpe	casepe	OK	0.957481	15.7702	4.04181	4.65635	0.2417	0.27061	no	16.4705	0
1776	NM_198406	chr1	-	156213111	156217908	156213919	156216522	8	156213111,156214551,156214932,156215325,156215572,156215913,156216471,156217747,	156214194,156214702,156215029,156215452,156215778,156216041,156216547,156217908,	0	PAQR6	cmpl	cmpl	1,0,2,1,2,0,0,-1,	NM_198406:chr1:-	NM_198406	chr1:156182778-156217908	rwpe	casepe	OK	0.0429841	0.707586	4.04103	2.0716	0.15365	0.181333	no	16.4616	0
163	NM_001258343	chr1	+	95285897	95360803	95286007	95360478	14	95285897,95290048,95293062,95294048,95303266,95305503,95307555,95310833,95322890,95330298,95332886,95356685,95357836,95360373,	95286034,95290191,95293103,95294142,95303427,95305593,95307680,95311020,95323056,95330455,95332973,95356823,95358073,95360803,	0	SLC44A3	cmpl	cmpl	0,0,2,1,2,1,1,0,1,2,0,0,0,0,	NM_001258343:chr1:+	NM_001258343	chr1:95285897-95360803	rwpe	casepe	NOTEST	3.76855e-05	0.000617077	4.03337	0	1	1	no	16.3744	0
800	NM_001243243	chr6	-	28292514	28303911	28293942	28295214	3	28292514,28295159,28303606,	28294631,28295310,28303911,	0	ZSCAN31	cmpl	cmpl	1,0,-1,	NM_001243243:chr6:-	NM_001243243	chr6:28292514-28304152	rwpe	casepe	OK	0.00773702	0.126204	4.02784	1.49824	0.10875	0.134975	no	16.3117	0
90	NM_201590	chr10	+	18629613	18830688	18629855	18828653	13	18629613,18690852,18787283,18789740,18795399,18803164,18807264,18807838,18816516,18823004,18825029,18827108,18828158,	18629906,18690972,18787406,18789877,18795476,18803298,18807345,18807897,18816626,18823156,18825125,18827294,18830688,	0	CACNB2	cmpl	cmpl	0,0,0,0,2,1,0,0,2,1,0,0,0,	NM_201590:chr10:+	NM_201590	chr10:18429605-18830688	rwpe	casepe	NOTEST	5.74387e-05	0.000935009	4.02488	0	1	1	no	16.2784	0
87	NM_001258251	chrY	-	15360258	15592550	15361735	15591545	29	15360258,15362896,15372157,15409586,15410836,15414756,15417278,15417917,15418065,15435434,15436480,15438100,15447442,15466665,15466882,15467802,15469756,15471646,15472309,15478146,15481135,15505738,15508797,15522872,15526614,15560896,15582000,15591133,15591393,	15361762,15363067,15372284,15409728,15411024,15414871,15417427,15417992,15418130,15435640,15436586,15438230,15448215,15466713,15467278,15467898,15469849,15471866,15472408,15478273,15481229,15505773,15508852,15522993,15526673,15560946,15582109,15591197,15592550,	0	UTY	cmpl	cmpl	0,0,2,1,2,1,2,2,0,1,0,2,0,0,0,0,0,2,2,1,0,1,0,2,0,1,0,2,0,	NM_001258251:chrY:-	NM_001258251	chrY:15360258-15592550	rwpe	casepe	OK	0.00766976	0.124685	4.02297	1.66823	0.11795	0.143725	no	16.2567	0
145	NM_006633	chr5	+	75699079	76003957	75699370	76003138	36	75699079,75757394,75858220,75866404,75871517,75884730,75885439,75886232,75888662,75893263,75896636,75902003,75906844,75923234,75927683,75932858,75936757,75948574,75950024,75950758,75954283,75960850,75964505,75967583,75969273,75969776,75970301,75973042,75978939,75979600,75989179,75991278,75993811,75996900,75998306,76003024,	75699416,75757494,75858377,75866482,75871594,75884798,75885553,75886411,75888750,75893427,75896797,75902128,75907008,75923325,75927851,75933001,75936928,75948658,75950096,75950828,75954492,75961000,75964669,75967808,75969414,75969861,75970534,75973175,75979042,75979742,75989267,75991491,75993972,75997038,75998415,76003957,	0	IQGAP2	cmpl	cmpl	0,1,2,0,0,2,1,1,0,1,0,2,1,0,1,1,0,0,0,0,1,0,0,2,2,2,0,2,0,1,2,0,0,2,2,0,	NM_006633:chr5:+	NM_006633	chr5:75699079-76003957	rwpe	casepe	NOTEST	0.00563222	0.0914671	4.02148	0	1	1	no	16.24	0
9	NM_199454	chr1	+	2985741	3355185	2985823	3350375	17	2985741,3102688,3160650,3301715,3313054,3319354,3321302,3322058,3327947,3331123,3334391,3335230,3342144,3342614,3347435,3348529,3350297,	2985860,3103038,3160701,3301850,3313157,3319562,3321450,3322212,3329364,3331211,3334561,3335308,3342314,3342789,3347672,3348704,3355185,	0	PRDM16	cmpl	cmpl	0,1,0,0,0,1,2,0,1,2,0,2,2,1,2,2,0,	NM_199454:chr1:+	NM_199454	chr1:2985741-3355185	rwpe	casepe	NOTEST	0.0015037	0.0243848	4.0194	0	1	1	no	16.2165	0
1652	NM_000954	chr9	+	139871955	139876194	139872030	139875307	7	139871955,139873444,139873674,139874397,139874634,139875284,139876030,	139872144,139873584,139873751,139874514,139874736,139875307,139876194,	0	PTGDS	cmpl	cmpl	0,0,2,1,1,1,-1,	NM_000954:chr9:+	NM_000954	chr9:139871955-139876194	rwpe	casepe	OK	0.00927355	0.149734	4.01313	1.3056	0.24805	0.27626	no	16.1464	0
842	NM_001243474	chr13	-	33691684	33780187	33692187	33716479	8	33691684,33700217,33701509,33703065,33716446,33739473,33741687,33779955,	33692400,33700377,33701683,33704426,33716510,33739555,33741759,33780187,	0	STARD13	cmpl	cmpl	0,2,2,0,0,-1,-1,-1,	NM_001243474:chr13:-	NM_001243474	chr13:33677271-34250932	rwpe	casepe	OK	0.0216327	0.349071	4.01224	1.88083	0.1013	0.127213	no	16.1363	0
946	NM_000778	chr1	-	47394845	47407156	47395786	47407105	12	47394845,47398432,47398654,47399617,47399847,47400124,47400671,47401194,47402335,47402973,47403667,47406910,	47395982,47398509,47398719,47399751,47400038,47400231,47400826,47401319,47402463,47403018,47403809,47407156,	0	CYP4A11	cmpl	cmpl	2,0,1,2,0,1,2,0,1,1,0,0,	NM_000778:chr1:-	NM_000778	chr1:47394845-47407156	rwpe	casepe	NOTEST	0.00229481	0.0370001	4.01108	0	1	1	no	16.1234	0
596	NM_018188	chr1	+	1447522	1470067	1447648	1469452	16	1447522,1451391,1452546,1453095,1454300,1455520,1455927,1458123,1458890,1459218,1459652,1460619,1461840,1463074,1464602,1469305,	1447853,1451468,1452792,1453155,1454370,1455686,1455997,1458279,1458947,1459344,1459777,1460671,1461911,1463242,1464711,1470067,	0	ATAD3A	cmpl	cmpl	0,1,0,0,0,1,2,0,0,0,0,2,0,2,2,0,	NM_018188:chr1:+	NM_018188	chr1:1447522-1470067	rwpe	casepe	OK	0.056051	0.898977	4.00347	4.81326	5e-05	8.62227e-05	yes	16.0386	1
161	NR_028457	chr14	-	92524895	92572965	92572965	92572965	12	92524895,92537278,92545758,92547308,92548643,92549469,92549756,92555073,92559595,92562436,92563017,92572872,	92530758,92537397,92545812,92547405,92548810,92549602,92549847,92555161,92559662,92562481,92563182,92572965,	0	ATXN3	unk	unk	-1,-1,-1,-1,-1,-1,-1,-1,-1,-1,-1,-1,	NR_028457:chr14:-	NR_028457	chr14:92524895-92572965	rwpe	casepe	NOTEST	0.00152817	0.0245085	4.0034	0	1	1	no	16.0378	0
1652	NM_001246	chr9	-	139942550	139948503	139943108	139948449	9	139942550,139943392,139944321,139944735,139945353,139945662,139945961,139946682,139948332,	139943312,139943458,139944441,139944990,139945581,139945822,139946112,139946800,139948503,	0	ENTPD2	cmpl	cmpl	0,0,0,0,0,2,1,0,0,	NM_001246:chr9:-	NM_001246	chr9:139942550-139948503	rwpe	casepe	OK	0.349115	5.57656	3.9976	6.90008	5e-05	8.62227e-05	yes	15.9734	1
265	NR_001557	chr2	+	201560445	201658941	201658941	201658941	31	201560445,201587700,201588822,201595753,201597209,201603382,201605480,201607044,201608946,201610444,201612670,201613796,201615188,201616238,201619516,201623681,201626617,201626882,201629440,201633156,201634542,201635284,201637722,201638600,201640580,201642471,201642649,201645369,201647047,201656305,201658859,	201560734,201587823,201588910,201595828,201597262,201603534,201605574,201607154,201609131,201610634,201612763,201613966,201615303,201616361,201619614,201623769,201626704,201627077,201629552,201633252,201634672,201635413,201637797,201638653,201640695,201642537,201642838,201645537,201647161,201656381,201658941,	0	AOX2P	unk	unk	-1,-1,-1,-1,-1,-1,-1,-1,-1,-1,-1,-1,-1,-1,-1,-1,-1,-1,-1,-1,-1,-1,-1,-1,-1,-1,-1,-1,-1,-1,-1,	NR_001557:chr2:+	NR_001557	chr2:201560445-201688569	rwpe	casepe	NOTEST	0.00241337	0.0384795	3.99497	0	1	1	no	15.9443	0
95	NM_001039	chr16	+	23194039	23228200	23197592	23226790	13	23194039,23197548,23200691,23203672,23205491,23208584,23221070,23223354,23223998,23224157,23224422,23226032,23226409,	23194134,23197909,23200992,23203863,23205595,23208748,23221169,23223472,23224077,23224215,23224484,23226108,23228200,	0	SCNN1G	cmpl	cmpl	-1,0,2,0,2,1,0,0,1,2,0,2,0,	NM_001039:chr16:+	NM_001039	chr16:23194039-23228200	rwpe	casepe	OK	1.28089	20.4003	3.99337	54.7393	5e-05	8.62227e-05	yes	15.9267	1
961	NM_001286957	chr12	+	49297892	49315359	49308315	49315226	8	49297892,49298743,49308186,49310752,49312057,49312467,49314712,49314950,	49298226,49298896,49308356,49310891,49312255,49312686,49314865,49315359,	0	CCDC65	cmpl	cmpl	-1,-1,0,2,0,0,0,0,	NM_001286957:chr12:+	NM_001286957	chr12:49297892-49315359	rwpe	casepe	NOTEST	0.00200444	0.031745	3.98526	0	1	1	no	15.8373	0
14	NM_001203252	chr17	+	43971747	44105699	44039703	44101537	11	43971747,44039686,44049224,44051750,44055740,44064405,44068825,44073764,44091608,44095983,44101321,	43972052,44039836,44049311,44051837,44055806,44064461,44068952,44074030,44091690,44096096,44105699,	0	MAPT	cmpl	cmpl	-1,0,1,1,1,1,0,1,0,1,0,	NM_001203252:chr17:+	NM_001203252	chr17:43920721-44105699	rwpe	casepe	OK	0.0135741	0.214306	3.98075	2.43247	0.02755	0.0380687	yes	15.7879	1
734	NM_152908	chr17	-	19581627	19620043	19581998	19619868	17	19581627,19583264,19584679,19584850,19605917,19606404,19607382,19608748,19609960,19611058,19611614,19612028,19616015,19617137,19618033,19618428,19619745,	19582219,19583352,19584774,19584983,19605987,19606480,19607491,19608816,19610074,19611156,19611820,19612073,19616058,19617286,19618102,19618530,19620043,	0	SLC47A2	cmpl	cmpl	1,0,1,0,2,1,0,1,1,2,0,0,2,0,0,0,0,	NM_152908:chr17:-	NM_152908	chr17:19581627-19620043	rwpe	casepe	OK	0.0102416	0.161692	3.98073	1.70519	0.10585	0.132141	no	15.7878	0
784	NM_139007	chr6	+	26087508	26095469	26087668	26094454	5	26087508,26091541,26092912,26093346,26094413,	26087744,26091817,26093188,26093460,26095469,	0	HFE	cmpl	cmpl	0,1,1,1,1,	NM_139007:chr6:+	NM_139007	chr6:26087508-26095469	rwpe	casepe	OK	0.0380825	0.596973	3.97046	2.99248	0.0193	0.0271852	yes	15.6758	1
589	NM_000451	chrY	+	535078	557558	541632	555371	6	535078,541200,545352,551555,551733,555125,	535337,541909,545561,551613,551822,557558,	0	SHOX	cmpl	cmpl	-1,0,1,0,1,0,	NM_000451:chrY:+	NM_000451	chrY:535078-570146	rwpe	casepe	NOTEST	0.00156828	0.0243198	3.95487	0	1	1	no	15.5073	0
1424	NM_001134402	chr1	+	110036657	110043063	110036761	110038881	2	110036657,110038377,	110036776,110043063,	0	CYB561D1	cmpl	cmpl	0,0,	NM_001134402:chr1:+	NM_001134402	chr1:110036657-110043063	rwpe	casepe	NOTEST	1.11966e-05	0.000172817	3.94811	0	1	1	no	15.4348	0
225	NM_025153	chr5	-	159990126	160279219	159992459	160115081	26	159990126,159996502,160016598,160018065,160025776,160029583,160030971,160033771,160039747,160042844,160044870,160047353,160049400,160059135,160061360,160063188,160067467,160071144,160076177,160097469,160113085,160114806,160115766,160143915,160212565,160278947,	159992907,159996690,160016703,160018146,160025977,160029709,160031048,160034093,160039932,160042971,160044980,160047957,160049592,160059374,160061613,160063316,160067599,160071251,160076263,160097674,160113280,160115101,160115950,160144041,160212810,160279219,	0	ATP10B	cmpl	cmpl	2,0,0,0,0,0,1,0,1,0,1,0,0,1,0,1,1,2,0,2,2,0,-1,-1,-1,-1,	NM_025153:chr5:-	NM_025153	chr5:159990126-160279219	rwpe	casepe	NOTEST	0.00488804	0.0750448	3.94043	0	1	1	no	15.3527	0
757	NM_004430	chr8	-	22545173	22550815	22547985	22550457	2	22545173,22550303,	22548995,22550815,	0	EGR3	cmpl	cmpl	1,0,	NM_004430:chr8:-	NM_004430	chr8:22545173-22550815	rwpe	casepe	OK	0.083784	1.28425	3.93811	12.3362	5e-05	8.62227e-05	yes	15.3281	1
779	NR_047595	chr13	-	25456411	25497027	25497027	25497027	16	25456411,25458100,25458298,25458460,25459413,25459743,25466780,25473556,25478063,25479483,25481228,25482155,25483927,25486083,25486719,25496898,	25457507,25458221,25458383,25458601,25459524,25459808,25467005,25473722,25478196,25481098,25481331,25482264,25484224,25486207,25487229,25497027,	0	CENPJ	unk	unk	-1,-1,-1,-1,-1,-1,-1,-1,-1,-1,-1,-1,-1,-1,-1,-1,	NR_047595:chr13:-	NR_047595	chr13:25456411-25497027	rwpe	casepe	OK	0.0289821	0.441711	3.92987	3.20207	0.0278	0.0383971	yes	15.2408	1
1094	NM_001136485	chr11	+	66742753	66744479	66742833	66743722	2	66742753,66743650,	66743109,66744479,	0	C11orf86	cmpl	cmpl	0,0,	NM_001136485:chr11:+	NM_001136485	chr11:66742753-66744479	rwpe	casepe	OK	0.0229811	0.349361	3.9262	2.86536	0.0054	0.0080951	yes	15.2021	1
144	NM_152408	chr5	-	74970023	75008280	74970259	75008209	11	74970023,74973598,74981031,74984836,74986207,74988220,74990479,74998429,75001528,75003561,75008200,	74970403,74973775,74981309,74984990,74986387,74988325,74990656,74998635,75001612,75003700,75008280,	0	POC5	cmpl	cmpl	0,0,1,0,0,0,0,1,1,0,0,	NM_152408:chr5:-	NM_152408	chr5:74970023-75013313	rwpe	casepe	OK	0.0639065	0.970568	3.9248	1.89513	0.18875	0.21902	no	15.1873	0
734	NM_001204174	chr21	+	19618191	19639687	19618264	19638355	6	19618191,19628825,19629286,19632516,19635107,19638270,	19618286,19629135,19629444,19632603,19635210,19639687,	0	CHODL	cmpl	cmpl	0,1,2,1,1,2,	NM_001204174:chr21:+	NM_001204174	chr21:19289656-19639687	rwpe	casepe	NOTEST	1.05272e-05	0.000159194	3.91859	0	1	1	no	15.1222	0
1142	NM_001174098	chr10	+	73079009	73123147	73079066	73116004	6	73079009,73082512,73103965,73111318,73115837,73121710,	73079067,73082811,73104048,73111545,73116006,73123147,	0	SLC29A3	cmpl	cmpl	0,1,0,2,1,-1,	NM_001174098:chr10:+	NM_001174098	chr10:73079009-73123147	rwpe	casepe	NOTEST	1.02444e-05	0.000153968	3.90973	0	1	1	no	15.0295	0
1652	NM_203468	chr9	-	139942550	139948503	139943108	139948449	9	139942550,139943392,139944321,139944735,139945353,139945662,139945961,139946682,139948332,	139943312,139943527,139944441,139944990,139945581,139945822,139946112,139946800,139948503,	0	ENTPD2	cmpl	cmpl	0,0,0,0,0,2,1,0,0,	NM_203468:chr9:-	NM_203468	chr9:139942550-139948503	rwpe	casepe	OK	3.90266	58.1378	3.89695	52.403	5e-05	8.62227e-05	yes	14.897	1
984	NR_104654	chr5	+	52405671	52410956	52410956	52410956	2	52405671,52409688,	52405978,52410956,	0	LOC257396	unk	unk	-1,-1,	NR_104654:chr5:+	NR_104654	chr5:52405671-52410956	rwpe	casepe	OK	0.0386273	0.572208	3.88884	3.44943	0.00135	0.00213574	yes	14.8136	1
891	NM_001001349	chr17	+	40169593	40177656	40173595	40175911	4	40169593,40173581,40174416,40175671,	40169644,40173689,40174658,40177656,	0	NKIRAS2	cmpl	cmpl	-1,0,1,0,	NM_001001349:chr17:+	NM_001001349	chr17:40118758-40190044	rwpe	casepe	OK	0.0820533	1.2137	3.88671	3.4442	0.03085	0.0423763	yes	14.7916	1
34	NM_001243505	chr1	-	216676587	217263196	216680280	216737669	7	216676587,216692493,216737560,216741329,217038402,217112923,217263128,	216680525,216692763,216737722,216741440,217038520,217113015,217263196,	0	ESRRG	cmpl	cmpl	1,1,0,-1,-1,-1,-1,	NM_001243505:chr1:-	NM_001243505	chr1:216676587-217311097	rwpe	casepe	NOTEST	0.000359684	0.00531525	3.88533	0	1	1	no	14.7776	0
1342	NM_020349	chr10	+	99332255	99343641	99332464	99343482	9	99332255,99337556,99337996,99338254,99340611,99341072,99342071,99342360,99343332,	99332632,99337658,99338155,99338362,99340710,99341171,99342170,99342459,99343641,	0	ANKRD2	cmpl	cmpl	0,0,0,0,0,0,0,0,0,	NM_020349:chr10:+	NM_020349	chr10:99332255-99343641	rwpe	casepe	OK	0.317019	4.68407	3.88512	15.8134	5e-05	8.62227e-05	yes	14.7754	1
86	NM_001190738	chr9	-	14081841	14398982	14088307	14398630	9	14081841,14120438,14125630,14146687,14150143,14155823,14179725,14306987,14398522,	14088325,14120623,14125765,14146806,14150264,14155892,14179779,14307519,14398982,	0	NFIB	cmpl	cmpl	0,1,1,2,1,1,1,0,0,	NM_001190738:chr9:-	NM_001190738	chr9:14081841-14398982	rwpe	casepe	NOTEST	0.00447799	0.0658516	3.87829	0	1	1	no	14.7056	0
591	NM_002777	chr19	+	840984	848175	841008	847969	5	840984,843460,843892,846146,847798,	841069,843626,844034,846377,848175,	0	PRTN3	cmpl	cmpl	0,1,2,0,0,	NM_002777:chr19:+	NM_002777	chr19:840984-848175	rwpe	casepe	OK	0.0109365	0.160716	3.8773	1.09141	0.1954	0.226018	no	14.6954	0
1695	NM_001252404	chr8	-	145576885	145578591	145576966	145578427	4	145576885,145577437,145577613,145578276,	145577187,145577523,145577809,145578591,	0	TMEM249	cmpl	cmpl	1,2,1,0,	NM_001252404:chr8:-	NM_001252404	chr8:145576885-145582183	rwpe	casepe	OK	0.0223675	0.328543	3.87661	1.71774	0.0887	0.113027	no	14.6884	0
839	NM_153756	chr1	-	33327868	33336414	33329894	33336347	6	33327868,33330264,33333353,33333790,33334482,33336253,	33329900,33330398,33333443,33333989,33334598,33336414,	0	FNDC5	cmpl	cmpl	0,1,1,0,1,0,	NM_153756:chr1:-	NM_153756	chr1:33327868-33338093	rwpe	casepe	NOTEST	0.00266034	0.0388768	3.86923	0	1	1	no	14.6135	0
76	NM_015482	chr6	-	3269206	3456793	3273288	3456793	10	3269206,3284085,3285312,3287092,3289997,3298324,3324067,3410421,3415985,3456139,	3273646,3284209,3285345,3287325,3290100,3298452,3324236,3410576,3416089,3456793,	0	SLC22A23	cmpl	cmpl	2,1,1,2,1,2,1,2,0,0,	NM_015482:chr6:-	NM_015482	chr6:3269206-3456793	rwpe	casepe	OK	0.951326	13.8859	3.86753	40.6144	5e-05	8.62227e-05	yes	14.5964	1
897	NR_102422	chr17	+	41003200	41010147	41010147	41010147	4	41003200,41006553,41007460,41008291,	41004960,41006750,41007590,41010147,	0	AOC3	unk	unk	-1,-1,-1,-1,	NR_102422:chr17:+	NR_102422	chr17:41003200-41010147	rwpe	casepe	NOTEST	0.00452661	0.0657053	3.85951	0	1	1	no	14.5153	0
1781	NR_038835	chr7	+	156803550	156809118	156809118	156809118	2	156803550,156808582,	156804001,156809118,	0	MNX1-AS1	unk	unk	-1,-1,	NR_038835:chr7:+	NR_038835	chr7:156803550-156809118	rwpe	casepe	OK	0.0146764	0.212852	3.85828	1.42748	0.229	0.258973	no	14.503	0
1034	NM_001142521	chr11	+	58910317	58922511	58916345	58920977	5	58910317,58910555,58913299,58916308,58919222,	58910442,58910590,58913329,58916426,58922511,	0	FAM111A	cmpl	cmpl	-1,-1,-1,0,0,	NM_001142521:chr11:+	NM_001142521	chr11:58910317-58922511	rwpe	casepe	OK	0.0579249	0.834153	3.84806	3.26988	0.0242	0.0337117	yes	14.4006	1
1336	NM_001134451	chr7	-	98444110	98467673	98445678	98467484	7	98444110,98446205,98449043,98452862,98453639,98457801,98467399,	98445831,98446318,98449246,98452947,98453806,98457961,98467673,	0	TMEM130	cmpl	cmpl	0,1,2,1,2,1,0,	NM_001134451:chr7:-	NM_001134451	chr7:98444110-98467673	rwpe	casepe	NOTEST	0.0058762	0.0836645	3.83166	0	1	1	no	14.2379	0
158	NR_027471	chr9	-	89623365	89657041	89657041	89657041	2	89623365,89656785,	89625125,89657041,	0	LOC440173	unk	unk	-1,-1,	NR_027471:chr9:-	NR_027471	chr9:89623365-89657041	rwpe	casepe	OK	0.186171	2.64949	3.83102	14.669	5e-05	8.62227e-05	yes	14.2315	1
837	NM_181509	chr20	+	33134687	33148149	33137781	33147702	5	33134687,33137708,33147011,33147150,33147539,	33134720,33137833,33147067,33147257,33148149,	0	MAP1LC3A	cmpl	cmpl	-1,0,1,0,2,	NM_181509:chr20:+	NM_181509	chr20:33134687-33148149	rwpe	casepe	OK	0.0295767	0.420445	3.82939	1.52091	0.108	0.134264	no	14.2154	0
2001	NM_001286710	chr4	-	185676748	185726942	185678278	185724668	21	185676748,185678788,185678972,185681510,185683560,185684320,185686006,185687044,185687775,185689469,185691408,185694234,185694816,185694996,185697637,185698037,185701485,185705080,185709770,185724473,185726680,	185678419,185678860,185679074,185681654,185683677,185684409,185686079,185687140,185687910,185689604,185691486,185694308,185694868,185695029,185697816,185698137,185701587,185705145,185709885,185724700,185726942,	0	ACSL1	cmpl	cmpl	0,0,0,0,0,1,0,0,0,0,0,1,0,0,1,0,0,1,0,0,-1,	NM_001286710:chr4:-	NM_001286710	chr4:185676748-185747268	rwpe	casepe	OK	0.57817	8.21034	3.82788	20.3444	5e-05	8.62227e-05	yes	14.2006	1
1780	NM_000857	chr4	+	156680125	156728783	156680292	156727561	14	156680125,156680938,156696119,156698675,156710865,156715007,156716492,156717528,156721028,156723493,156724775,156725744,156726254,156727537,	156680295,156681012,156696220,156698794,156711063,156715238,156716609,156717662,156721226,156723731,156724916,156725899,156726381,156728783,	0	GUCY1B3	cmpl	cmpl	0,0,2,1,0,0,0,0,2,2,0,0,2,0,	NM_000857:chr4:+	NM_000857	chr4:156680125-156728783	rwpe	casepe	OK	0.450364	6.39199	3.8271	29.7864	5e-05	8.62227e-05	yes	14.1929	1
1898	NM_004417	chr5	-	172195092	172198203	172195764	172197955	4	172195092,172196577,172197163,172197588,	172196135,172196797,172197309,172198203,	0	DUSP1	cmpl	cmpl	1,0,1,0,	NM_004417:chr5:-	NM_004417	chr5:172195092-172198203	rwpe	casepe	OK	15.9634	224.991	3.81703	132.635	5e-05	8.62227e-05	yes	14.0942	1
145	NM_030570	chr7	+	76139744	76157199	76139969	76144568	5	76139744,76140973,76143263,76144361,76156983,	76140369,76141199,76143393,76144773,76157199,	0	UPK3B	cmpl	cmpl	0,1,2,0,-1,	NM_030570:chr7:+	NM_030570	chr7:76139744-76157199	rwpe	casepe	OK	0.0187424	0.263948	3.81588	2.33477	0.0275	0.0380108	yes	14.0829	1
1608	NM_198392	chr6	+	134210258	134216675	134210535	134212940	3	134210258,134212850,134214292,	134210985,134212948,134216675,	0	TCF21	cmpl	cmpl	0,0,-1,	NM_198392:chr6:+	NM_198392	chr6:134210258-134216675	rwpe	casepe	NOTEST	0.000877154	0.0123513	3.81569	0	1	1	no	14.0811	0
643	NM_001256568	chr11	+	7618416	7674996	7618568	7674449	21	7618416,7618790,7631521,7642165,7647007,7649515,7650689,7652155,7654097,7655725,7656782,7660962,7662709,7663528,7669617,7670030,7670377,7670762,7672070,7672886,7674254,	7618604,7618904,7631653,7642258,7647122,7649577,7650765,7652259,7654165,7655783,7656824,7661101,7662851,7663657,7669768,7670142,7670466,7670885,7672196,7673075,7674996,	0	PPFIBP2	cmpl	cmpl	0,0,0,0,0,1,0,1,0,2,0,0,1,2,2,0,1,0,0,0,0,	NM_001256568:chr11:+	NM_001256568	chr11:7534995-7674996	rwpe	casepe	OK	0.0357514	0.503007	3.81451	2.56892	0.0321	0.043945	yes	14.0696	1
888	NM_005557	chr17	-	39766030	39769079	39766186	39768940	8	39766030,39766441,39766582,39767105,39767320,39767596,39767890,39768409,	39766281,39766488,39766803,39767231,39767482,39767753,39767973,39769079,	0	KRT16	cmpl	cmpl	1,2,0,0,0,2,0,0,	NM_005557:chr17:-	NM_005557	chr17:39766030-39769079	rwpe	casepe	OK	50.4896	710.18	3.81413	202.697	5e-05	8.62227e-05	yes	14.0659	1
1652	NM_004479	chr9	-	139924625	139927292	139925161	139926443	2	139924625,139926430,	139926177,139927292,	0	FUT7	cmpl	cmpl	1,0,	NM_004479:chr9:-	NM_004479	chr9:139901685-139931234	rwpe	casepe	NOTEST	0.00239888	0.0337284	3.81353	0	1	1	no	14.0601	0
126	NM_052947	chr18	-	56148481	56296189	56149054	56279029	13	56148481,56165280,56171162,56182224,56184139,56191037,56191166,56196322,56202065,56246045,56274553,56278920,56295995,	56149271,56165329,56171380,56182313,56184414,56191073,56191294,56196470,56205456,56247780,56274671,56279049,56296189,	0	ALPK2	cmpl	cmpl	2,1,2,0,1,1,2,1,0,2,1,0,-1,	NM_052947:chr18:-	NM_052947	chr18:56148481-56296189	rwpe	casepe	NOTEST	0.00197159	0.0276881	3.81183	0	1	1	no	14.0435	0
230	NR_026744	chr1	-	165446078	165551341	165551341	165551341	7	165446078,165451585,165470667,165492210,165543254,165544519,165550591,	165446352,165451844,165470864,165492324,165543325,165544606,165551341,	0	RP11-280O1.2	unk	unk	-1,-1,-1,-1,-1,-1,-1,	NR_026744:chr1:-	NR_026744	chr1:165446078-165551341	rwpe	casepe	NOTEST	0.00172914	0.0242524	3.81	0	1	1	no	14.0257	0
1672	NM_001280794	chr7	+	142552775	142568847	142562434	142568657	19	142552775,142558809,142559774,142560513,142560884,142561723,142563229,142563714,142564235,142564660,142565362,142565751,142565995,142566246,142566726,142567569,142567966,142568282,142568548,	142553147,142558944,142559891,142560591,142561085,142562504,142563385,142564071,142564360,142564823,142565477,142565804,142566115,142566494,142566900,142567719,142568160,142568438,142568847,	0	EPHB6	cmpl	cmpl	-1,-1,-1,-1,-1,0,1,1,1,0,1,2,1,1,0,0,0,2,2,	NM_001280794:chr7:+	NM_001280794	chr7:142552775-142568847	rwpe	casepe	OK	0.0628598	0.880782	3.80858	8.45313	5e-05	8.62227e-05	yes	14.0118	1
91	NM_001193288	chr9	-	19507449	19787017	19516150	19786864	9	19507449,19520891,19528046,19550134,19573348,19576921,19619581,19622258,19785934,	19516400,19521058,19528136,19550266,19573467,19577020,19619690,19622297,19787017,	0	SLC24A2	cmpl	cmpl	2,0,0,0,1,1,0,0,0,	NM_001193288:chr9:-	NM_001193288	chr9:19507449-19787017	rwpe	casepe	NOTEST	0.000128263	0.00179634	3.80789	0	1	1	no	14.0051	0
713	NM_012452	chr17	-	16842397	16875402	16842860	16875389	5	16842397,16843639,16852051,16855759,16875328,	16843111,16843825,16852297,16855897,16875402,	0	TNFRSF13B	cmpl	cmpl	1,1,1,1,0,	NM_012452:chr17:-	NM_012452	chr17:16842397-16875402	rwpe	casepe	NOTEST	0.00234568	0.0328063	3.80589	0	1	1	no	13.9858	0
602	NM_198952	chr7	+	2281895	2290780	2282626	2290636	5	2281895,2282559,2284197,2289491,2290463,	2281927,2282683,2284361,2289637,2290780,	0	NUDT1	cmpl	cmpl	-1,0,0,2,1,	NM_198952:chr7:+	NM_198952	chr7:2281856-2290780	rwpe	casepe	OK	0.25918	3.61685	3.80271	1.84356	0.2128	0.243655	no	13.955	0
614	NM_174958	chr17	-	3827162	3867758	3828726	3867585	23	3827162,3828689,3831520,3831956,3832621,3833594,3838485,3839560,3840709,3844264,3844729,3845899,3846684,3847997,3848353,3850684,3853804,3853986,3854544,3854874,3856640,3856986,3867467,	3828095,3828735,3831621,3832074,3832739,3833728,3838571,3839763,3840930,3844600,3844948,3846025,3846816,3848100,3848442,3851149,3853890,3854067,3854683,3854979,3856723,3857004,3867758,	0	ATP2A3	cmpl	cmpl	-1,0,1,0,2,0,1,2,0,0,0,0,0,2,0,0,1,1,0,0,1,1,0,	NM_174958:chr17:-	NM_174958	chr17:3827162-3867758	rwpe	casepe	NOTEST	4.89994e-05	0.000682981	3.80101	0	1	1	no	13.9386	0
737	NM_001283116	chr22	+	20008591	20053449	20024321	20052185	9	20008591,20024282,20030877,20039987,20040959,20043465,20049052,20050860,20052064,	20008657,20024377,20030966,20040107,20041074,20043536,20049206,20050965,20053449,	0	TANGO2	cmpl	cmpl	-1,0,2,1,1,2,1,2,2,	NM_001283116:chr22:+	NM_001283116	chr22:20004522-20053449	rwpe	casepe	NOTEST	0.00508639	0.0706412	3.7958	0	1	1	no	13.8883	0
222	NM_001130687	chr4	+	156587861	156643721	156618019	156643348	9	156587861,156588497,156617907,156625083,156629387,156631693,156634249,156638310,156643189,	156588117,156588571,156618274,156625145,156629446,156632403,156634735,156638454,156643721,	0	GUCY1A3	cmpl	cmpl	-1,-1,0,0,2,1,0,0,0,	NM_001130687:chr4:+	NM_001130687	chr4:156587861-156658214	rwpe	casepe	OK	0.0608568	0.845075	3.79559	6.00719	5e-05	8.62227e-05	yes	13.8863	1
35	NM_152386	chr2	+	223289321	223423617	223289321	223423617	5	223289321,223339286,223386485,223389662,223423065,	223289540,223339445,223386665,223389752,223423617,	0	SGPP2	cmpl	cmpl	0,0,0,0,0,	NM_152386:chr2:+	NM_152386	chr2:223289321-223423617	rwpe	casepe	OK	3.82322	53.0366	3.79413	47.8994	5e-05	8.62227e-05	yes	13.8722	1
758	NR_110427	chr19	-	22703796	22710751	22710751	22710751	5	22703796,22704752,22706354,22707422,22708109,	22704068,22704995,22706435,22707539,22710751,	0	LOC101929124	unk	unk	-1,-1,-1,-1,-1,	NR_110427:chr19:-	NR_110427	chr19:22703796-22710751	rwpe	casepe	NOTEST	0.00170071	0.0235365	3.79069	0	1	1	no	13.8392	0
1266	NM_001288783	chr14	+	89290496	89344340	89323540	89343754	15	89290496,89290917,89305795,89307208,89307380,89310149,89313191,89319314,89323533,89327565,89336402,89337892,89338673,89341369,89343637,	89290558,89291165,89305916,89307272,89307540,89310194,89313251,89319400,89323621,89327676,89336542,89338067,89338796,89341453,89344340,	0	TTC8	cmpl	cmpl	-1,-1,-1,-1,-1,-1,-1,-1,0,0,0,2,0,0,0,	NM_001288783:chr14:+	NM_001288783	chr14:89290496-89344340	rwpe	casepe	OK	0.0246023	0.337974	3.78005	1.69629	0.14315	0.16992	no	13.7375	0
876	NM_001178147	chr17	+	38171613	38174066	38171727	38173212	4	38171613,38171943,38172737,38173047,	38171767,38172098,38172884,38174066,	0	CSF3	cmpl	cmpl	0,1,0,0,	NM_001178147:chr17:+	NM_001178147	chr17:38171613-38174066	rwpe	casepe	OK	0.0119299	0.163353	3.77535	1.09362	0.1332	0.159159	no	13.6927	0
1198	NM_001193657	chr17	-	80400462	80408707	80401879	80407130	8	80400462,80402322,80403739,80404498,80405455,80407045,80407306,80408408,	80402000,80402467,80403836,80404572,80405497,80407168,80407356,80408707,	0	C17orf62	cmpl	cmpl	2,1,0,1,1,0,-1,-1,	NM_001193657:chr17:-	NM_001193657	chr17:80347085-80408707	rwpe	casepe	OK	0.0341963	0.467984	3.77455	1.74292	0.16	0.188155	no	13.6852	0
1564	NM_001161417	chr2	+	128403438	128410213	128408309	128409329	2	128403438,128408289,	128403819,128410213,	0	GPR17	cmpl	cmpl	-1,0,	NM_001161417:chr2:+	NM_001161417	chr2:128395995-128439360	rwpe	casepe	NOTEST	0.00259847	0.0354619	3.77054	0	1	1	no	13.6472	0
84	NM_015869	chr3	+	12393000	12475855	12393091	12475644	7	12393000,12421202,12422820,12434112,12447380,12458202,12475396,	12393173,12421430,12422990,12434251,12447580,12458653,12475855,	0	PPARG	cmpl	cmpl	0,1,1,0,1,0,1,	NM_015869:chr3:+	NM_015869	chr3:12329348-12475855	rwpe	casepe	OK	0.020201	0.275053	3.76721	1.60714	0.1071	0.133369	no	13.6158	0
88	NM_001170798	chr12	-	16341418	16430619	16342601	16430619	9	16341418,16347278,16369826,16377347,16392614,16397513,16410634,16425494,16430258,	16342749,16347387,16369958,16377536,16392801,16397734,16410804,16425717,16430619,	0	SLC15A5	cmpl	cmpl	2,1,1,1,0,1,2,1,0,	NM_001170798:chr12:-	NM_001170798	chr12:16341418-16430619	rwpe	casepe	NOTEST	0.00100513	0.0136637	3.7649	0	1	1	no	13.594	0
876	NM_172219	chr17	+	38171613	38174066	38171727	38173212	5	38171613,38171943,38172485,38172737,38173047,	38171767,38172098,38172593,38172884,38174066,	0	CSF3	cmpl	cmpl	0,1,0,0,0,	NM_172219:chr17:+	NM_172219	chr17:38171613-38174066	rwpe	casepe	OK	0.15537	2.10879	3.76264	6.34411	5e-05	8.62227e-05	yes	13.5727	1
305	NR_033883	chr1	+	244080703	244210619	244210619	244210619	12	244080703,244141711,244166684,244168359,244173322,244173998,244188267,244190537,244204728,244206724,244208529,244210193,	244080828,244141821,244166802,244168460,244173394,244174222,244188371,244190736,244204857,244206851,244208593,244210619,	0	RP11-278H7.1	unk	unk	-1,-1,-1,-1,-1,-1,-1,-1,-1,-1,-1,-1,	NR_033883:chr1:+	NR_033883	chr1:244080703-244210619	rwpe	casepe	NOTEST	0.00173617	0.0235208	3.75996	0	1	1	no	13.5475	0
1431	NM_032414	chr1	+	110993787	110999976	110993838	110998973	3	110993787,110996582,110998853,	110993910,110996708,110999976,	0	PROK1	cmpl	cmpl	0,0,0,	NM_032414:chr1:+	NM_032414	chr1:110993787-110999976	rwpe	casepe	NOTEST	0.00239902	0.0324002	3.75548	0	1	1	no	13.5056	0
937	NR_038267	chr19	+	46242887	46262748	46262748	46262748	9	46242887,46248449,46253932,46256908,46257736,46259227,46260434,46262135,46262671,	46242988,46248579,46254044,46257046,46257982,46259336,46260535,46262291,46262748,	0	LOC388553	unk	unk	-1,-1,-1,-1,-1,-1,-1,-1,-1,	NR_038267:chr19:+	NR_038267	chr19:46242887-46262748	rwpe	casepe	NOTEST	0.00292783	0.0394446	3.75193	0	1	1	no	13.4723	0
156	NM_001739	chr16	-	87921624	87970112	87921734	87970056	7	87921624,87925404,87935517,87936030,87938391,87960353,87969914,	87921878,87925560,87935580,87936126,87938510,87960551,87970112,	0	CA5A	cmpl	cmpl	0,0,0,0,1,1,0,	NM_001739:chr16:-	NM_001739	chr16:87921624-87970112	rwpe	casepe	NOTEST	0.00323104	0.0434682	3.74989	0	1	1	no	13.4533	0
206	NM_001166254	chr7	+	139478046	139720125	139575401	139719899	15	139478046,139482464,139487136,139572033,139575383,139611023,139635989,139653166,139655257,139657432,139661717,139706890,139715522,139717470,139719824,	139478270,139482528,139487225,139572127,139575436,139611120,139636106,139653255,139655406,139657563,139662032,139706982,139715660,139717633,139720125,	0	TBXAS1	cmpl	cmpl	-1,-1,-1,-1,0,2,0,0,2,1,0,0,2,2,0,	NM_001166254:chr7:+	NM_001166254	chr7:139478046-139720125	rwpe	casepe	NOTEST	0.0070817	0.0952385	3.74938	0	1	1	no	13.4485	0
11	NM_001244963	chr11	+	19734880	20143147	19735241	20139804	40	19734880,19854029,19864416,19890470,19901414,19905839,19913979,19954721,19961206,19967946,19970236,20005670,20057504,20065526,20066513,20070273,20071381,20072834,20075625,20077314,20078075,20083852,20089731,20089869,20099097,20099538,20101609,20104547,20112410,20113751,20114644,20117217,20119122,20122482,20124800,20125198,20127076,20129209,20136137,20139678,	19735508,19854147,19864469,19890543,19901673,19905908,19914140,19955823,19961319,19968055,19970626,20005793,20057643,20065818,20067216,20070741,20071447,20072879,20075786,20077503,20078174,20083905,20089755,20089944,20099181,20099650,20101759,20104725,20112564,20113914,20114745,20117313,20119291,20122718,20124955,20125270,20127273,20129328,20136341,20143147,	0	NAV2	cmpl	cmpl	0,0,1,0,1,2,2,1,2,1,2,2,2,0,1,2,2,2,2,1,1,1,0,0,0,0,1,1,2,0,1,0,0,1,0,2,2,1,0,0,	NM_001244963:chr11:+	NM_001244963	chr11:19372270-20143147	rwpe	casepe	OK	0.0948698	1.27477	3.74815	4.44442	5e-05	8.62227e-05	yes	13.437	1
149	NM_033305	chr9	+	79792360	80032399	79792620	80030922	72	79792360,79814860,79816280,79820228,79820893,79824338,79825531,79827884,79828149,79829244,79834869,79835192,79836100,79840841,79841381,79842306,79843037,79852917,79853187,79862174,79865012,79867150,79875001,79888195,79890413,79890980,79895074,79896782,79897036,79898270,79898462,79908256,79910457,79917830,79922860,79928907,79929410,79930168,79931089,79932521,79933150,79934487,79936084,79936406,799…	79792720,79814904,79816323,79820324,79820995,79824448,79825591,79827944,79828230,79829302,79834997,79835299,79836272,79840904,79841514,79842401,79843180,79853107,79853302,79862311,79865145,79867268,79875140,79888280,79890568,79891137,79895154,79896842,79897190,79898387,79898566,79908424,79910762,79917978,79923014,79929035,79929580,79930386,79931322,79932614,79933507,79934589,79936243,79936662,799…	0	VPS13A	cmpl	cmpl	0,1,0,1,1,1,0,0,0,0,1,0,2,0,0,1,0,2,0,1,0,1,2,0,1,0,1,0,0,1,1,0,0,2,0,1,0,2,1,0,0,0,0,0,1,0,2,0,0,0,0,0,2,0,2,0,0,1,2,0,0,2,0,0,1,0,1,2,0,2,0,0,	NM_033305:chr9:+	NM_033305	chr9:79791671-80032399	rwpe	casepe	OK	0.0404012	0.542601	3.74742	2.08784	0.06425	0.0838268	no	13.4303	0
193	NR_027321	chr8	+	125954249	125963337	125963337	125963337	4	125954249,125955511,125958296,125963057,	125954966,125957988,125958401,125963337,	0	LINC00964	unk	unk	-1,-1,-1,-1,	NR_027321:chr8:+	NR_027321	chr8:125954249-125963337	rwpe	casepe	OK	0.0753085	1.01003	3.74544	12.2863	5e-05	8.62227e-05	yes	13.4119	1
2067	NM_138399	chr3	-	194308401	194354150	194309257	194353944	11	194308401,194313769,194325015,194331644,194336297,194337827,194343952,194344257,194346625,194349111,194353807,	194309368,194313799,194325174,194331749,194336426,194337998,194344039,194344424,194346719,194349238,194354150,	0	TMEM44	cmpl	cmpl	0,0,0,0,0,0,0,1,0,2,0,	NM_138399:chr3:-	NM_138399	chr3:194304996-194354150	rwpe	casepe	OK	0.0192115	0.257439	3.74419	1.70677	0.14255	0.169279	no	13.4003	0
892	NR_040060	chr15	+	40331511	40359710	40359710	40359710	3	40331511,40338161,40357421,	40331649,40338270,40359710,	0	SRP14-AS1	unk	unk	-1,-1,-1,	NR_040060:chr15:+	NR_040060	chr15:40331511-40359710	rwpe	casepe	OK	0.0487555	0.649451	3.73558	6.25602	5e-05	8.62227e-05	yes	13.3206	1
1157	NR_047005	chr13	+	74993309	75009296	75009296	75009296	5	74993309,74993579,75000229,75008639,75009168,	74993365,74993676,75000555,75008759,75009296,	0	LINC00381	unk	unk	-1,-1,-1,-1,-1,	NR_047005:chr13:+	NR_047005	chr13:74993309-75009296	rwpe	casepe	NOTEST	0.0056674	0.0753893	3.7336	0	1	1	no	13.3023	0
1052	NM_016354	chr20	+	61273796	61303647	61287806	61303245	12	61273796,61287710,61290028,61291763,61292415,61296285,61297731,61299096,61299363,61299828,61300281,61303101,	61273905,61288602,61290119,61291885,61292527,61296440,61297927,61299262,61299536,61299893,61300430,61303647,	0	SLCO4A1	cmpl	cmpl	-1,0,1,2,1,2,1,2,0,2,1,0,	NM_016354:chr20:+	NM_016354	chr20:61273796-61303647	rwpe	casepe	OK	5.63873	74.9975	3.7334	88.5851	5e-05	8.62227e-05	yes	13.3004	1
750	NR_045129	chrY	+	21729243	21752309	21752309	21752309	4	21729243,21749095,21751406,21751968,	21729368,21749393,21751498,21752309,	0	TXLNG2P	unk	unk	-1,-1,-1,-1,	NR_045129:chrY:+	NR_045129	chrY:21729243-21769056	rwpe	casepe	OK	1.269	16.7813	3.72509	16.3655	5e-05	8.62227e-05	yes	13.224	1
1276	NR_103549	chr5	-	90606730	90610219	90610219	90610219	3	90606730,90609454,90609896,	90606849,90609594,90610219,	0	LUCAT1	unk	unk	-1,-1,-1,	NR_103549:chr5:-	NR_103549	chr5:90598802-90610219	rwpe	casepe	OK	0.0459791	0.605853	3.71992	1.91858	0.07425	0.0957835	no	13.1767	0
805	NR_104117	chr6	+	28864306	28865097	28865097	28865097	2	28864306,28864887,	28864507,28865097,	0	HCG14	unk	unk	-1,-1,	NR_104117:chr6:+	NR_104117	chr6:28864306-28865097	rwpe	casepe	OK	0.0869029	1.14311	3.71741	1.75275	0.19935	0.230056	no	13.1539	0
87	NM_001142469	chr16	+	15596122	15682116	15596178	15680686	6	15596122,15609161,15661839,15675073,15677012,15680573,	15596233,15609285,15661913,15675188,15677095,15682116,	0	C16orf45	cmpl	cmpl	0,1,2,1,2,1,	NM_001142469:chr16:+	NM_001142469	chr16:15528324-15682116	rwpe	casepe	OK	0.0367873	0.482627	3.71363	1.69402	0.1792	0.208784	no	13.1194	0
1310	NM_001085	chr14	+	95078713	95090390	95080778	95090151	5	95078713,95080770,95085531,95088677,95089947,	95078784,95081421,95085805,95088828,95090390,	0	SERPINA3	cmpl	cmpl	-1,0,1,2,0,	NM_001085:chr14:+	NM_001085	chr14:95078713-95090390	rwpe	casepe	OK	0.319254	4.18335	3.71188	16.1359	5e-05	8.62227e-05	yes	13.1035	1
2079	NR_034088	chr3	+	195869506	195887761	195887761	195887761	3	195869506,195870776,195886770,	195869871,195871248,195887761,	0	LINC00885	unk	unk	-1,-1,-1,	NR_034088:chr3:+	NR_034088	chr3:195869506-195887761	rwpe	casepe	OK	0.153932	2.00892	3.70605	12.0102	5e-05	8.62227e-05	yes	13.0507	1
910	NR_073050	chr19	-	42702744	42721944	42721944	42721944	4	42702744,42713851,42719299,42721783,	42703981,42713992,42719404,42721944,	0	DEDD2	unk	unk	-1,-1,-1,-1,	NR_073050:chr19:-	NR_073050	chr19:42702744-42724304	rwpe	casepe	OK	0.0241536	0.314876	3.70448	1.80012	0.13495	0.161037	no	13.0364	0
699	NM_004660	chrY	+	15016698	15032390	15016847	15030034	17	15016698,15019447,15021270,15023750,15024638,15024874,15025629,15026475,15026795,15026978,15027541,15027794,15028172,15028428,15028818,15029314,15029954,	15016892,15019505,15021318,15023880,15024794,15024974,15025765,15026561,15026894,15027139,15027686,15027939,15028354,15028546,15028972,15029454,15032390,	0	DDX3Y	cmpl	cmpl	0,0,1,1,2,2,0,1,0,0,2,0,1,0,1,2,1,	NM_004660:chrY:+	NM_004660	chrY:15016018-15032390	rwpe	casepe	OK	6.88117	89.6737	3.70396	119.373	5e-05	8.62227e-05	yes	13.0318	1
80	NM_032432	chr4	-	7967036	8160559	7968716	8160416	16	7967036,7984990,7985273,8009785,8010776,8031382,8037875,8046890,8055914,8062693,8079354,8082402,8089895,8098825,8108220,8160406,	7968830,7985071,7985281,8009927,8010829,8031503,8038022,8046968,8055973,8062781,8079448,8082529,8090011,8099009,8108364,8160559,	0	ABLIM2	cmpl	cmpl	0,0,1,0,1,0,0,0,1,0,2,1,2,1,1,0,	NM_032432:chr4:-	NM_032432	chr4:7967036-8160559	rwpe	casepe	NOTEST	0.00490467	0.0636226	3.69731	0	1	1	no	12.9718	0
74	NM_018702	chr10	-	1223252	1779670	1229132	1779344	10	1223252,1230800,1245905,1262890,1279635,1284193,1313149,1405222,1421268,1779244,	1229309,1230979,1246087,1263059,1279787,1284362,1313264,1406112,1421355,1779670,	0	ADARB2	cmpl	cmpl	0,1,2,1,2,1,0,1,1,0,	NM_018702:chr10:-	NM_018702	chr10:1223252-1779670	rwpe	casepe	NOTEST	0.00207753	0.026864	3.69273	0	1	1	no	12.9307	0
1019	NM_001286276	chr6	+	56911544	56920037	56917498	56919661	4	56911544,56912110,56915571,56917483,	56911719,56912194,56915652,56920037,	0	KIAA1586	cmpl	cmpl	-1,-1,-1,0,	NM_001286276:chr6:+	NM_001286276	chr6:56911329-56920037	rwpe	casepe	OK	0.0311849	0.402769	3.69103	1.75581	0.1779	0.20733	no	12.9155	0
855	NM_001289395	chr6	-	35465650	35480679	35466103	35480635	14	35465650,35467757,35471335,35471513,35473517,35473779,35474050,35476985,35477410,35477603,35478637,35479956,35480415,35480588,	35466237,35467929,35471434,35471625,35473630,35473950,35474056,35477089,35477527,35477705,35478787,35480047,35480467,35480679,	0	TULP1	cmpl	cmpl	1,0,0,2,0,0,0,1,1,1,1,0,2,0,	NM_001289395:chr6:-	NM_001289395	chr6:35465650-35480679	rwpe	casepe	OK	0.0148023	0.191076	3.69026	1.56496	0.12705	0.15257	no	12.9085	0
757	NM_153675	chr20	-	22561641	22566101	22562487	22564898	3	22561641,22564829,22565912,	22563792,22564899,22566101,	0	FOXA2	cmpl	cmpl	0,0,-1,	NM_153675:chr20:-	NM_153675	chr20:22561641-22566101	rwpe	casepe	OK	0.257411	3.30908	3.68428	4.67247	5e-05	8.62227e-05	yes	12.8552	1
200	NM_172103	chr6	+	133562494	133853258	133595918	133849943	19	133562494,133595853,133703529,133767767,133777693,133782251,133783472,133783758,133785916,133789703,133802600,133804169,133827243,133833858,133834015,133836458,133844193,133846291,133849862,	133562887,133595951,133703579,133767892,133777786,133782318,133783615,133783902,133785996,133789869,133802737,133804253,133827333,133833917,133834176,133836573,133844315,133846392,133853258,	0	EYA4	cmpl	cmpl	-1,0,0,2,1,1,2,1,1,0,1,0,0,0,2,1,2,1,0,	NM_172103:chr6:+	NM_172103	chr6:133562494-134210144	rwpe	casepe	OK	0.453438	5.82875	3.68421	25.4058	5e-05	8.62227e-05	yes	12.8546	1
859	NM_001166034	chr19	-	36014268	36019253	36014411	36019183	4	36014268,36015612,36015760,36017545,	36014435,36015657,36015826,36019253,	0	SBSN	cmpl	cmpl	0,0,0,0,	NM_001166034:chr19:-	NM_001166034	chr19:36014268-36019253	rwpe	casepe	OK	0.227803	2.92795	3.68403	12.8518	5e-05	8.62227e-05	yes	12.853	1
1184	NM_001130183	chr15	+	78558559	78574538	78558584	78572802	7	78558559,78562838,78565436,78566538,78567839,78572386,78572586,	78558635,78563019,78565541,78566766,78568070,78572487,78574538,	0	DNAJA4	cmpl	cmpl	0,0,1,1,1,1,0,	NM_001130183:chr15:+	NM_001130183	chr15:78556486-78574538	rwpe	casepe	OK	0.104435	1.33253	3.67349	3.69321	0.0046	0.00694215	yes	12.7594	1
1603	NR_033449	chr5	+	133451349	133483920	133483920	133483920	8	133451349,133473749,133474641,133477875,133478411,133478683,133479282,133481914,	133451777,133473855,133474729,133477995,133478574,133478791,133479331,133483920,	0	TCF7	unk	unk	-1,-1,-1,-1,-1,-1,-1,-1,	NR_033449:chr5:+	NR_033449	chr5:133450401-133483920	rwpe	casepe	OK	0.00966019	0.12299	3.67035	1.46139	0.13	0.15562	no	12.7316	0
105	NM_001244390	chr9	+	34329503	34343711	34339037	34343438	3	34329503,34339021,34343121,	34329597,34339164,34343711,	0	NUDT2	cmpl	cmpl	-1,0,1,	NM_001244390:chr9:+	NM_001244390	chr9:34329503-34343711	rwpe	casepe	OK	0.192487	2.44002	3.66406	2.93291	0.02885	0.0397769	yes	12.6763	1
1815	NM_001127648	chr5	+	161277702	161326965	161277816	161324428	9	161277702,161281163,161292726,161300122,161302565,161309563,161317903,161322671,161324116,	161277890,161281276,161292794,161300343,161302648,161309707,161318056,161322874,161326965,	0	GABRA1	cmpl	cmpl	0,2,1,0,2,1,1,1,0,	NM_001127648:chr5:+	NM_001127648	chr5:161274196-161326965	rwpe	casepe	NOTEST	0.000255034	0.00323076	3.66311	0	1	1	no	12.668	0
1486	NM_001031855	chrX	+	118108576	118152318	118108743	118151653	11	118108576,118112307,118116783,118123370,118124432,118140083,118143088,118145777,118147001,118148169,118151497,	118109560,118112426,118116906,118123635,118124523,118140198,118143210,118145936,118147164,118148319,118152318,	0	LONRF3	cmpl	cmpl	0,1,0,0,1,2,0,2,2,0,0,	NM_001031855:chrX:+	NM_001031855	chrX:118108576-118152318	rwpe	casepe	OK	0.0883526	1.11915	3.66298	4.37292	5e-05	8.62227e-05	yes	12.6669	1
191	NM_206861	chr10	+	123748688	124014057	123781496	124013571	20	123748688,123781451,123809952,123892123,123954554,123969911,123974905,123976141,123984240,123985880,123987351,123988860,123989865,123996909,123997475,124001472,124008157,124008564,124009058,124013505,	123749003,123781529,123810065,123892249,123954691,123971223,123974966,123976343,123984302,123985996,123987523,123989001,123989955,123997053,123997552,124001516,124008318,124008671,124009179,124014057,	0	TACC2	cmpl	cmpl	-1,0,0,2,2,1,2,0,1,0,2,0,0,0,0,2,1,0,2,0,	NM_206861:chr10:+	NM_206861	chr10:123748688-124014057	rwpe	casepe	OK	1.56995	19.8689	3.66172	26.7357	5e-05	8.62227e-05	yes	12.6558	1
734	NM_001135167	chr17	-	19641297	19648925	19641533	19648442	11	19641297,19641635,19642308,19642820,19643648,19644405,19645316,19645857,19646544,19648280,19648755,	19641548,19641766,19642408,19642987,19643790,19644523,19645525,19645943,19646776,19648447,19648925,	0	ALDH3A1	cmpl	cmpl	0,1,0,1,0,2,0,1,0,0,-1,	NM_001135167:chr17:-	NM_001135167	chr17:19641297-19651746	rwpe	casepe	OK	0.473724	5.97839	3.65764	3.50091	0.03605	0.048973	yes	12.62	1
959	NM_199070	chr3	+	49059073	49060926	49059872	49060605	5	49059073,49059778,49060134,49060308,49060488,	49059217,49059971,49060201,49060409,49060926,	0	NDUFAF3	cmpl	cmpl	-1,0,0,1,0,	NM_199070:chr3:+	NM_199070	chr3:49044636-49060926	rwpe	casepe	OK	0.447633	5.64157	3.65571	1.70165	0.2291	0.259054	no	12.6031	0
934	NM_003307	chr21	+	45773483	45862964	45773583	45861700	32	45773483,45774530,45783996,45786636,45789059,45795715,45797594,45798879,45802600,45810786,45811154,45815296,45817629,45819178,45820141,45821563,45825024,45825787,45826476,45833773,45837809,45838305,45843527,45844734,45845552,45846542,45846892,45855013,45856944,45858949,45860671,45861574,	45773748,45774619,45784165,45786817,45789226,45795896,45797656,45799080,45802703,45810908,45811508,45815434,45817759,45819324,45820254,45821780,45825143,45825920,45826648,45833957,45837991,45838438,45843615,45844822,45845710,45846619,45846994,45855100,45857050,45859051,45860788,45862964,	0	TRPM2	cmpl	cmpl	0,0,2,0,1,0,1,0,0,1,0,0,0,1,0,2,0,2,0,1,2,1,2,0,1,0,2,2,2,0,0,0,	NM_003307:chr21:+	NM_003307	chr21:45773483-45862964	rwpe	casepe	NOTEST	0.000258368	0.00325433	3.65486	0	1	1	no	12.5957	0
934	NR_038257	chr21	+	45773483	45862964	45862964	45862964	32	45773483,45774530,45783996,45786636,45789059,45795715,45797594,45798879,45802600,45810786,45811154,45815296,45817629,45819178,45820141,45821563,45825021,45825787,45826476,45833773,45837809,45838305,45843527,45844734,45845552,45846542,45846892,45855013,45856944,45858949,45860671,45861574,	45773748,45774619,45784165,45786817,45789226,45795896,45797656,45799080,45802703,45810908,45811508,45815434,45817759,45819324,45820254,45821780,45825143,45825920,45826648,45833957,45837991,45838438,45843615,45844822,45845710,45846619,45846994,45855100,45857050,45859051,45860788,45862964,	0	TRPM2	unk	unk	-1,-1,-1,-1,-1,-1,-1,-1,-1,-1,-1,-1,-1,-1,-1,-1,-1,-1,-1,-1,-1,-1,-1,-1,-1,-1,-1,-1,-1,-1,-1,-1,	NR_038257:chr21:+	NR_038257	chr21:45773483-45862964	rwpe	casepe	NOTEST	0.000257815	0.00324736	3.65486	0	1	1	no	12.5957	0
96	NR_026908	chr18	+	24445271	24515910	24515910	24515910	8	24445271,24472834,24504723,24505780,24510633,24512956,24513579,24514243,	24445324,24472956,24504809,24505826,24510787,24513086,24513713,24515910,	0	AQP4-AS1	unk	unk	-1,-1,-1,-1,-1,-1,-1,-1,	NR_026908:chr18:+	NR_026908	chr18:24432007-24765302	rwpe	casepe	NOTEST	0.00135731	0.0170367	3.64983	0	1	1	no	12.5518	0
1650	NM_001001712	chr9	-	139632618	139637411	139633976	139637355	6	139632618,139634401,139635287,139635703,139636332,139637238,	139634005,139634500,139635395,139635813,139636472,139637411,	0	LCN10	cmpl	cmpl	1,1,1,2,0,0,	NM_001001712:chr9:-	NM_001001712	chr9:139632618-139637411	rwpe	casepe	NOTEST	0.00164585	0.0206338	3.6481	0	1	1	no	12.5369	0
1921	NM_001145250	chr2	+	175199820	175202268	175199820	175202268	2	175199820,175200834,	175199841,175202268,	0	SP9	cmpl	cmpl	0,0,	NM_001145250:chr2:+	NM_001145250	chr2:175199820-175202268	rwpe	casepe	NOTEST	0.00483077	0.0603704	3.64352	0	1	1	no	12.4971	0
1188	NM_001097634	chr9	+	79056581	79122332	79117297	79118584	3	79056581,79115831,79117154,	79057231,79115977,79122332,	0	GCNT1	cmpl	cmpl	-1,-1,0,	NM_001097634:chr9:+	NM_001097634	chr9:79056581-79122332	rwpe	casepe	NOTEST	0.00426523	0.0531888	3.64043	0	1	1	no	12.4703	0
148	NR_027310	chr1	+	78695282	78835147	78835147	78835147	6	78695282,78715867,78717177,78808209,78834221,78834967,	78695413,78716057,78717561,78808324,78834412,78835147,	0	MGC27382	unk	unk	-1,-1,-1,-1,-1,-1,	NR_027310:chr1:+	NR_027310	chr1:78695282-78835147	rwpe	casepe	OK	0.0092856	0.115718	3.63948	1.79112	0.09795	0.123448	no	12.4621	0
1737	NM_001284261	chr7	-	151078206	151107791	151078444	151093203	5	151078206,151078963,151092861,151097185,151107678,	151078832,151079067,151093282,151097327,151107791,	0	WDR86	cmpl	cmpl	2,0,0,-1,-1,	NM_001284261:chr7:-	NM_001284261	chr7:151078206-151110440	rwpe	casepe	NOTEST	0.00369003	0.0459194	3.6374	0	1	1	no	12.4442	0
769	NR_104248	chr22	+	24198889	24225139	24225139	24225139	9	24198889,24199607,24204290,24210667,24217303,24219228,24219907,24224645,24224945,	24199178,24199718,24204389,24210828,24217428,24219358,24220056,24224833,24225139,	0	SLC2A11	unk	unk	-1,-1,-1,-1,-1,-1,-1,-1,-1,	NR_104248:chr22:+	NR_104248	chr22:24198889-24228299	rwpe	casepe	OK	0.0487285	0.605584	3.63549	2.67231	0.0046	0.00694215	yes	12.4277	1
656	NM_001079935	chr19	+	9361719	9362739	9361719	9362739	1	9361719,	9362739,	0	OR7E24	cmpl	cmpl	0,	NM_001079935:chr19:+	NM_001079935	chr19:9361719-9362739	rwpe	casepe	NOTEST	0.00378527	0.0470391	3.63539	0	1	1	no	12.4269	0
840	NM_001242393	chr20	+	33462765	33515769	33470703	33515017	18	33462765,33470596,33500898,33501195,33501555,33501898,33502125,33507237,33508341,33508808,33509132,33509346,33509588,33511125,33513500,33513907,33514679,33514889,	33462940,33470792,33500990,33501299,33501628,33501974,33502240,33507375,33508512,33508942,33509265,33509403,33509669,33511234,33513569,33514084,33514754,33515769,	0	ACSS2	cmpl	cmpl	-1,0,2,1,0,1,2,0,0,0,2,0,0,0,1,1,1,1,	NM_001242393:chr20:+	NM_001242393	chr20:33462765-33515769	rwpe	casepe	OK	3.99142	49.5715	3.63454	13.4054	5e-05	8.62227e-05	yes	12.4195	1
10	NM_001258357	chr2	+	10470288	10567743	10559883	10566947	5	10470288,10536960,10559859,10563108,10566849,	10470336,10537046,10560261,10563214,10567743,	0	HPCAL1	cmpl	cmpl	-1,-1,0,0,1,	NM_001258357:chr2:+	NM_001258357	chr2:10443029-10567743	rwpe	casepe	OK	2.52482	31.3226	3.63295	3.57532	0.0358	0.0486616	yes	12.4059	1
1271	NR_015411	chr15	+	89921272	89941718	89941718	89941718	7	89921272,89922278,89930661,89931047,89931731,89932575,89938258,	89921396,89922500,89930769,89931112,89931812,89932713,89941718,	0	LINC00925	unk	unk	-1,-1,-1,-1,-1,-1,-1,	NR_015411:chr15:+	NR_015411	chr15:89921272-89941718	rwpe	casepe	OK	0.149307	1.85224	3.63291	18.4258	5e-05	8.62227e-05	yes	12.4056	1
75	NM_001287502	chr7	+	2598605	2647196	2611224	2647001	19	2598605,2611159,2611825,2613051,2617875,2618109,2622213,2623270,2623869,2625841,2627455,2629540,2632655,2634519,2638098,2641074,2644514,2645509,2646757,	2598851,2611288,2611960,2613122,2617989,2618160,2622284,2623343,2623919,2626005,2627511,2629740,2632760,2634610,2638266,2641098,2644625,2645631,2647196,	0	IQCE	cmpl	cmpl	-1,0,1,1,0,0,0,2,0,2,1,0,2,2,0,0,0,0,2,	NM_001287502:chr7:+	NM_001287502	chr7:2598605-2654368	rwpe	casepe	OK	0.0538232	0.666721	3.63078	3.08472	0.0306	0.0420452	yes	12.3872	1
1142	NM_004695	chr17	+	73084035	73102255	73089731	73102128	7	73084035,73085245,73089683,73094132,73096101,73100064,73101974,	73084139,73085399,73089930,73094276,73096911,73100275,73102255,	0	SLC16A5	cmpl	cmpl	-1,-1,0,1,1,1,2,	NM_004695:chr17:+	NM_004695	chr17:73083821-73102255	rwpe	casepe	OK	4.56586	56.5104	3.62956	26.2117	5e-05	8.62227e-05	yes	12.3767	1
97	NM_001098498	chr22	+	25202135	25322813	25202292	25320241	24	25202135,25202407,25240863,25243600,25246246,25250962,25251251,25251515,25255682,25263059,25264342,25264689,25272543,25275428,25280019,25282566,25291189,25293938,25297799,25301071,25308609,25313624,25315792,25320152,	25202311,25202451,25240939,25243763,25246399,25251030,25251397,25251647,25255807,25263127,25264506,25264822,25272682,25275493,25280165,25282695,25291258,25294526,25297924,25301154,25308719,25313721,25315960,25322813,	0	SGSM1	cmpl	cmpl	0,1,0,1,2,2,1,0,0,2,1,0,1,2,1,0,0,0,0,2,1,0,1,1,	NM_001098498:chr22:+	NM_001098498	chr22:25202135-25322813	rwpe	casepe	OK	0.0185552	0.22956	3.62898	7.55869	5e-05	8.62227e-05	yes	12.3717	1
1009	NM_032330	chr16	+	55600583	55601592	55600668	55601415	1	55600583,	55601592,	0	CAPNS2	cmpl	cmpl	0,	NM_032330:chr16:+	NM_032330	chr16:55542912-55620582	rwpe	casepe	OK	0.259831	3.19675	3.62096	7.30083	5e-05	8.62227e-05	yes	12.3032	1
121	NM_001174051	chr3	-	50400230	50540892	50402096	50540854	39	50400230,50402318,50402505,50402786,50403063,50403240,50403441,50403697,50404008,50404261,50404441,50404824,50405072,50405242,50405568,50407750,50410495,50412167,50413074,50413239,50413393,50413544,50414897,50415162,50415438,50415714,50416345,50416522,50416862,50417155,50417398,50418178,50418425,50421626,50424998,50431539,50471743,50513548,50540648,	50402237,50402401,50402615,50402913,50403119,50403293,50403594,50403769,50404056,50404350,50404540,50404928,50405135,50405333,50405666,50407811,50410516,50412244,50413136,50413311,50413465,50413619,50414972,50415234,50415528,50415764,50416424,50416630,50417021,50417255,50417449,50418236,50418557,50421768,50425043,50431599,50471860,50513630,50540892,	0	CACNA2D2	cmpl	cmpl	0,1,2,1,2,0,0,0,0,1,1,2,2,1,2,1,1,2,0,0,0,0,0,0,0,1,0,0,0,2,2,1,1,0,0,0,0,2,0,	NM_001174051:chr3:-	NM_001174051	chr3:50400230-50540892	rwpe	casepe	NOTEST	9.44597e-05	0.00116169	3.62038	0	1	1	no	12.2983	0
598	NM_001128636	chr7	+	1748797	1787590	1784232	1786719	2	1748797,1783939,	1748888,1787590,	0	ELFN1	cmpl	cmpl	-1,0,	NM_001128636:chr7:+	NM_001128636	chr7:1748797-1787590	rwpe	casepe	OK	0.0125162	0.153522	3.61657	4.73125	5e-05	8.62227e-05	yes	12.2659	1
914	NR_027272	chr21	-	43131679	43135935	43135935	43135935	6	43131679,43133710,43134179,43134393,43135279,43135901,	43133160,43133832,43134292,43134512,43135443,43135935,	0	LINC00479	unk	unk	-1,-1,-1,-1,-1,-1,	NR_027272:chr21:-	NR_027272	chr21:43131679-43135935	rwpe	casepe	OK	0.0166778	0.204496	3.61607	3.24914	0.00075	0.00120768	yes	12.2616	1
1373	NM_030943	chr14	+	103388992	103397179	103389025	103397017	12	103388992,103390047,103390271,103394762,103395094,103395457,103395764,103395991,103396260,103396501,103396742,103396912,	103389068,103390166,103390316,103394850,103395312,103395595,103395873,103396074,103396423,103396664,103396830,103397179,	0	AMN	cmpl	cmpl	0,1,0,0,1,0,0,1,0,1,2,0,	NM_030943:chr14:+	NM_030943	chr14:103388992-103397179	rwpe	casepe	OK	0.159882	1.95848	3.61466	10.9601	5e-05	8.62227e-05	yes	12.2495	1
1531	NM_144587	chr10	+	124030820	124097676	124034596	124097600	16	124030820,124034554,124036305,124043365,124045619,124049423,124050594,124057282,124058518,124066703,124088994,124090690,124091950,124094395,124096008,124097531,	124031029,124034614,124036454,124043439,124045763,124049513,124050709,124057352,124058649,124066823,124089086,124090773,124092028,124094494,124096197,124097676,	0	BTBD16	cmpl	cmpl	-1,0,0,2,1,1,1,2,0,2,2,1,0,0,0,0,	NM_144587:chr10:+	NM_144587	chr10:124030820-124097676	rwpe	casepe	OK	0.0205125	0.25084	3.61219	3.96316	0.00025	0.000416113	yes	12.2286	1
123	NM_001135000	chr14	-	53326205	53417815	53326278	53417286	15	53326205,53327058,53327731,53331118,53331464,53339516,53340894,53341940,53345299,53347753,53347961,53360010,53385840,53417129,53417638,	53326432,53327183,53327752,53331340,53331571,53339641,53340944,53342075,53345407,53347856,53348187,53360145,53386074,53417295,53417815,	0	FERMT2	cmpl	cmpl	2,0,0,0,1,2,0,0,0,2,1,1,1,0,-1,	NM_001135000:chr14:-	NM_001135000	chr14:53323988-53417815	rwpe	casepe	OK	0.157623	1.92741	3.61212	2.60575	0.0357	0.0485421	yes	12.228	1
1128	NM_001100622	chr17	+	71228760	71241483	71231621	71241329	6	71228760,71229358,71231614,71238382,71239034,71241306,	71228856,71229464,71233134,71238490,71239142,71241483,	0	C17orf80	cmpl	cmpl	-1,-1,0,1,1,1,	NM_001100622:chr17:+	NM_001100622	chr17:71189172-71258019	rwpe	casepe	OK	0.118783	1.45075	3.6104	2.97716	0.0328	0.0448443	yes	12.2134	1
867	NM_001111045	chr13	+	37006408	37017019	37006758	37016802	9	37006408,37007172,37011765,37012203,37012780,37014115,37015254,37016307,37016750,	37006866,37007358,37012012,37012328,37013004,37014320,37015368,37016441,37017019,	0	CCNA1	cmpl	cmpl	0,0,0,1,0,2,0,0,2,	NM_001111045:chr13:+	NM_001111045	chr13:37005966-37017019	rwpe	casepe	OK	0.310162	3.78631	3.6097	6.43528	5e-05	8.62227e-05	yes	12.2075	1
222	NM_001256449	chr4	+	156588114	156658214	156618019	156651383	10	156588114,156588497,156617957,156625083,156629387,156631693,156634249,156638310,156643189,156651181,	156588351,156588571,156618274,156625145,156629446,156632403,156634735,156638454,156643344,156658214,	0	GUCY1A3	cmpl	cmpl	-1,-1,0,0,2,1,0,0,0,2,	NM_001256449:chr4:+	NM_001256449	chr4:156587861-156658214	rwpe	casepe	NOTEST	0.00581488	0.0708786	3.60753	0	1	1	no	12.1892	0
723	NR_073069	chr22	+	18138427	18213621	18213621	18213621	5	18138427,18165979,18167374,18171751,18209442,	18138598,18166087,18167472,18171908,18213621,	0	BCL2L13	unk	unk	-1,-1,-1,-1,-1,	NR_073069:chr22:+	NR_073069	chr22:18121349-18213621	rwpe	casepe	OK	0.0110041	0.13396	3.60569	2.57188	0.0397	0.0536278	no	12.1736	0
873	NM_006160	chr17	-	37760020	37764175	37761703	37762852	2	37760020,37763980,	37762857,37764175,	0	NEUROD2	cmpl	cmpl	0,-1,	NM_006160:chr17:-	NM_006160	chr17:37760020-37764175	rwpe	casepe	OK	0.0651046	0.792185	3.60501	9.93509	5e-05	8.62227e-05	yes	12.1679	1
32	NM_015265	chr2	-	200134222	200335989	200136933	200320760	12	200134222,200173482,200188525,200193420,200213423,200233327,200245086,200246416,200298060,200320591,200325174,200335736,	200137395,200173680,200188681,200193633,200213896,200233430,200245210,200246543,200298237,200320819,200325255,200335989,	0	SATB2	cmpl	cmpl	0,0,0,0,1,0,2,1,1,0,-1,-1,	NM_015265:chr2:-	NM_015265	chr2:200134222-200337481	rwpe	casepe	OK	0.0109884	0.133486	3.60263	1.59213	0.1525	0.180059	no	12.1479	0
1133	NM_001201554	chr16	-	71893582	71918093	71893920	71913849	7	71893582,71895678,71898040,71898805,71913809,71917113,71917810,	71894575,71895845,71898145,71898951,71913926,71917176,71918093,	0	ZNF821	cmpl	cmpl	2,0,0,1,0,-1,-1,	NM_001201554:chr16:-	NM_001201554	chr16:71893582-71918093	rwpe	casepe	OK	0.0408033	0.494061	3.59793	2.96101	0.03095	0.0424991	yes	12.1084	1
1276	NM_178432	chr9	-	90581358	90589695	90582376	90589361	7	90581358,90584108,90584710,90585690,90586061,90588836,90589286,	90582574,90584264,90584834,90585812,90586250,90588989,90589695,	0	CDK20	cmpl	cmpl	0,0,2,0,0,0,0,	NM_178432:chr9:-	NM_178432	chr9:90581358-90589695	rwpe	casepe	OK	0.022337	0.269822	3.5945	1.52344	0.1451	0.17206	no	12.0796	0
738	NM_001077349	chr19	-	20115226	20150064	20116813	20135092	4	20115226,20133812,20135058,20149981,	20118084,20133908,20135185,20150064,	0	ZNF682	cmpl	cmpl	1,1,0,-1,	NM_001077349:chr19:-	NM_001077349	chr19:20115226-20150277	rwpe	casepe	NOTEST	0.00206626	0.024915	3.59192	0	1	1	no	12.058	0
126	NM_001161440	chr19	-	55692614	55720874	55693121	55720801	18	55692614,55693383,55696869,55697229,55697592,55697831,55698880,55699445,55702868,55703030,55707889,55708484,55710010,55711603,55713423,55718056,55718533,55720750,	55693271,55693519,55697030,55697352,55697727,55697908,55698971,55699536,55702916,55703109,55708156,55708784,55710280,55711870,55713690,55718323,55718567,55720874,	0	PTPRH	cmpl	cmpl	0,2,0,0,0,1,0,2,2,1,1,1,1,1,1,1,0,0,	NM_001161440:chr19:-	NM_001161440	chr19:55692614-55720874	rwpe	casepe	NOTEST	1.89275e-06	2.27979e-05	3.59034	0	1	1	no	12.0449	0
1458	NR_028064	chr13	-	114451483	114454062	114454062	114454062	1	114451483,	114454062,	0	LINC00552	unk	unk	-1,	NR_028064:chr13:-	NR_028064	chr13:114451483-114454062	rwpe	casepe	OK	0.0199598	0.240336	3.58989	4.56971	5e-05	8.62227e-05	yes	12.041	1
938	NR_038316	chr21	+	46340949	46349595	46349595	46349595	3	46340949,46346782,46347768,	46341242,46346919,46349595,	0	ITGB2-AS1	unk	unk	-1,-1,-1,	NR_038316:chr21:+	NR_038316	chr21:46305867-46349595	rwpe	casepe	OK	0.0575028	0.690224	3.58536	3.13807	0.03155	0.0432574	yes	12.0033	1
76	NM_001286455	chr6	-	3269207	3445247	3273288	3410491	10	3269207,3284085,3285312,3287092,3289997,3298324,3324067,3410421,3415985,3445052,	3273646,3284209,3285345,3287325,3290100,3298452,3324236,3410576,3416089,3445247,	0	SLC22A23	cmpl	cmpl	2,1,1,2,1,2,1,0,-1,-1,	NM_001286455:chr6:-	NM_001286455	chr6:3269206-3456793	rwpe	casepe	OK	2.38183	28.5704	3.58438	70.7304	5e-05	8.62227e-05	yes	11.9951	1
1609	NM_001258433	chr8	-	134249413	134309547	134251120	134274372	15	134249413,134254265,134256597,134258858,134260117,134260957,134262682,134266781,134269019,134270608,134271410,134274289,134292474,134296491,134309376,	134251362,134254317,134256633,134258906,134260169,134261014,134262786,134266838,134269106,134270669,134271473,134274410,134292510,134296572,134309547,	0	NDRG1	cmpl	cmpl	1,0,0,0,2,2,0,0,0,2,2,0,-1,-1,-1,	NM_001258433:chr8:-	NM_001258433	chr8:134249413-134309547	rwpe	casepe	OK	0.570949	6.83839	3.58222	5.9387	5e-05	8.62227e-05	yes	11.9772	1
96	NR_073430	chr13	-	24481422	24523454	24523454	24523454	5	24481422,24483236,24515428,24515764,24519888,	24482513,24483380,24515608,24515879,24523454,	0	ANKRD20A19P	unk	unk	-1,-1,-1,-1,-1,	NR_073430:chr13:-	NR_073430	chr13:24481422-24523454	rwpe	casepe	OK	0.00841731	0.100643	3.57975	4.37799	5e-05	8.62227e-05	yes	11.9567	1
2304	NM_001257198	chr2	-	225334866	225434542	225338961	225434489	16	225334866,225342916,225346608,225360548,225362469,225365079,225367681,225368368,225370672,225371574,225376070,225378240,225379328,225400244,225422375,225434405,	225339093,225343062,225346795,225360683,225362566,225365204,225367789,225368539,225370849,225371720,225376299,225378355,225379489,225400358,225422573,225434542,	0	CUL3	cmpl	cmpl	0,1,0,0,2,0,0,0,0,1,0,2,0,0,0,0,	NM_001257198:chr2:-	NM_001257198	chr2:225334866-225450114	rwpe	casepe	OK	0.0362429	0.433243	3.5794	3.17158	0.03445	0.0469607	yes	11.9539	1
83	NM_001206880	chr11	-	10594637	10715535	10597878	10715149	20	10594637,10602001,10603413,10613094,10615038,10615692,10622464,10624666,10625951,10628288,10631274,10645324,10649262,10649519,10650297,10651084,10653537,10655514,10673571,10715082,	10598122,10602136,10603533,10613159,10615146,10615742,10622606,10624798,10626092,10628319,10631398,10645403,10649307,10649572,10650375,10651258,10653608,10655618,10673729,10715535,	0	MRVI1	cmpl	cmpl	2,2,2,0,0,1,0,0,0,2,1,0,0,1,1,1,2,0,1,0,	NM_001206880:chr11:-	NM_001206880	chr11:10562782-10715535	rwpe	casepe	NOTEST	0.00800185	0.0953753	3.57521	0	1	1	no	11.9192	0
592	NM_017781	chr7	+	1022834	1029276	1022847	1028458	9	1022834,1024047,1024585,1024801,1026259,1026742,1026982,1027912,1028270,	1023021,1024210,1024735,1024959,1026433,1026881,1027167,1028054,1029276,	0	CYP2W1	cmpl	cmpl	0,0,1,1,0,0,1,0,1,	NM_017781:chr7:+	NM_017781	chr7:1022834-1029276	rwpe	casepe	NOTEST	0.00398788	0.047369	3.57025	0	1	1	no	11.8782	0
1501	NM_001244682	chr11	+	120107348	120190653	120107382	120189101	13	120107348,120117157,120139918,120168973,120170332,120172994,120175738,120176352,120178187,120180133,120186069,120187937,120189061,	120107416,120117226,120139953,120169099,120170435,120173077,120175921,120176494,120178324,120180295,120186136,120188073,120190653,	0	POU2F3	cmpl	cmpl	0,1,1,0,0,1,0,0,1,0,0,1,2,	NM_001244682:chr11:+	NM_001244682	chr11:120107348-120190653	rwpe	casepe	OK	0.0610841	0.725009	3.56913	9.3418	5e-05	8.62227e-05	yes	11.869	1
16	NM_001288780	chr17	-	60782265	60885742	60782867	60879096	11	60782265,60788591,60799848,60802298,60813291,60821736,60837195,60865840,60879006,60882260,60885437,	60782942,60788705,60799958,60802465,60814693,60821886,60837367,60865960,60879113,60882408,60885742,	0	2014-03-10	cmpl	cmpl	0,0,1,2,1,1,0,0,0,-1,-1,	NM_001288780:chr17:-	NM_001288780	chr17:60778674-61505067	rwpe	casepe	NOTEST	0.00471155	0.0556425	3.56191	0	1	1	no	11.8098	0
857	NR_024195	chr22	+	35695796	35743987	35743987	35743987	14	35695796,35713869,35718991,35719488,35719760,35723263,35726339,35728973,35729396,35730320,35734705,35741717,35742922,35743047,	35695973,35713954,35719170,35719623,35719907,35723380,35726473,35729007,35729490,35730441,35734781,35741777,35742962,35743987,	0	TOM1	unk	unk	-1,-1,-1,-1,-1,-1,-1,-1,-1,-1,-1,-1,-1,-1,	NR_024195:chr22:+	NR_024195	chr22:35695267-35743987	rwpe	casepe	OK	0.0327489	0.3855	3.55721	1.78679	0.1573	0.185306	no	11.7714	0
1524	NM_001282420	chr7	-	123181082	123197825	123182172	123197699	5	123181082,123185664,123190523,123197457,123197678,	123182274,123185730,123190640,123197502,123197825,	0	NDUFA5	cmpl	cmpl	0,0,0,0,0,	NM_001282420:chr7:-	NM_001282420	chr7:123181082-123197958	rwpe	casepe	OK	0.0637427	0.7499	3.55637	1.66723	0.19415	0.224766	no	11.7645	0
830	NR_037172	chr6	-	32120578	32122142	32122142	32122142	3	32120578,32121513,32122065,	32120949,32121613,32122142,	0	LOC100507547	unk	unk	-1,-1,-1,	NR_037172:chr6:-	NR_037172	chr6:32120578-32145888	rwpe	casepe	OK	0.114842	1.34765	3.55272	2.10139	0.0342	0.0466426	yes	11.7348	1
599	NM_000815	chr1	+	1950767	1962192	1950862	1961721	9	1950767,1956380,1956772,1956956,1959015,1959593,1960549,1960989,1961421,	1950930,1956493,1956840,1957177,1959098,1959731,1960705,1961201,1962192,	0	GABRD	cmpl	cmpl	0,2,1,0,2,1,1,1,0,	NM_000815:chr1:+	NM_000815	chr1:1950767-1962192	rwpe	casepe	NOTEST	0.00494699	0.0580293	3.55216	0	1	1	no	11.7302	0
94	NM_001039567	chrY	+	22917953	22942918	22918049	22942918	7	22917953,22918663,22921753,22923169,22930690,22941394,22942816,	22918052,22918741,22921934,22923267,22930862,22941552,22942918,	0	RPS4Y2	cmpl	cmpl	0,0,0,1,0,1,0,	NM_001039567:chrY:+	NM_001039567	chrY:22917953-22942918	rwpe	casepe	OK	0.0128832	0.151026	3.55123	0.99818	0.19575	0.226348	no	11.7227	0
593	NR_038869	chr1	+	1072396	1079434	1079434	1079434	3	1072396,1076204,1078118,	1072490,1076412,1079434,	0	RP11-465B22.5	unk	unk	-1,-1,-1,	NR_038869:chr1:+	NR_038869	chr1:1072396-1079434	rwpe	casepe	NOTEST	0.00379777	0.0443538	3.54583	0	1	1	no	11.6789	0
2065	NR_024480	chr3	-	194018988	194030593	194030593	194030593	3	194018988,194023545,194030389,	194021526,194023816,194030593,	0	LINC00887	unk	unk	-1,-1,-1,	NR_024480:chr3:-	NR_024480	chr3:194018988-194030593	rwpe	casepe	OK	0.0984552	1.14134	3.53512	12.0878	5e-05	8.62227e-05	yes	11.5925	1
1314	NR_026868	chr9	+	95571892	95600739	95600739	95600739	10	95571892,95575877,95576155,95580599,95581523,95584491,95588806,95591219,95599058,95600538,	95572152,95575992,95576329,95580706,95581661,95584559,95588860,95591445,95600022,95600739,	0	ANKRD19P	unk	unk	-1,-1,-1,-1,-1,-1,-1,-1,-1,-1,	NR_026868:chr9:+	NR_026868	chr9:95571892-95600739	rwpe	casepe	OK	0.373165	4.32206	3.53383	20.512	5e-05	8.62227e-05	yes	11.5822	1
1238	NM_198482	chr2	+	85661917	85664152	85662078	85663705	5	85661917,85662535,85662788,85663588,85663959,	85662246,85662619,85662947,85663717,85664152,	0	SH2D6	cmpl	cmpl	0,0,0,0,-1,	NM_198482:chr2:+	NM_198482	chr2:85661917-85664152	rwpe	casepe	NOTEST	0.00808725	0.0935239	3.53162	0	1	1	no	11.5644	0
705	NM_004202	chrY	+	15815446	15817902	15816215	15817139	2	15815446,15817104,	15816315,15817902,	0	TMSB4Y	cmpl	cmpl	0,1,	NM_004202:chrY:+	NM_004202	chrY:15815446-15817902	rwpe	casepe	OK	0.0906804	1.04505	3.52663	8.34572	5e-05	8.62227e-05	yes	11.5245	1
1118	NR_045662	chr10	+	69865873	69971773	69971773	69971773	20	69865873,69866296,69902696,69905231,69908109,69909796,69918242,69921485,69925458,69926050,69933822,69935079,69948661,69954119,69955206,69957108,69959124,69961585,69966526,69970042,	69865940,69866558,69902872,69905283,69908224,69909868,69918384,69921509,69925575,69926423,69934413,69935218,69948883,69954269,69955289,69957235,69959332,69961751,69966660,69971773,	0	MYPN	unk	unk	-1,-1,-1,-1,-1,-1,-1,-1,-1,-1,-1,-1,-1,-1,-1,-1,-1,-1,-1,-1,	NR_045662:chr10:+	NR_045662	chr10:69865873-69971773	rwpe	casepe	OK	0.0724781	0.835235	3.52657	9.78949	5e-05	8.62227e-05	yes	11.524	1
1672	NM_004445	chr7	+	142560513	142568847	142560985	142568657	17	142560513,142560884,142561388,142561723,142563229,142563714,142564235,142564660,142565362,142565751,142565995,142566246,142566726,142567569,142567966,142568282,142568548,	142560591,142561085,142561453,142562504,142563385,142564071,142564360,142564823,142565477,142565804,142566115,142566494,142566900,142567719,142568160,142568438,142568847,	0	EPHB6	cmpl	cmpl	-1,0,1,0,1,1,1,0,1,2,1,1,0,0,0,2,2,	NM_004445:chr7:+	NM_004445	chr7:142552775-142568847	rwpe	casepe	OK	0.186188	2.14007	3.52283	14.5998	5e-05	8.62227e-05	yes	11.4941	1
1673	NR_046228	chr1	-	142697420	142713605	142713605	142713605	5	142697420,142699218,142700036,142711258,142712960,	142697873,142699432,142700318,142711408,142713605,	0	ANKRD20A12P	unk	unk	-1,-1,-1,-1,-1,	NR_046228:chr1:-	NR_046228	chr1:142697420-142713605	rwpe	casepe	NOTEST	0.00353866	0.0406357	3.52147	0	1	1	no	11.4834	0
1643	NM_001024075	chr2	+	138721807	138739248	138722061	138738976	3	138721807,138727734,138738785,	138722198,138727787,138739248,	0	HNMT	cmpl	cmpl	0,2,1,	NM_001024075:chr2:+	NM_001024075	chr2:138721807-138773934	rwpe	casepe	NOTEST	0.00479348	0.0550192	3.52079	0	1	1	no	11.4779	0
878	NM_025045	chr22	-	38480895	38506676	38481306	38506532	14	38480895,38481692,38482248,38483130,38484754,38485102,38485528,38493038,38494069,38494417,38503858,38504261,38505139,38506481,	38481382,38481739,38482456,38483271,38484971,38485238,38485681,38493185,38494186,38494489,38503920,38504348,38505215,38506676,	0	BAIAP2L2	cmpl	cmpl	2,0,2,2,1,0,0,0,0,0,1,1,0,0,	NM_025045:chr22:-	NM_025045	chr22:38480895-38506676	rwpe	casepe	OK	0.0562183	0.641557	3.51246	7.49666	5e-05	8.62227e-05	yes	11.4119	1
1368	NM_001136123	chr10	+	102672325	102719347	102672867	102719328	19	102672325,102675755,102676326,102678140,102683731,102685705,102689073,102689586,102690732,102697158,102698351,102703782,102705086,102706795,102707516,102709832,102710432,102716207,102719184,	102673007,102675799,102677057,102678198,102684729,102685776,102689196,102689754,102690835,102697234,102698493,102703885,102705263,102706893,102707604,102709964,102710510,102716294,102719347,	0	FAM178A	cmpl	cmpl	0,2,1,0,1,0,2,2,2,0,1,2,0,0,2,0,0,0,0,	NM_001136123:chr10:+	NM_001136123	chr10:102672325-102724891	rwpe	casepe	OK	0.0616158	0.702782	3.5117	3.29366	5e-05	8.62227e-05	yes	11.4059	1
665	NM_001040032	chr8	+	10530146	10558103	10530175	10557981	4	10530146,10532155,10555108,10557744,	10530223,10532348,10555515,10558103,	0	C8orf74	cmpl	cmpl	0,0,1,0,	NM_001040032:chr8:+	NM_001040032	chr8:10530146-10558103	rwpe	casepe	NOTEST	0.00673957	0.0768208	3.51077	0	1	1	no	11.3985	0
179	NM_001286431	chr6	-	111620233	111804918	111621218	111737580	35	111620233,111628563,111631055,111632271,111634554,111636469,111643771,111650734,111652878,111654325,111656671,111665127,111670420,111672878,111678216,111680024,111685055,111686467,111688317,111693798,111698903,111701184,111702527,111708967,111709203,111710308,111711288,111714078,111726672,111732682,111737485,111781502,111793215,111803952,111804801,	111621359,111628773,111631302,111632462,111634692,111636584,111643881,111650941,111652987,111654570,111656813,111665246,111670539,111672994,111678328,111680217,111685181,111686547,111689231,111697960,111699046,111701422,111702647,111709116,111709288,111710413,111711383,111714175,111726833,111732757,111737675,111781609,111793343,111804432,111804918,	0	REV3L	cmpl	cmpl	0,0,2,0,0,2,0,0,2,0,2,0,1,2,1,0,0,1,2,1,2,1,1,2,1,1,2,1,2,2,0,-1,-1,-1,-1,	NM_001286431:chr6:-	NM_001286431	chr6:111620233-111927477	rwpe	casepe	OK	0.0146747	0.16683	3.50698	1.67646	0.2157	0.246503	no	11.3685	0
1638	NM_001252093	chr3	+	138067507	138124377	138116200	138121111	5	138067507,138116165,138117310,138119375,138121011,	138067609,138116319,138117410,138119455,138124377,	0	MRAS	cmpl	cmpl	-1,0,2,0,2,	NM_001252093:chr3:+	NM_001252093	chr3:138066489-138124377	rwpe	casepe	NOTEST	0.000901922	0.0102345	3.5043	0	1	1	no	11.3474	0
197	NR_104591	chr9	+	130026755	130155828	130155828	130155828	27	130026755,130053446,130073914,130075719,130080341,130082993,130087347,130094552,130095301,130097508,130098406,130100394,130101923,130104497,130106513,130107681,130111202,130116124,130116572,130117575,130119497,130127578,130145716,130147305,130151182,130152919,130155361,	130027300,130053521,130074014,130075838,130080406,130083057,130087374,130094628,130095400,130097612,130098515,130100440,130102030,130104613,130106618,130107756,130111314,130116223,130116689,130117751,130119656,130127645,130145824,130147424,130151398,130153046,130155828,	0	GARNL3	unk	unk	-1,-1,-1,-1,-1,-1,-1,-1,-1,-1,-1,-1,-1,-1,-1,-1,-1,-1,-1,-1,-1,-1,-1,-1,-1,-1,-1,	NR_104591:chr9:+	NR_104591	chr9:130025940-130155828	rwpe	casepe	NOTEST	0.000102207	0.00115651	3.50021	0	1	1	no	11.3154	0
803	NR_103831	chr2	-	28607275	28617539	28617539	28617539	2	28607275,28617414,	28610000,28617539,	0	FLJ31356	unk	unk	-1,-1,	NR_103831:chr2:-	NR_103831	chr2:28607275-28637516	rwpe	casepe	OK	0.0339342	0.383925	3.50001	5.25066	5e-05	8.62227e-05	yes	11.3138	1
112	NM_001145353	chr13	-	41506054	41556418	41507560	41556190	8	41506054,41515056,41517087,41517977,41523941,41525464,41532971,41556118,	41508164,41515506,41517280,41518061,41524037,41525572,41533152,41556418,	0	ELF1	cmpl	cmpl	2,2,1,1,1,1,0,0,	NM_001145353:chr13:-	NM_001145353	chr13:41506054-41593508	rwpe	casepe	OK	0.191502	2.1653	3.49913	3.5287	5e-05	8.62227e-05	yes	11.3069	1
1539	NM_001271165	chr9	+	125137600	125157982	125140827	125154823	10	125137600,125140177,125140711,125141053,125143649,125143942,125145787,125148724,125152476,125154467,	125137723,125140294,125140852,125141197,125143831,125144026,125146034,125149011,125152624,125157982,	0	PTGS1	cmpl	cmpl	-1,-1,0,1,1,0,0,1,0,1,	NM_001271165:chr9:+	NM_001271165	chr9:125132808-125157982	rwpe	casepe	OK	0.0537638	0.607597	3.49841	2.7044	0.03455	0.0470879	yes	11.3012	1
824	NM_004086	chr14	+	31343740	31359822	31344144	31358997	12	31343740,31344121,31344261,31346777,31348016,31348628,31349657,31349792,31353758,31354599,31355001,31358821,	31343797,31344178,31344309,31346934,31348150,31348691,31349702,31349940,31353862,31354826,31355518,31359822,	0	COCH	cmpl	cmpl	-1,0,1,1,2,1,1,1,2,1,0,1,	NM_004086:chr14:+	NM_004086	chr14:31343740-31359822	rwpe	casepe	OK	0.0342921	0.383873	3.48468	3.05563	0.02325	0.032464	yes	11.1942	1
1283	NM_133503	chr12	-	91539034	91573359	91539834	91572329	8	91539034,91545430,91546872,91550851,91552072,91558381,91572118,91573138,	91540029,91545569,91546966,91550965,91552286,91558494,91572362,91573359,	0	DCN	cmpl	cmpl	0,2,1,1,0,1,0,-1,	NM_133503:chr12:-	NM_133503	chr12:91539034-91576806	rwpe	casepe	OK	0.263655	2.93243	3.47537	15.6039	5e-05	8.62227e-05	yes	11.1222	1
126	NM_001144969	chr18	+	55816564	56068772	55816767	56063501	30	55816564,55833019,55912658,55916130,55919232,55983213,55989656,55990463,55992227,55996226,55997969,56001049,56008269,56008909,56010137,56016768,56018222,56024425,56031499,56033230,56034977,56037628,56040405,56050477,56052757,56054670,56056316,56057877,56058718,56063398,	55816791,55833093,55912740,55916169,55919286,55983264,55989718,55990566,55992394,55996359,55998146,56001124,56008401,56009029,56010335,56016846,56018277,56024484,56031565,56033460,56035099,56037699,56040501,56050551,56052818,56054730,56056424,56057974,56058791,56068772,	0	NEDD4L	cmpl	cmpl	0,0,2,0,0,0,0,2,0,2,0,0,0,0,0,0,0,1,0,0,2,1,0,0,2,0,0,0,1,2,	NM_001144969:chr18:+	NM_001144969	chr18:55711609-56068772	rwpe	casepe	OK	0.0736819	0.819286	3.47499	3.05866	0.03585	0.0487201	yes	11.1192	1
1191	NM_012418	chr17	+	79495416	79504156	79495557	79504106	5	79495416,79502077,79503171,79503647,79503900,	79496383,79502234,79503293,79503815,79504156,	0	FSCN2	cmpl	cmpl	0,1,2,1,1,	NM_012418:chr17:+	NM_012418	chr17:79495416-79504156	rwpe	casepe	OK	0.0153889	0.17096	3.47369	1.73114	0.0243	0.0338376	yes	11.1093	1
842	NM_054111	chr6	-	33689442	33714762	33690496	33703253	6	33689442,33693217,33694507,33695863,33703054,33714534,	33690964,33693393,33694683,33696077,33703432,33714762,	0	IP6K3	cmpl	cmpl	0,1,2,1,0,-1,	NM_054111:chr6:-	NM_054111	chr6:33689442-33714762	rwpe	casepe	NOTEST	0.00757847	0.0841807	3.47351	0	1	1	no	11.1079	0
115	NM_001001569	chr21	+	44073861	44195618	44073924	44195403	16	44073861,44119077,44153465,44163885,44171225,44174099,44179108,44180437,44180934,44182192,44185490,44188297,44189136,44190812,44192548,44195389,	44073993,44119121,44153536,44163970,44171307,44174174,44179195,44180542,44181017,44182349,44185604,44188402,44189265,44190908,44192630,44195618,	0	PDE9A	cmpl	cmpl	0,0,2,1,2,0,0,0,0,2,0,0,0,0,0,1,	NM_001001569:chr21:+	NM_001001569	chr21:44073861-44195618	rwpe	casepe	OK	0.0308733	0.342486	3.47162	1.45627	0.1524	0.179956	no	11.0933	0
152	NM_001278511	chr15	-	83328032	83378660	83328311	83378458	25	83328032,83328596,83330576,83330919,83331445,83331878,83332311,83332552,83333118,83333586,83334208,83335498,83345212,83346025,83346422,83346856,83348480,83348926,83349223,83349588,83349863,83350171,83357909,83358129,83378345,	83328462,83328735,83330674,83331004,83331674,83331985,83332372,83332727,83333242,83333695,83334327,83335685,83345389,83346135,83346555,83346919,83348552,83348981,83349507,83349771,83349930,83350332,83357984,83358205,83378660,	0	AP3B2	cmpl	cmpl	2,1,2,1,0,1,0,2,1,0,1,0,0,1,0,0,0,2,0,0,2,0,0,2,0,	NM_001278511:chr15:-	NM_001278511	chr15:83211950-83378660	rwpe	casepe	OK	0.0204552	0.226776	3.47073	2.61087	0.0296	0.040745	yes	11.0865	1
1755	NM_176823	chr1	+	153388999	153395701	153390558	153391785	3	153388999,153390541,153391620,	153389039,153390699,153395701,	0	S100A7A	cmpl	cmpl	-1,0,0,	NM_176823:chr1:+	NM_176823	chr1:153388999-153395701	rwpe	casepe	NOTEST	0.00136494	0.0151257	3.47009	0	1	1	no	11.0816	0
987	NM_033033	chr12	-	52787734	52800176	52788758	52800061	9	52787734,52789542,52789795,52790666,52793768,52794310,52795072,52797484,52799650,	52788979,52789574,52790016,52790792,52793933,52794406,52795133,52797693,52800176,	0	KRT82	cmpl	cmpl	1,2,0,0,0,0,2,0,0,	NM_033033:chr12:-	NM_033033	chr12:52787734-52800176	rwpe	casepe	NOTEST	0.00226329	0.0250315	3.46725	0	1	1	no	11.0598	0
1332	NM_001258441	chr10	-	97951454	98031273	97951728	98031155	15	97951454,97959830,97960737,97963812,97964287,97966766,97967627,97969593,97976408,97983581,97987165,97990549,98002490,98006739,98031108,	97951848,97959914,97960814,97963844,97964372,97966809,97967655,97969663,97976490,97983745,97987322,97990590,98002540,98006805,98031273,	0	BLNK	cmpl	cmpl	0,0,1,2,1,0,2,1,0,1,0,1,2,2,0,	NM_001258441:chr10:-	NM_001258441	chr10:97951454-98031333	rwpe	casepe	OK	0.0130307	0.144086	3.46694	1.25664	0.1297	0.155307	no	11.0574	0
93	NR_045128	chrY	+	21729243	21769056	21769056	21769056	10	21729243,21749095,21751406,21753665,21755284,21757900,21759476,21761624,21764101,21765682,	21729368,21749393,21751498,21753845,21755479,21758020,21759551,21761717,21764197,21769056,	0	TXLNG2P	unk	unk	-1,-1,-1,-1,-1,-1,-1,-1,-1,-1,	NR_045128:chrY:+	NR_045128	chrY:21729243-21769056	rwpe	casepe	OK	0.84032	9.23867	3.45868	40.3948	5e-05	8.62227e-05	yes	10.9942	1
1162	NM_005252	chr14	+	75745480	75748937	75745685	75748127	4	75745480,75746579,75747262,75747485,	75745826,75746831,75747370,75748937,	0	FOS	cmpl	cmpl	0,0,0,0,	NM_005252:chr14:+	NM_005252	chr14:75745480-75748937	rwpe	casepe	OK	10.8249	118.966	3.45813	102.602	5e-05	8.62227e-05	yes	10.99	1
737	NM_001283148	chr22	+	20008591	20053449	20024321	20052115	9	20008591,20024282,20030877,20039987,20040959,20043465,20049052,20050860,20052064,	20008657,20024377,20030966,20040107,20041074,20043536,20049204,20050965,20053449,	0	TANGO2	cmpl	cmpl	-1,0,2,1,1,2,1,0,0,	NM_001283148:chr22:+	NM_001283148	chr22:20004522-20053449	rwpe	casepe	NOTEST	0.00389675	0.0427774	3.45651	0	1	1	no	10.9777	0
1118	NM_001256267	chr10	+	69865873	69971773	69881195	69970212	21	69865873,69869361,69881194,69902696,69905231,69908109,69909796,69918242,69921485,69925458,69926050,69933822,69935079,69948661,69954119,69955206,69957108,69959124,69961585,69966526,69970042,	69865940,69869480,69882097,69902872,69905283,69908224,69909868,69918384,69921509,69925575,69926423,69934413,69935218,69948883,69954269,69955289,69957235,69959332,69961751,69966660,69971773,	0	MYPN	cmpl	cmpl	-1,-1,0,2,1,2,0,0,1,1,1,2,2,0,0,0,2,0,1,2,1,	NM_001256267:chr10:+	NM_001256267	chr10:69865873-69971773	rwpe	casepe	OK	0.102664	1.12401	3.45265	3.85812	0.00035	0.000577221	yes	10.9484	1
201	NM_001190847	chr7	-	135046546	135194875	135047636	135123079	11	135046546,135078669,135080385,135082920,135095264,135098236,135099079,135099924,135106904,135122905,135194636,	135047938,135079167,135080635,135082978,135095398,135098362,135099181,135100011,135107102,135123171,135194875,	0	CNOT4	cmpl	cmpl	1,1,0,2,0,0,0,0,0,0,-1,	NM_001190847:chr7:-	NM_001190847	chr7:135046546-135194875	rwpe	casepe	OK	0.0829791	0.906937	3.45018	3.40832	5e-05	8.62227e-05	yes	10.9297	1
132	NM_001288733	chr17	-	62224792	62308116	62226328	62291577	12	62224792,62228200,62230304,62232201,62238160,62248459,62254684,62265527,62270918,62272254,62289933,62307968,	62226451,62228321,62230514,62232327,62238293,62248559,62254831,62265775,62271249,62272455,62291602,62308116,	0	TEX2	cmpl	cmpl	0,2,2,2,1,0,0,1,0,0,0,-1,	NM_001288733:chr17:-	NM_001288733	chr17:62224792-62340683	rwpe	casepe	OK	0.159089	1.73593	3.4478	2.94335	0.03615	0.0490993	yes	10.9117	1
1	NR_045649	chr22	-	25115000	25170687	25170687	25170687	22	25115000,25115714,25119096,25120853,25121411,25123916,25124143,25130050,25131674,25144873,25145370,25145659,25147353,25149980,25150750,25151750,25152457,25153874,25155835,25157845,25158364,25170288,	25115555,25115862,25119222,25121004,25121482,25124020,25124341,25130123,25131859,25144988,25145488,25145786,25147465,25150184,25150831,25151872,25152672,25154006,25155956,25157928,25158488,25170687,	0	PIWIL3	unk	unk	-1,-1,-1,-1,-1,-1,-1,-1,-1,-1,-1,-1,-1,-1,-1,-1,-1,-1,-1,-1,-1,-1,	NR_045649:chr22:-	NR_045649	chr22:25115000-25170687	rwpe	casepe	NOTEST	4.10145e-06	4.4584e-05	3.44232	0	1	1	no	10.8703	0
919	NM_001271643	chr2	-	43779206	43823113	43779338	43819531	18	43779206,43783483,43787372,43793836,43797526,43798845,43799952,43801474,43804160,43805651,43808879,43813539,43813840,43813992,43817962,43819090,43819455,43822785,	43779478,43783694,43787524,43793960,43797649,43799001,43800131,43802166,43804381,43805746,43809067,43813588,43813873,43814141,43818093,43819185,43819555,43823113,	0	THADA	cmpl	cmpl	1,0,1,0,0,0,1,2,0,1,2,1,1,2,0,1,0,-1,	NM_001271643:chr2:-	NM_001271643	chr2:43457974-43823185	rwpe	casepe	NOTEST	0.0042141	0.0458076	3.44229	0	1	1	no	10.8701	0
988	NM_033448	chr12	-	52937692	52946931	52938315	52946861	9	52937692,52939348,52940069,52941640,52941935,52942484,52943076,52943812,52946420,	52938527,52939383,52940290,52941766,52942100,52942580,52943137,52944027,52946931,	0	KRT71	cmpl	cmpl	1,2,0,0,0,0,2,0,0,	NM_033448:chr12:-	NM_033448	chr12:52937692-52946931	rwpe	casepe	NOTEST	0.00277692	0.0301761	3.44185	0	1	1	no	10.8668	0
1363	NR_033962	chr8	+	102064281	102088479	102088479	102088479	3	102064281,102066725,102087396,	102065064,102066807,102088479,	0	FLJ42969	unk	unk	-1,-1,-1,	NR_033962:chr8:+	NR_033962	chr8:102064281-102088479	rwpe	casepe	NOTEST	0.00329635	0.0357797	3.4402	0	1	1	no	10.8543	0
217	NM_016203	chr7	-	151253200	151574316	151254286	151573705	16	151253200,151257609,151261163,151262431,151262805,151265801,151267256,151269749,151271976,151273456,151292430,151329154,151372505,151478237,151483555,151573591,	151254318,151257703,151261310,151262469,151262971,151265928,151267311,151269795,151272035,151273538,151292540,151329224,151372723,151478517,151483627,151574316,	0	PRKAG2	cmpl	cmpl	1,0,0,1,0,2,1,0,1,0,1,0,1,0,0,0,	NM_016203:chr7:-	NM_016203	chr7:151253200-151576308	rwpe	casepe	OK	0.0422316	0.458316	3.43995	5.70507	5e-05	8.62227e-05	yes	10.8524	1
1651	NM_178536	chr9	+	139846767	139849949	139846779	139849851	6	139846767,139847343,139848151,139848299,139848605,139849822,	139846893,139847480,139848231,139848416,139848707,139849949,	0	LCN12	cmpl	cmpl	0,0,2,1,1,1,	NM_178536:chr9:+	NM_178536	chr9:139846767-139849949	rwpe	casepe	OK	0.0251436	0.272585	3.43844	1.75712	0.13905	0.165452	no	10.8411	0
224	NM_001178088	chr6	+	158438079	158520207	158464347	158517396	26	158438079,158449787,158454486,158464347,158475998,158480288,158483023,158484822,158485632,158485857,158487475,158489678,158490564,158492633,158495611,158497657,158499195,158502140,158502463,158504460,158505032,158507886,158509691,158510870,158513957,158516649,	158438322,158450058,158454712,158464431,158476060,158480385,158483196,158484904,158485782,158486023,158487667,158489760,158490705,158492826,158495770,158497814,158499313,158502359,158502542,158504629,158505206,158508021,158509804,158510979,158514136,158520207,	0	SYNJ2	cmpl	cmpl	-1,-1,-1,0,0,2,0,2,0,0,1,1,2,2,0,0,1,2,2,0,1,1,1,0,1,0,	NM_001178088:chr6:+	NM_001178088	chr6:158402887-158520207	rwpe	casepe	NOTEST	3.94451e-05	0.00042755	3.43818	0	1	1	no	10.8391	0
684	NM_001270363	chr19	+	13056627	13064457	13056762	13063863	8	13056627,13058661,13058990,13059310,13059499,13059894,13060088,13063749,	13056834,13058823,13059172,13059366,13059627,13059973,13060222,13064457,	0	RAD23A	cmpl	cmpl	0,0,0,2,1,0,1,0,	NM_001270363:chr19:+	NM_001270363	chr19:13056627-13064457	rwpe	casepe	OK	1.25647	13.5641	3.43235	3.92684	5e-05	8.62227e-05	yes	10.7954	1
734	NM_001135168	chr17	-	19641297	19648772	19641533	19648442	10	19641297,19641635,19642308,19642820,19643648,19644405,19645316,19645857,19646544,19648280,	19641548,19641766,19642408,19642987,19643790,19644523,19645525,19645943,19646776,19648772,	0	ALDH3A1	cmpl	cmpl	0,1,0,1,0,2,0,1,0,0,	NM_001135168:chr17:-	NM_001135168	chr17:19641297-19651746	rwpe	casepe	OK	0.106428	1.14715	3.43011	4.62409	5e-05	8.62227e-05	yes	10.7786	1
196	NM_000426	chr6	+	129204285	129837710	129204390	129837492	65	129204285,129371062,129380928,129419317,129465045,129468103,129470123,129475649,129486720,129498850,129511349,129513824,129571256,129573228,129581855,129588250,129591768,129601205,129608991,129612758,129618829,129621880,129634005,129635799,129636620,129636906,129637182,129641682,129649422,129663487,129670442,129674308,129687363,129691036,129704266,129712635,129714189,129722368,129723468,129724965…	129204502,129371233,129381041,129419560,129465225,129468193,129470241,129475828,129486820,129499011,129511490,129513998,129571358,129573440,129581967,129588364,129591896,129601292,129609203,129612865,129619010,129622017,129634242,129635943,129636800,129637095,129637316,129641800,129649557,129663612,129670529,129674502,129687506,129691135,129704378,129712798,129714400,129722485,129723632,129725104…	0	LAMA2	cmpl	cmpl	0,1,1,0,0,0,0,1,0,1,0,0,0,0,2,0,0,2,2,1,0,1,0,0,0,0,0,2,0,0,2,2,1,0,0,1,2,0,0,2,0,1,1,1,1,0,0,2,0,2,0,1,2,2,0,0,2,2,0,2,0,0,1,0,1,	NM_000426:chr6:+	NM_000426	chr6:129204285-129837710	rwpe	casepe	NOTEST	8.76243e-05	0.00094283	3.42759	0	1	1	no	10.7599	0
1328	NM_133436	chr7	-	97481428	97501477	97481570	97498468	13	97481428,97482371,97482616,97483891,97484664,97486001,97487589,97488165,97488524,97493570,97498219,97499089,97501030,	97481780,97482527,97482698,97483992,97484771,97486128,97487717,97488267,97488710,97493808,97498491,97499125,97501477,	0	ASNS	cmpl	cmpl	0,0,2,0,1,0,1,1,1,0,0,-1,-1,	NM_133436:chr7:-	NM_133436	chr7:97481428-97501854	rwpe	casepe	OK	3.34115	35.9499	3.42757	35.5381	5e-05	8.62227e-05	yes	10.7597	1
126	NM_001144997	chr12	-	56078353	56106089	56078841	56106053	25	56078353,56081754,56081985,56082627,56086627,56086924,56087804,56088039,56088226,56088398,56088561,56089305,56090066,56090682,56090999,56091234,56091478,56091721,56092166,56092493,56094045,56094682,56095162,56105846,56106040,	56079072,56081880,56082084,56082741,56086759,56087101,56087907,56088114,56088306,56088479,56088754,56089421,56090216,56090852,56091061,56091330,56091606,56091810,56092360,56092701,56094177,56094938,56095200,56105918,56106089,	0	ITGA7	cmpl	cmpl	0,0,0,0,0,0,2,2,0,0,2,0,0,1,2,2,0,1,2,1,1,0,1,1,0,	NM_001144997:chr12:-	NM_001144997	chr12:56075329-56106089	rwpe	casepe	OK	0.0227607	0.244851	3.42728	1.79668	0.11515	0.141233	no	10.7576	0
123	NM_014682	chr8	-	53023391	53322439	53025757	53126817	26	53023391,53028834,53030897,53038611,53044517,53045616,53045798,53049149,53049980,53055489,53062291,53071457,53073934,53076545,53077694,53079411,53084351,53092681,53124638,53126762,53130305,53133300,53134199,53142591,53321887,53322241,	53025898,53028978,53031001,53038700,53044739,53045697,53045861,53049218,53050043,53055605,53062537,53071669,53074128,53076650,53077785,53079546,53085143,53092872,53124669,53126850,53130461,53133408,53134353,53142637,53322012,53322439,	0	ST18	cmpl	cmpl	0,0,1,2,2,2,2,2,2,0,0,1,2,2,1,1,1,2,1,0,-1,-1,-1,-1,-1,-1,	NM_014682:chr8:-	NM_014682	chr8:53023391-53322439	rwpe	casepe	NOTEST	0.00447906	0.0481482	3.42622	0	1	1	no	10.7496	0
608	NM_003555	chr17	-	3029903	3030845	3029903	3030845	1	3029903,	3030845,	0	OR1G1	cmpl	cmpl	0,	NM_003555:chr17:-	NM_003555	chr17:3029903-3030845	rwpe	casepe	NOTEST	0.00811132	0.0871208	3.42501	0	1	1	no	10.7406	0
671	NM_018687	chr19	+	11350294	11352619	11350313	11352363	4	11350294,11350810,11352120,11352335,	11350610,11350972,11352230,11352619,	0	C19orf80	cmpl	cmpl	0,0,0,2,	NM_018687:chr19:+	NM_018687	chr19:11309968-11373168	rwpe	casepe	OK	0.018058	0.193569	3.42213	2.05411	0.0791	0.101634	no	10.7193	0
660	NM_001199623	chr3	-	9908393	9920496	9908817	9920476	6	9908393,9911565,9911847,9918749,9920117,9920462,	9908980,9911753,9912006,9918903,9920195,9920496,	0	CIDEC	cmpl	cmpl	2,0,0,2,2,0,	NM_001199623:chr3:-	NM_001199623	chr3:9908393-9921938	rwpe	casepe	NOTEST	0.00108069	0.0115569	3.41873	0	1	1	no	10.694	0
121	NM_001242889	chr7	-	50526133	50628768	50530928	50611783	13	50526133,50530910,50534911,50537770,50544321,50547484,50563047,50566845,50571690,50605557,50607612,50611582,50628710,	50526541,50531129,50535013,50537869,50544341,50547561,50563115,50566940,50571757,50605677,50607726,50611811,50628768,	0	DDC	cmpl	cmpl	-1,0,0,0,1,2,0,1,0,0,0,0,-1,	NM_001242889:chr7:-	NM_001242889	chr7:50526133-50633154	rwpe	casepe	NOTEST	0.00795395	0.0850562	3.41867	0	1	1	no	10.6936	0
683	NM_017682	chr19	+	12863406	12869271	12863406	12868891	9	12863406,12864073,12865365,12865690,12866192,12866428,12866668,12866954,12868464,	12863558,12864168,12865599,12865845,12866270,12866581,12866749,12867109,12869271,	0	BEST2	cmpl	cmpl	0,2,1,1,0,0,0,0,2,	NM_017682:chr19:+	NM_017682	chr19:12863406-12869271	rwpe	casepe	OK	0.0301254	0.32203	3.41814	4.65214	5e-05	8.62227e-05	yes	10.6897	1
100	NR_037599	chr15	+	29034979	29101720	29101720	29101720	14	29034979,29035270,29037079,29046515,29049873,29052085,29053393,29060492,29061898,29064049,29078421,29083833,29091884,29101278,	29035127,29035313,29037148,29046638,29050051,29052197,29053563,29060741,29062033,29064144,29078524,29083968,29091982,29101720,	0	LOC646278	unk	unk	-1,-1,-1,-1,-1,-1,-1,-1,-1,-1,-1,-1,-1,-1,	NR_037599:chr15:+	NR_037599	chr15:29034979-29101720	rwpe	casepe	OK	0.0365125	0.387681	3.40841	5.09987	5e-05	8.62227e-05	yes	10.6178	1
2155	NR_046097	chr1	+	205831206	205865215	205865215	205865215	3	205831206,205860283,205863295,	205831726,205860437,205865215,	0	LOC284581	unk	unk	-1,-1,-1,	NR_046097:chr1:+	NR_046097	chr1:205831206-205865215	rwpe	casepe	OK	0.121451	1.28746	3.40609	11.9227	5e-05	8.62227e-05	yes	10.6007	1
965	NM_001007540	chr3	-	49828166	49837254	49828264	49837245	19	49828166,49828873,49829146,49829335,49829900,49830286,49830593,49831015,49831235,49832040,49832379,49832628,49833060,49833375,49834354,49836258,49836426,49836679,49837196,	49828320,49828901,49829234,49829392,49830043,49830507,49830744,49831155,49831439,49832134,49832533,49832812,49833197,49833479,49834465,49836350,49836589,49836870,49837254,	0	CDHR4	cmpl	cmpl	1,0,2,2,0,1,0,1,1,0,2,1,2,0,0,1,0,1,0,	NM_001007540:chr3:-	NM_001007540	chr3:49828166-49837254	rwpe	casepe	OK	0.023782	0.251637	3.4034	4.88481	5e-05	8.62227e-05	yes	10.581	1
899	NM_001142776	chr15	+	41245635	41248717	41245655	41247972	4	41245635,41246425,41247570,41247747,	41246012,41246461,41247612,41248717,	0	CHAC1	cmpl	cmpl	0,0,0,0,	NM_001142776:chr15:+	NM_001142776	chr15:41245635-41248717	rwpe	casepe	OK	0.203917	2.14415	3.39435	5.74409	5e-05	8.62227e-05	yes	10.5148	1
93	NM_004653	chrY	-	21867300	21906825	21867880	21906420	27	21867300,21868326,21868679,21869032,21869819,21870129,21870760,21871336,21872261,21877237,21877500,21877708,21878164,21878481,21882757,21883015,21893657,21893931,21894469,21897237,21897506,21901413,21903203,21903620,21905047,21906270,21906556,	21868231,21868526,21868749,21869632,21869957,21870309,21870899,21871695,21872358,21877385,21877625,21877890,21878359,21878601,21882920,21883197,21893816,21894051,21894628,21897383,21897636,21901548,21903374,21903743,21905125,21906439,21906825,	0	KDM5D	cmpl	cmpl	0,1,0,0,0,0,2,0,2,1,2,0,0,0,2,0,0,0,0,1,0,0,0,0,0,0,-1,	NM_004653:chrY:-	NM_004653	chrY:21867300-21906825	rwpe	casepe	OK	1.88174	19.7841	3.3942	65.945	5e-05	8.62227e-05	yes	10.5137	1
115	NM_001001573	chr21	+	44073861	44195618	44163938	44195403	17	44073861,44151879,44152179,44153465,44163885,44171225,44174099,44179108,44180437,44180934,44182192,44185490,44188297,44189136,44190812,44192548,44195389,	44073993,44152059,44152234,44153536,44163970,44171307,44174174,44179195,44180542,44181017,44182349,44185604,44188402,44189265,44190908,44192630,44195618,	0	PDE9A	cmpl	cmpl	-1,-1,-1,-1,0,2,0,0,0,0,2,0,0,0,0,0,1,	NM_001001573:chr21:+	NM_001001573	chr21:44073861-44195618	rwpe	casepe	OK	0.0828622	0.869475	3.39136	1.5999	0.21905	0.249641	no	10.493	0
93	NM_001277115	chr7	+	21582832	21941186	21582863	21940872	82	21582832,21584623,21598419,21599220,21600688,21603803,21609686,21611423,21621522,21627681,21628129,21628825,21630535,21630802,21639404,21640293,21640627,21641013,21646043,21646264,21654731,21655826,21657236,21658717,21659573,21675488,21677228,21678556,21695449,21698415,21721163,21723401,21726716,21726999,21730382,21737692,21742327,21744051,21745077,21747316,21750170,21751329,21757392,21760342,217…	21583214,21584767,21598616,21599410,21600788,21604015,21609917,21611591,21621639,21627819,21628254,21629021,21630640,21631195,21639737,21640548,21640797,21641236,21646160,21646351,21654890,21655910,21657395,21658840,21659696,21675713,21677320,21678683,21695599,21698649,21721295,21723562,21726873,21727145,21730499,21737831,21742420,21744246,21745155,21747453,21750321,21751478,21757543,21760474,217…	0	DNAH11	cmpl	cmpl	0,0,0,2,0,1,0,0,0,0,0,2,0,0,0,0,0,2,0,0,0,0,0,0,0,0,0,2,0,0,0,0,2,0,2,2,0,0,0,0,2,0,2,0,0,0,1,2,0,0,0,2,0,1,0,0,0,0,0,0,0,0,1,0,2,2,0,0,0,0,0,2,1,0,0,0,0,0,0,2,1,1,	NM_001277115:chr7:+	NM_001277115	chr7:21582832-21985542	rwpe	casepe	OK	0.14162	1.48526	3.39062	28.3527	5e-05	8.62227e-05	yes	10.4876	1
3	NM_053002	chr3	+	150804675	151154465	150804713	151150592	43	150804675,150834124,150840569,150845611,150873947,150876475,150877618,150881679,150883206,150883632,150903116,150906140,150908503,150911276,151067846,151072908,151073683,151075000,151078261,151082766,151083637,151085433,151085937,151087223,151090354,151093813,151094587,151094778,151095799,151097900,151100443,151101566,151101870,151102817,151105597,151107766,151112443,151127030,151129065,151130926…	150804812,150834229,150840761,150845771,150874117,150876586,150877888,150881829,150883306,150883769,150903248,150906267,150908718,150911453,151067994,151073027,151073827,151075164,151078393,151082994,151083779,151085554,151086039,151087337,151090554,151094002,151094662,151094966,151095961,151098012,151100533,151101676,151102006,151102979,151105960,151107923,151112655,151127120,151129295,151131083…	0	MED12L	cmpl	cmpl	0,0,0,0,1,0,0,0,0,1,0,0,1,0,0,1,0,0,2,2,2,0,1,1,1,0,0,0,2,2,0,0,2,0,0,0,1,0,0,2,0,0,1,	NM_053002:chr3:+	NM_053002	chr3:150804675-151176497	rwpe	casepe	OK	0.0919028	0.963187	3.38964	14.9662	5e-05	8.62227e-05	yes	10.4805	1
899	NM_024111	chr15	+	41245635	41248717	41245655	41247972	3	41245635,41246425,41247570,	41246012,41246461,41248717,	0	CHAC1	cmpl	cmpl	0,0,0,	NM_024111:chr15:+	NM_024111	chr15:41245635-41248717	rwpe	casepe	OK	5.63135	59.0114	3.38944	56.7524	5e-05	8.62227e-05	yes	10.4791	1
1148	NM_014767	chr10	-	73818791	73848790	73822517	73848086	12	73818791,73822782,73823935,73826659,73827370,73827944,73830069,73831901,73832260,73832659,73847897,73848748,	73822663,73822920,73823998,73826878,73827490,73828059,73830184,73832016,73832306,73832668,73848372,73848790,	0	SPOCK2	cmpl	cmpl	1,1,1,1,1,0,2,1,0,0,0,-1,	NM_014767:chr10:-	NM_014767	chr10:73818791-73848790	rwpe	casepe	NOTEST	0.00216145	0.0226486	3.38935	0	1	1	no	10.4784	0
600	NM_001252073	chr16	+	2083264	2089027	2083352	2087985	6	2083264,2086324,2086728,2086955,2087538,2087826,	2083433,2086504,2086882,2086999,2087601,2089027,	0	SLC9A3R2	cmpl	cmpl	0,0,0,1,0,0,	NM_001252073:chr16:+	NM_001252073	chr16:2076868-2089027	rwpe	casepe	OK	0.391412	4.1002	3.38893	1.77546	0.19055	0.220935	no	10.4754	0
113	NM_001143788	chr12	+	42719946	42835765	42729704	42835311	9	42719946,42729684,42745686,42748962,42768664,42781257,42787371,42792655,42835116,	42720031,42729776,42745851,42749024,42768876,42781337,42787491,42792796,42835765,	0	PPHLN1	cmpl	cmpl	-1,0,0,0,2,1,0,0,0,	NM_001143788:chr12:+	NM_001143788	chr12:42719946-42842422	rwpe	casepe	OK	0.473572	4.94011	3.38289	3.13044	0.03585	0.0487201	yes	10.4316	1
915	NM_182707	chr19	-	43258384	43269831	43258446	43269733	5	43258384,43259139,43262153,43268067,43269669,	43258739,43259418,43262432,43268433,43269831,	0	PSG8	cmpl	cmpl	1,1,1,1,0,	NM_182707:chr19:-	NM_182707	chr19:43256838-43269831	rwpe	casepe	NOTEST	0.00488689	0.0508955	3.38055	0	1	1	no	10.4147	0
958	NR_040075	chr18	+	48918411	48994748	48994748	48994748	2	48918411,48991776,	48918627,48994748,	0	RP11-267C16.1	unk	unk	-1,-1,	NR_040075:chr18:+	NR_040075	chr18:48918411-49088839	rwpe	casepe	NOTEST	0.00278668	0.0290153	3.38019	0	1	1	no	10.4121	0
1012	NM_001199824	chr19	-	56052022	56056909	56052212	56056909	4	56052022,56055465,56056164,56056864,	56052892,56055668,56056315,56056909,	0	SBK3	cmpl	cmpl	0,1,0,0,	NM_001199824:chr19:-	NM_001199824	chr19:56052022-56056909	rwpe	casepe	NOTEST	0.00571515	0.0594105	3.37785	0	1	1	no	10.3953	0
89	NR_110013	chr7	-	17503068	17598533	17598533	17598533	4	17503068,17504793,17523029,17598375,	17503166,17504850,17523158,17598533,	0	AC017060.1	unk	unk	-1,-1,-1,-1,	NR_110013:chr7:-	NR_110013	chr7:17414540-17598533	rwpe	casepe	OK	0.0874614	0.908002	3.37598	3.07078	0.05375	0.070985	no	10.3817	0
1818	NM_001288832	chr1	+	161692442	161697933	161692462	161697103	5	161692442,161693156,161695610,161696596,161697036,	161692493,161693411,161695877,161696783,161697933,	0	FCRLB	cmpl	cmpl	0,1,1,1,2,	NM_001288832:chr1:+	NM_001288832	chr1:161691333-161697933	rwpe	casepe	NOTEST	0.00509802	0.052917	3.37572	0	1	1	no	10.3799	0
1121	NR_024444	chr2	-	70351167	70352448	70352448	70352448	2	70351167,70352177,	70351557,70352448,	0	LOC100133985	unk	unk	-1,-1,	NR_024444:chr2:-	NR_024444	chr2:70351167-70352448	rwpe	casepe	OK	0.201748	2.09325	3.37512	5.795	5e-05	8.62227e-05	yes	10.3756	1
1098	NM_001004055	chr16	-	67241041	67260901	67241507	67244091	7	67241041,67241501,67241775,67242214,67243950,67257728,67260877,	67241407,67241676,67241993,67242358,67244225,67257830,67260901,	0	LRRC29	cmpl	cmpl	-1,2,0,0,0,-1,-1,	NM_001004055:chr16:-	NM_001004055	chr16:67241041-67260901	rwpe	casepe	OK	0.109552	1.13643	3.37482	2.49367	0.0118	0.0170521	yes	10.3734	1
14	NM_005910	chr17	+	43971747	44105699	44039703	44101537	12	43971747,44039686,44049224,44051750,44055740,44064405,44068825,44073764,44087675,44091608,44095983,44101321,	43972052,44039836,44049311,44051837,44055806,44064461,44068952,44074030,44087768,44091690,44096096,44105699,	0	MAPT	cmpl	cmpl	-1,0,1,1,1,1,0,1,0,0,1,0,	NM_005910:chr17:+	NM_005910	chr17:43920721-44105699	rwpe	casepe	NOTEST	0.00181845	0.0188344	3.37259	0	1	1	no	10.3574	0
112	NM_172163	chr1	+	41249683	41306124	41249765	41304195	13	41249683,41282936,41283835,41284176,41285018,41285546,41285836,41287985,41296755,41298685,41300638,41303336,41303982,	41250079,41283027,41283962,41284352,41285144,41285657,41285932,41288074,41296976,41298785,41300770,41303466,41306124,	0	KCNQ4	cmpl	cmpl	0,2,0,1,0,0,0,0,2,1,2,2,0,	NM_172163:chr1:+	NM_172163	chr1:41249683-41306124	rwpe	casepe	NOTEST	0.00510849	0.0528665	3.37139	0	1	1	no	10.3488	0
733	NM_001035247	chr22	-	19437463	19466738	19438262	19466608	12	19437463,19442324,19443202,19444109,19444375,19445593,19452724,19455395,19459209,19462590,19462992,19466605,	19438267,19442353,19443291,19444157,19444441,19445662,19452797,19455526,19459331,19462623,19463125,19466738,	0	UFD1L	cmpl	cmpl	1,2,0,0,0,0,2,0,1,1,0,0,	NM_001035247:chr22:-	NM_001035247	chr22:19437463-19466738	rwpe	casepe	OK	0.977906	10.1165	3.37087	3.03119	0.03605	0.048973	yes	10.3451	1
840	NM_001076552	chr20	+	33464327	33515769	33464448	33515017	19	33464327,33470596,33500898,33501195,33501555,33501898,33502125,33503020,33507237,33508341,33508808,33509132,33509346,33509588,33511125,33513500,33513907,33514679,33514889,	33464626,33470792,33500990,33501299,33501628,33501974,33502240,33503059,33507375,33508512,33508942,33509265,33509403,33509669,33511234,33513569,33514084,33514754,33515769,	0	ACSS2	cmpl	cmpl	0,1,2,1,0,1,2,0,0,0,0,2,0,0,0,1,1,1,1,	NM_001076552:chr20:+	NM_001076552	chr20:33462765-33515769	rwpe	casepe	OK	0.0573365	0.589953	3.36307	4.23601	5e-05	8.62227e-05	yes	10.2893	1
759	NM_001160036	chr8	+	22844929	22877710	22852096	22874982	12	22844929,22849580,22852073,22861937,22862884,22863472,22864240,22865505,22868050,22872202,22873150,22874764,	22845076,22849693,22852152,22862139,22862988,22863658,22865259,22865624,22868201,22872291,22873256,22877710,	0	RHOBTB2	cmpl	cmpl	-1,-1,0,2,0,2,2,1,0,1,0,1,	NM_001160036:chr8:+	NM_001160036	chr8:22844929-22941132	rwpe	casepe	OK	1.86507	19.0837	3.35503	24.6967	5e-05	8.62227e-05	yes	10.2322	1
83	NR_034093	chr11	+	10562782	10621479	10621479	10621479	3	10562782,10615663,10621237,	10563089,10615775,10621479,	0	MRVI1-AS1	unk	unk	-1,-1,-1,	NR_034093:chr11:+	NR_034093	chr11:10562782-10715535	rwpe	casepe	OK	0.0142305	0.145365	3.35262	1.30774	0.132	0.157832	no	10.215	0
908	NR_024355	chr22	+	42348190	42354946	42354946	42354946	2	42348190,42353675,	42348425,42354946,	0	LINC00634	unk	unk	-1,-1,	NR_024355:chr22:+	NR_024355	chr22:42348190-42354946	rwpe	casepe	OK	0.017065	0.17381	3.3484	2.57371	0.0076	0.0112129	yes	10.1852	1
605	NM_001008	chrY	+	2709622	2734997	2709665	2734935	7	2709622,2710205,2712117,2713686,2722640,2733128,2734833,	2709668,2710283,2712298,2713784,2722812,2733286,2734997,	0	RPS4Y1	cmpl	cmpl	0,0,0,1,0,1,0,	NM_001008:chrY:+	NM_001008	chrY:2709622-2734997	rwpe	casepe	OK	80.0891	814.295	3.34587	151.405	5e-05	8.62227e-05	yes	10.1674	1
96	NM_001282769	chr10	+	24738361	24834245	24762156	24834047	14	24738361,24762156,24784075,24790307,24802187,24809051,24810710,24813251,24816864,24820758,24821998,24825702,24831621,24833909,	24738693,24762989,24784125,24790474,24802363,24809182,24810858,24813693,24817048,24820922,24822166,24825822,24831699,24834245,	0	KIAA1217	cmpl	cmpl	-1,0,2,1,0,2,1,2,0,1,0,0,0,0,	NM_001282769:chr10:+	NM_001282769	chr10:23983674-24836777	rwpe	casepe	OK	0.0168383	0.171183	3.34572	3.56851	0.0006	0.000973964	yes	10.1663	1
241	NM_001167579	chr5	+	176811431	176817514	176812742	176816726	9	176811431,176812695,176812987,176813221,176813423,176814762,176814994,176815277,176816639,	176811488,176812851,176813137,176813350,176813567,176814874,176815190,176815373,176817514,	0	SLC34A1	cmpl	cmpl	-1,0,1,1,1,1,2,0,0,	NM_001167579:chr5:+	NM_001167579	chr5:176811431-176825849	rwpe	casepe	NOTEST	0.00492137	0.0499669	3.34384	0	1	1	no	10.153	0
591	NM_013404	chr16	+	811072	818865	812680	818733	17	811072,812671,813232,813641,814022,814646,814906,815109,815526,815690,816058,816334,816643,816884,817375,818378,818647,	811174,812765,813276,813691,814143,814726,815036,815303,815617,815790,816237,816490,816810,817012,817470,818565,818865,	0	MSLN	cmpl	cmpl	-1,0,1,0,2,0,2,0,2,0,1,0,0,2,1,0,1,	NM_013404:chr16:+	NM_013404	chr16:810764-818865	rwpe	casepe	OK	0.0155161	0.157455	3.34311	1.31457	0.136	0.162159	no	10.1478	0
300	NR_104019	chr2	+	238395861	238463961	238463961	238463961	17	238395861,238402045,238419216,238419631,238427181,238428552,238434243,238436019,238443206,238448990,238449444,238451209,238454099,238455248,238457863,238460979,238462208,	238396080,238402179,238419438,238419744,238427291,238428672,238434448,238436159,238443290,238449176,238449600,238451302,238454288,238455326,238457921,238461080,238463961,	0	MLPH	unk	unk	-1,-1,-1,-1,-1,-1,-1,-1,-1,-1,-1,-1,-1,-1,-1,-1,-1,	NR_104019:chr2:+	NR_104019	chr2:238395052-238463961	rwpe	casepe	OK	0.510276	5.16253	3.33873	10.2981	5e-05	8.62227e-05	yes	10.1171	1
73	NR_047521	chr1	+	762970	794826	794826	794826	5	762970,764382,787306,788050,788770,	763155,764484,787490,788146,794826,	0	LINC01128	unk	unk	-1,-1,-1,-1,-1,	NR_047521:chr1:+	NR_047521	chr1:762970-794826	rwpe	casepe	NOTEST	0.00685905	0.069273	3.33621	0	1	1	no	10.0995	0
1682	NM_023946	chr8	-	143845755	143859639	143846022	143857375	5	143845755,143846453,143857010,143857323,143859174,	143846159,143846558,143857112,143857537,143859639,	0	LYNX1	cmpl	cmpl	1,1,1,0,-1,	NM_023946:chr8:-	NM_023946	chr8:143845755-143859640	rwpe	casepe	OK	0.0352324	0.355689	3.33564	2.30123	0.0244	0.033965	yes	10.0955	1
1009	NM_001177388	chr14	+	55595934	55612148	55604091	55612112	6	55595934,55604087,55604762,55606992,55609301,55612029,	55596018,55604109,55605086,55607081,55609390,55612148,	0	LGALS3	cmpl	cmpl	-1,0,0,0,2,1,	NM_001177388:chr14:+	NM_001177388	chr14:55595934-55612148	rwpe	casepe	OK	0.0134452	0.135417	3.33224	0.958994	0.1402	0.166651	no	10.0718	0
921	NR_047691	chr20	+	44044706	44054885	44054885	44054885	12	44044706,44045156,44047491,44047934,44048143,44048775,44048971,44049167,44050022,44052855,44053135,44054213,	44044983,44045294,44047619,44048035,44048230,44048863,44049069,44049333,44050223,44053021,44053219,44054885,	0	PIGT	unk	unk	-1,-1,-1,-1,-1,-1,-1,-1,-1,-1,-1,-1,	NR_047691:chr20:+	NR_047691	chr20:44044706-44054885	rwpe	casepe	OK	0.0431627	0.434655	3.33201	1.61587	0.20035	0.231048	no	10.0702	0
1019	NM_001126108	chr16	+	56899118	56949762	56899147	56947317	26	56899118,56900981,56902208,56903640,56904007,56904537,56906262,56906567,56911988,56912984,56913453,56914041,56916307,56917960,56919176,56920275,56920864,56921836,56924185,56925994,56926864,56928442,56933441,56936284,56938306,56947175,	56899429,56901128,56902284,56903736,56904147,56904648,56906374,56906698,56912073,56913139,56913561,56914165,56916409,56918116,56919276,56920387,56921005,56921943,56924268,56926045,56926966,56928554,56933528,56936420,56938374,56949762,	0	SLC12A3	cmpl	cmpl	0,0,0,1,1,0,0,1,0,1,0,0,1,1,1,2,0,0,2,1,1,1,2,2,0,2,	NM_001126108:chr16:+	NM_001126108	chr16:56899118-56949762	rwpe	casepe	NOTEST	0.000355648	0.00356147	3.32395	0	1	1	no	10.014	0
78	NM_001201338	chr19	+	5623045	5668489	5623216	5668302	21	5623045,5626415,5641604,5641750,5645347,5648026,5648999,5649936,5650988,5653125,5653348,5654071,5654378,5657251,5661528,5664032,5664407,5667056,5667357,5667830,5668172,	5623405,5626500,5641669,5641957,5645410,5648054,5649510,5649986,5651083,5653275,5653431,5654211,5654467,5657358,5661819,5664170,5664450,5667175,5667461,5667897,5668489,	0	SAFB	cmpl	cmpl	0,0,1,0,0,0,1,2,1,0,0,2,1,0,2,2,2,0,2,1,2,	NM_001201338:chr19:+	NM_001201338	chr19:5623045-5668489	rwpe	casepe	FAIL	0.0177547	0.177507	0	0	1	1	no	9.99775	0
198	NM_032995	chr2	+	131674969	131804826	131688530	131803111	12	131674969,131688524,131704081,131785517,131796425,131797588,131797833,131798802,131799387,131801024,131801871,131802941,	131675071,131688830,131704208,131785657,131796605,131797765,131798013,131799035,131799517,131801156,131802115,131804826,	0	ARHGEF4	cmpl	cmpl	-1,0,0,1,0,0,0,0,2,0,0,1,	NM_032995:chr2:+	NM_032995	chr2:131674223-131804826	rwpe	casepe	OK	0.963755	9.63478	3.32151	20.467	5e-05	8.62227e-05	yes	9.99713	1
1189	NR_038080	chr17	-	79276623	79283048	79283048	79283048	4	79276623,79279465,79281429,79282984,	79279162,79279617,79281644,79283048,	0	LINC00482	unk	unk	-1,-1,-1,-1,	NR_038080:chr17:-	NR_038080	chr17:79276623-79283048	rwpe	casepe	OK	0.0461216	0.461043	3.32139	7.64331	5e-05	8.62227e-05	yes	9.99625	1
737	NM_001135161	chr22	+	19938459	19957498	19950049	19956259	6	19938459,19948721,19950049,19951088,19951690,19956058,	19938575,19948812,19950338,19951282,19951822,19957498,	0	COMT	cmpl	cmpl	-1,-1,0,1,0,0,	NM_001135161:chr22:+	NM_001135161	chr22:19863040-20004309	rwpe	casepe	OK	2.74917	27.4783	3.32123	13.8564	5e-05	8.62227e-05	yes	9.99513	1
1142	NM_032952	chr7	-	73007523	73038870	73008194	73038822	17	73007523,73008603,73009966,73010171,73010482,73010693,73010968,73011194,73011511,73013855,73020017,73020239,73021303,73021660,73021919,73030400,73038529,	73008313,73008733,73010090,73010242,73010602,73010809,73011119,73011262,73012043,73014025,73020098,73020441,73021348,73021750,73022002,73030507,73038870,	0	MLXIPL	cmpl	cmpl	1,0,2,0,0,1,0,1,0,1,1,0,0,0,1,2,0,	NM_032952:chr7:-	NM_032952	chr7:73007523-73038870	rwpe	casepe	NOTEST	0.00841255	0.0838791	3.3177	0	1	1	no	9.97071	0
886	NM_001166002	chr22	+	39493228	39500072	39496283	39499702	5	39493228,39496276,39497241,39497922,39499696,	39493348,39496433,39497509,39498047,39500072,	0	APOBEC3H	cmpl	cmpl	-1,0,0,1,0,	NM_001166002:chr22:+	NM_001166002	chr22:39493228-39500072	rwpe	casepe	OK	0.0312336	0.310982	3.31566	2.60834	0.01145	0.0165667	yes	9.95665	1
135	NM_012417	chr17	+	65373396	65693379	65374270	65689004	9	65373396,65528917,65548372,65549725,65574301,65628258,65665623,65671594,65688687,	65374318,65529066,65548461,65549733,65574373,65628354,65665779,65671658,65693379,	0	PITPNC1	cmpl	cmpl	0,0,2,1,0,0,0,0,1,	NM_012417:chr17:+	NM_012417	chr17:65373396-65693379	rwpe	casepe	OK	0.675576	6.69882	3.30972	27.1109	5e-05	8.62227e-05	yes	9.91572	1
179	NM_001256397	chr11	+	112047088	112089649	112050014	112088597	12	112047088,112050000,112064196,112064601,112065375,112070421,112071335,112072745,112084446,112085484,112086942,112088483,	112047181,112050205,112064420,112064717,112065478,112070550,112071496,112072913,112084584,112085649,112087053,112089649,	0	BCO2	cmpl	cmpl	-1,0,2,1,0,1,1,0,0,0,0,0,	NM_001256397:chr11:+	NM_001256397	chr11:112046207-112089649	rwpe	casepe	OK	0.0156651	0.15511	3.30767	2.15301	0.0335	0.0457479	yes	9.90163	1
885	NM_001243116	chr19	+	39390339	39399534	39395733	39399472	6	39390339,39395654,39395841,39397860,39398038,39399370,	39390379,39395760,39396175,39397949,39398299,39399534,	0	NFKBIB	cmpl	cmpl	-1,0,0,1,0,0,	NM_001243116:chr19:+	NM_001243116	chr19:39369194-39399534	rwpe	casepe	OK	0.376576	3.71224	3.30128	4.43103	5e-05	8.62227e-05	yes	9.85788	1
1002	NR_027122	chr3	-	54666150	54673884	54673884	54673884	4	54666150,54667585,54668487,54671717,	54666834,54667767,54668592,54673884,	0	ESRG	unk	unk	-1,-1,-1,-1,	NR_027122:chr3:-	NR_027122	chr3:54156692-55108584	rwpe	casepe	NOTEST	0.00771439	0.0758984	3.29844	0	1	1	no	9.83855	0
296	NM_152879	chr2	+	234263152	234380743	234263164	234378106	30	234263152,234296902,234299048,234343025,234343414,234344463,234344961,234346022,234346862,234350532,234354268,234355357,234356732,234356921,234357748,234358627,234359567,234360609,234363408,234365544,234365866,234366929,234368402,234368839,234370993,234371288,234372809,234375731,234377068,234378016,	234263320,234297013,234299129,234343130,234343547,234344570,234345087,234346125,234347025,234350641,234354408,234355442,234356827,234357021,234358022,234358777,234359696,234360706,234363519,234365641,234365974,234367043,234368537,234368991,234371105,234371381,234372929,234375849,234377199,234380743,	0	DGKD	cmpl	cmpl	0,0,0,0,0,1,0,0,1,2,0,2,0,2,0,1,1,1,2,2,0,0,0,0,2,0,0,0,1,0,	NM_152879:chr2:+	NM_152879	chr2:234263152-234380743	rwpe	casepe	OK	4.5749	44.9939	3.29792	103.074	5e-05	8.62227e-05	yes	9.83495	1
593	NM_004195	chr1	-	1138887	1142089	1139223	1141951	5	1138887,1139413,1139778,1140749,1141764,	1139348,1139616,1139866,1140872,1142089,	0	TNFRSF18	cmpl	cmpl	1,2,1,1,0,	NM_004195:chr1:-	NM_004195	chr1:1138887-1142089	rwpe	casepe	OK	0.0259146	0.254688	3.29689	2.44712	0.0243	0.0338376	yes	9.82797	1
1879	NR_024409	chr3	-	169672014	169684522	169684522	169684522	2	169672014,169683765,	169672995,169684522,	0	LOC100128164	unk	unk	-1,-1,	NR_024409:chr3:-	NR_024409	chr3:169661771-169684522	rwpe	casepe	NOTEST	0.00180751	0.0177237	3.2936	0	1	1	no	9.80559	0
1119	NR_110124	chr17	+	70026794	70037438	70037438	70037438	3	70026794,70033185,70034145,	70026992,70033272,70037438,	0	LINC01152	unk	unk	-1,-1,-1,	NR_110124:chr17:+	NR_110124	chr17:70026794-70037438	rwpe	casepe	OK	0.013847	0.135614	3.29186	4.46093	5e-05	8.62227e-05	yes	9.79375	1
791	NM_003495	chr6	+	27107087	27107457	27107087	27107399	1	27107087,	27107457,	0	HIST1H4I	cmpl	cmpl	0,	NM_003495:chr6:+	NM_003495	chr6:27106071-27114637	rwpe	casepe	OK	0.182108	1.78178	3.29046	2.38364	0.0747	0.0963109	no	9.78419	0
121	NM_016655	chr15	-	50578076	50647605	50578216	50601995	8	50578076,50581679,50592985,50593453,50595125,50596162,50601887,50647181,	50578380,50581865,50593099,50593565,50595320,50596330,50601995,50647605,	0	GABPB1	cmpl	cmpl	1,1,1,0,0,0,0,-1,	NM_016655:chr15:-	NM_016655	chr15:50569388-50650503	rwpe	casepe	OK	0.412418	4.03152	3.28915	4.46755	5e-05	8.62227e-05	yes	9.77533	1
947	NM_178033	chr1	+	47489239	47516423	47489489	47515846	12	47489239,47495661,47497107,47498912,47501477,47501688,47504331,47505013,47512138,47514236,47515093,47515671,	47489666,47495803,47497152,47499040,47501605,47501843,47504438,47505204,47512272,47514301,47515176,47516423,	0	CYP4X1	cmpl	cmpl	0,0,1,1,0,2,1,0,2,1,0,2,	NM_178033:chr1:+	NM_178033	chr1:47489239-47516423	rwpe	casepe	OK	0.231021	2.25717	3.28842	15.0222	5e-05	8.62227e-05	yes	9.77041	1
109	NM_139316	chr7	-	38423296	38671167	38424418	38670951	20	38423296,38429404,38431348,38433604,38462020,38466553,38469441,38471788,38475871,38500882,38502574,38505066,38505772,38514930,38516461,38530649,38534032,38543249,38574530,38670882,	38424526,38429506,38431618,38433814,38462077,38466586,38469465,38471812,38475988,38501011,38502713,38505149,38505848,38515016,38516569,38530745,38534127,38543304,38574611,38671167,	0	AMPH	cmpl	cmpl	0,0,0,0,0,0,0,0,0,0,2,0,2,0,0,0,1,0,0,0,	NM_139316:chr7:-	NM_139316	chr7:38423296-38671167	rwpe	casepe	OK	0.118554	1.15805	3.28808	12.7977	5e-05	8.62227e-05	yes	9.76812	1
94	NR_001542	chrY	-	22627553	22681114	22681114	22681114	6	22627553,22628313,22630074,22631757,22669237,22680156,	22627708,22628553,22630134,22631867,22669342,22681114,	0	TTTY10	unk	unk	-1,-1,-1,-1,-1,-1,	NR_001542:chrY:-	NR_001542	chrY:22627553-22681114	rwpe	casepe	NOTEST	0.00812732	0.0792613	3.28576	0	1	1	no	9.75245	0
1567	NM_001190801	chr4	+	128802398	128820377	128803078	128819696	16	128802398,128802985,128804416,128804593,128806862,128808550,128811020,128812246,128812733,128813519,128814439,128814667,128814888,128816107,128817955,128819593,	128802525,128803081,128804512,128804708,128807883,128808651,128811391,128812351,128812836,128813669,128814573,128814759,128815036,128816248,128818062,128820377,	0	PLK4	cmpl	cmpl	-1,0,0,0,1,2,1,0,0,1,1,0,2,0,0,2,	NM_001190801:chr4:+	NM_001190801	chr4:128802015-128820377	rwpe	casepe	OK	0.695444	6.7822	3.28575	4.19654	5e-05	8.62227e-05	yes	9.75233	1
97	NM_175629	chr2	-	25455829	25565459	25457147	25536853	23	25455829,25458575,25459804,25461998,25463170,25463508,25464430,25466766,25467023,25467408,25468121,25468888,25469028,25469488,25469919,25470459,25470905,25497809,25498368,25505309,25523007,25536781,25565298,	25457289,25458694,25459874,25462084,25463319,25463599,25464576,25466851,25467207,25467521,25468201,25468933,25469178,25469645,25470027,25470618,25471121,25497956,25498412,25505580,25523112,25537030,25565459,	0	DNMT3A	cmpl	cmpl	2,0,2,0,1,0,1,0,2,0,1,1,1,0,0,0,0,0,1,0,0,0,-1,	NM_175629:chr2:-	NM_175629	chr2:25455829-25565459	rwpe	casepe	OK	0.0660238	0.643733	3.2854	3.98286	0.00165	0.00259325	yes	9.75001	1
195	NM_001098627	chr7	+	128580771	128590088	128582135	128588872	9	128580771,128582124,128585898,128586554,128587076,128587331,128587782,128588263,128588626,	128580929,128582330,128586088,128586616,128587110,128587589,128588175,128588382,128590088,	0	IRF5	cmpl	cmpl	-1,0,0,1,0,1,1,1,0,	NM_001098627:chr7:+	NM_001098627	chr7:128577993-128590088	rwpe	casepe	OK	0.0325153	0.316007	3.28076	1.60524	0.1885	0.218739	no	9.71872	0
857	NM_001286550	chr6	+	35744370	35747329	35744395	35747307	4	35744370,35745235,35745627,35747131,	35744479,35745358,35745706,35747329,	0	CLPSL2	cmpl	cmpl	0,0,0,1,	NM_001286550:chr6:+	NM_001286550	chr6:35744370-35747329	rwpe	casepe	NOTEST	0.0101147	0.0981831	3.27903	0	1	1	no	9.70697	0
814	NM_004608	chr16	-	30097114	30103205	30097545	30102514	9	30097114,30097832,30098098,30099865,30100013,30100263,30102078,30102396,30103193,	30097759,30098016,30098172,30099936,30100160,30100531,30102313,30102562,30103205,	0	TBX6	cmpl	cmpl	2,1,2,0,0,2,1,0,-1,	NM_004608:chr16:-	NM_004608	chr16:30097114-30103205	rwpe	casepe	OK	0.33237	3.22398	3.27798	15.4126	5e-05	8.62227e-05	yes	9.69997	1
864	NM_001243786	chr11	-	36613492	36619829	36614134	36615718	3	36613492,36616356,36619651,	36615745,36616745,36619829,	0	RAG2	cmpl	cmpl	0,-1,-1,	NM_001243786:chr11:-	NM_001243786	chr11:36613492-36680841	rwpe	casepe	NOTEST	0.00440273	0.0426094	3.2747	0	1	1	no	9.67795	0
109	NM_007335	chr3	+	38080695	38164228	38080716	38163903	37	38080695,38087033,38101232,38103659,38104071,38105331,38125648,38126764,38127731,38129786,38134280,38135095,38136369,38137378,38138059,38138672,38138997,38139234,38141776,38149074,38149895,38150922,38151589,38153167,38153700,38155832,38156473,38157943,38158263,38158465,38158698,38159017,38159296,38161938,38163118,38163561,38163779,	38081127,38087184,38101343,38103859,38104292,38105410,38125736,38126938,38127868,38129879,38134371,38135258,38136562,38137437,38138228,38138766,38139128,38139393,38141916,38149228,38150006,38151053,38151772,38153238,38153852,38155951,38156544,38158149,38158380,38158591,38158793,38159102,38159515,38162100,38163272,38163685,38164228,	0	DLEC1	cmpl	cmpl	0,0,1,1,0,2,0,1,1,0,0,1,2,0,2,0,1,0,0,2,0,0,2,2,1,0,2,1,0,0,0,2,0,0,0,1,2,	NM_007335:chr3:+	NM_007335	chr3:38080695-38178733	rwpe	casepe	NOTEST	0.00400397	0.03864	3.27059	0	1	1	no	9.65042	0
87	NR_047639	chrY	-	15360258	15592550	15592550	15592550	26	15360258,15362896,15372157,15409586,15410836,15414756,15417278,15417917,15418065,15435434,15436480,15438100,15466882,15467802,15469756,15471646,15472309,15478146,15505738,15508797,15522872,15526614,15560896,15582000,15591133,15591393,	15361762,15363067,15372284,15409728,15411024,15414871,15417427,15417992,15418130,15435640,15436586,15438230,15467278,15467898,15469849,15471866,15472408,15478273,15505773,15508852,15522993,15526673,15560946,15582109,15591197,15592550,	0	UTY	unk	unk	-1,-1,-1,-1,-1,-1,-1,-1,-1,-1,-1,-1,-1,-1,-1,-1,-1,-1,-1,-1,-1,-1,-1,-1,-1,-1,	NR_047639:chrY:-	NR_047639	chrY:15360258-15592550	rwpe	casepe	NOTEST	0.00406163	0.0391772	3.26989	0	1	1	no	9.64568	0
137	NM_080282	chr17	-	67144147	67240956	67144967	67221499	40	67144147,67145173,67146124,67148183,67148502,67149445,67149611,67149971,67150375,67151159,67151945,67152972,67160214,67161104,67170421,67170747,67171546,67178293,67178815,67181617,67183821,67186498,67187316,67188703,67189250,67189633,67189954,67190525,67193204,67197640,67210844,67211955,67212357,67215685,67217932,67218673,67221465,67223285,67224721,67240669,	67145066,67145229,67146204,67148324,67148622,67149540,67149687,67150150,67150467,67151277,67152066,67153064,67160295,67161224,67170535,67170918,67171654,67178431,67178949,67181784,67184020,67186618,67187456,67188794,67189389,67189753,67190130,67190636,67193263,67197809,67210992,67212141,67212499,67215912,67218036,67218838,67221670,67223426,67225001,67240956,	0	ABCA10	cmpl	cmpl	0,1,2,2,2,0,2,0,1,0,2,0,0,0,0,0,0,0,1,2,1,1,2,1,0,0,1,1,2,1,0,0,2,0,1,1,0,-1,-1,-1,	NM_080282:chr17:-	NM_080282	chr17:67144147-67323323	rwpe	casepe	OK	0.0465841	0.449309	3.2698	6.99654	5e-05	8.62227e-05	yes	9.64511	1
236	NM_012300	chr5	-	171288555	171433877	171295638	171433506	13	171288555,171295613,171296732,171297751,171299875,171303288,171305014,171318470,171326007,171326917,171337575,171384600,171433461,	171291105,171295800,171296811,171297862,171299994,171303538,171305133,171318608,171326098,171327104,171337801,171384702,171433877,	0	FBXW11	cmpl	cmpl	-1,0,2,2,0,2,0,0,2,1,0,0,0,	NM_012300:chr5:-	NM_012300	chr5:171288555-171433877	rwpe	casepe	OK	0.0303136	0.291585	3.26588	2.80712	0.0315	0.043191	yes	9.61895	1
785	NM_003540	chr6	+	26240653	26241021	26240653	26240965	1	26240653,	26241021,	0	HIST1H4F	cmpl	cmpl	0,	NM_003540:chr6:+	NM_003540	chr6:26240653-26241021	rwpe	casepe	OK	0.396455	3.80915	3.26424	3.96161	0.00015	0.000253149	yes	9.60803	1
208	NR_102364	chr8	-	142443928	142517330	142517330	142517330	27	142443928,142444650,142445226,142446012,142450325,142451242,142451735,142458006,142459689,142476508,142477498,142480696,142481155,142482949,142484101,142487502,142487875,142488718,142489238,142490009,142490440,142498650,142499796,142500216,142504908,142505437,142517169,	142444158,142444725,142445349,142446168,142450469,142451357,142451879,142458188,142459849,142476663,142477648,142480860,142481291,142483054,142484327,142487582,142487998,142488865,142489426,142490126,142490548,142498703,142499937,142500376,142505037,142505583,142517330,	0	MROH5	unk	unk	-1,-1,-1,-1,-1,-1,-1,-1,-1,-1,-1,-1,-1,-1,-1,-1,-1,-1,-1,-1,-1,-1,-1,-1,-1,-1,-1,	NR_102364:chr8:-	NR_102364	chr8:142443928-142517330	rwpe	casepe	NOTEST	0.000392316	0.00376464	3.26242	0	1	1	no	9.59594	0
1387	NM_152328	chr14	+	105190533	105213647	105190607	105213340	13	105190533,105201356,105204712,105205664,105206086,105206937,105207175,105207453,105208184,105209403,105211148,105212572,105213287,	105190799,105201459,105204775,105205715,105206153,105207045,105207257,105207580,105208339,105209528,105211246,105212722,105213647,	0	ADSSL1	cmpl	cmpl	0,0,1,1,1,2,2,0,1,0,2,1,1,	NM_152328:chr14:+	NM_152328	chr14:105190533-105213647	rwpe	casepe	OK	3.70794	35.5694	3.26195	48.6059	5e-05	8.62227e-05	yes	9.59277	1
115	NM_001001581	chr21	+	44073861	44195618	44073976	44195403	18	44073861,44119077,44151879,44152179,44153465,44163885,44171225,44174099,44179108,44180437,44180934,44182192,44185490,44188297,44189136,44190812,44192548,44195389,	44073993,44119121,44152059,44152234,44153536,44163970,44171307,44174174,44179195,44180542,44181017,44182349,44185604,44188402,44189265,44190908,44192630,44195618,	0	PDE9A	cmpl	cmpl	0,2,1,1,2,1,2,0,0,0,0,2,0,0,0,0,0,1,	NM_001001581:chr21:+	NM_001001581	chr21:44073861-44195618	rwpe	casepe	OK	0.0376263	0.36072	3.26106	1.3687	0.1841	0.213978	no	9.58691	0
1118	NM_001270453	chr16	+	69872639	69975644	69874036	69973843	21	69872639,69874028,69875926,69905706,69921941,69942663,69951611,69959332,69963350,69964032,69965054,69965411,69965704,69967872,69969755,69970214,69971020,69971450,69972929,69973243,69973743,	69872792,69874166,69876023,69905834,69922152,69942753,69951786,69959387,69963432,69964161,69965130,69965483,69965793,69968032,69969889,69970355,69971141,69971555,69973026,69973316,69975644,	0	WWP2	cmpl	cmpl	-1,0,1,2,1,2,2,0,1,2,2,0,0,2,0,2,2,0,0,1,2,	NM_001270453:chr16:+	NM_001270453	chr16:69796186-69975644	rwpe	casepe	OK	0.155249	1.4872	3.25994	1.63694	0.21265	0.243523	no	9.57945	0
959	NM_177973	chr19	+	49055428	49102684	49055509	49102663	7	49055428,49079197,49090485,49094865,49095978,49099995,49102391,	49055580,49079340,49090694,49094992,49096073,49100176,49102684,	0	SULT2B1	cmpl	cmpl	0,2,1,0,1,0,1,	NM_177973:chr19:+	NM_177973	chr19:49055428-49102684	rwpe	casepe	OK	1.72882	16.5416	3.25824	25.6831	5e-05	8.62227e-05	yes	9.56814	1
1021	NR_030411	chr17	-	57215118	57215233	57215233	57215233	1	57215118,	57215233,	0	MIR454	unk	unk	-1,	NR_030411:chr17:-	NR_030411	chr17:57187307-57232800	rwpe	casepe	OK	0	9.53153	inf	nan	0.1099	0.136114	no	9.53153	0
121	NM_014678	chr22	+	50781745	50883518	50832337	50882676	23	50781745,50810448,50832321,50845117,50852980,50854520,50857295,50857777,50860682,50861890,50869601,50870693,50873394,50874795,50875934,50876271,50876602,50877027,50878129,50878389,50879250,50882294,50882627,	50781979,50810579,50832564,50845304,50853118,50854586,50857408,50857891,50860809,50862043,50869811,50870758,50873510,50874881,50876032,50876329,50876727,50877191,50878286,50878478,50879455,50882546,50883518,	0	PPP6R2	cmpl	cmpl	-1,-1,0,2,0,0,0,2,2,0,0,0,2,1,0,2,0,2,1,2,1,2,2,	NM_014678:chr22:+	NM_014678	chr22:50781745-50913464	rwpe	casepe	OK	0.223439	2.12903	3.25224	6.81631	5e-05	8.62227e-05	yes	9.52846	1
1616	NR_109766	chr10	+	135192740	135205200	135205200	135205200	4	135192740,135194963,135202459,135204815,	135193001,135195163,135202572,135205200,	0	PAOX	unk	unk	-1,-1,-1,-1,	NR_109766:chr10:+	NR_109766	chr10:135192740-135205200	rwpe	casepe	NOTEST	0.00458935	0.0436893	3.25092	0	1	1	no	9.51971	0
1327	NM_003837	chr9	-	97320995	97356114	97321219	97356008	7	97320995,97325623,97329551,97333743,97346858,97349588,97355838,	97321414,97325743,97329689,97333884,97346951,97349751,97356114,	0	FBP2	cmpl	cmpl	0,0,0,0,0,2,0,	NM_003837:chr9:-	NM_003837	chr9:97320995-97356114	rwpe	casepe	OK	0.0498329	0.473615	3.24854	4.31404	5e-05	8.62227e-05	yes	9.50406	1
178	NM_001099747	chr8	-	110586404	110661132	110587134	110656888	8	110586404,110590096,110592027,110598288,110631070,110654956,110656864,110660916,	110588242,110590246,110592231,110598391,110631268,110655158,110656945,110661132,	0	SYBU	cmpl	cmpl	2,2,2,1,1,0,0,-1,	NM_001099747:chr8:-	NM_001099747	chr8:110586404-110704020	rwpe	casepe	OK	0.0263948	0.250352	3.24563	1.55428	0.19445	0.225058	no	9.4849	0
955	NM_001288971	chr17	+	48503518	48552206	48539020	48551913	14	48503518,48538993,48539544,48539780,48540516,48540755,48541178,48541578,48548388,48549788,48551025,48551254,48551559,48551862,	48503750,48539047,48539663,48539946,48540612,48540913,48541270,48541655,48548496,48549940,48551167,48551365,48551628,48552206,	0	ACSF2	cmpl	cmpl	-1,0,0,2,0,0,2,1,0,0,2,0,0,0,	NM_001288971:chr17:+	NM_001288971	chr17:48503518-48552206	rwpe	casepe	OK	5.09123	48.1755	3.24221	45.6091	5e-05	8.62227e-05	yes	9.46245	1
942	NM_001256128	chr1	+	46806849	46830824	46810526	46827518	6	46806849,46810472,46812592,46818539,46826375,46827241,	46807169,46810816,46812747,46818700,46826500,46830824,	0	NSUN4	cmpl	cmpl	-1,0,2,1,0,2,	NM_001256128:chr1:+	NM_001256128	chr1:46805848-46830824	rwpe	casepe	OK	0.107993	1.02171	3.24198	10.0217	5e-05	8.62227e-05	yes	9.46089	1
11	NR_047533	chr9	+	21994789	22077889	22077889	22077889	4	21994789,22046749,22049104,22077677,	21995160,22046899,22049227,22077889,	0	CDKN2B-AS1	unk	unk	-1,-1,-1,-1,	NR_047533:chr9:+	NR_047533	chr9:21994789-22121093	rwpe	casepe	OK	0.136988	1.29564	3.24154	1.88371	0.04935	0.0656185	no	9.45805	0
757	NR_038393	chr7	+	22602955	22613617	22613617	22613617	4	22602955,22604584,22611393,22611703,	22603049,22604771,22611632,22613617,	0	AC002480.3	unk	unk	-1,-1,-1,-1,	NR_038393:chr7:+	NR_038393	chr7:22602955-22613617	rwpe	casepe	OK	0.0147316	0.139253	3.24073	3.12304	0.00125	0.00198167	yes	9.45267	1
139	NR_033672	chr15	+	69222838	69349501	69349501	69349501	17	69222838,69267067,69318867,69320554,69323941,69325382,69327693,69328097,69329367,69331196,69335002,69339161,69339752,69340169,69341298,69347673,69348904,	69223056,69267171,69318991,69320705,69324152,69325617,69327847,69328276,69329550,69331329,69335145,69339206,69339877,69340251,69341398,69347840,69349501,	0	NOX5	unk	unk	-1,-1,-1,-1,-1,-1,-1,-1,-1,-1,-1,-1,-1,-1,-1,-1,-1,	NR_033672:chr15:+	NR_033672	chr15:69116302-69564544	rwpe	casepe	OK	0.0368359	0.347456	3.23765	1.92275	0.05605	0.0737692	no	9.43254	0
1814	NM_001286373	chr1	+	161195728	161200536	161196279	161198885	9	161195728,161196144,161196677,161197047,161197673,161197975,161198217,161198504,161198745,	161195926,161196394,161196745,161197140,161197779,161198098,161198294,161198607,161200536,	0	TOMM40L	cmpl	cmpl	-1,0,1,0,0,1,1,0,1,	NM_001286373:chr1:+	NM_001286373	chr1:161195728-161208000	rwpe	casepe	OK	0.0126418	0.119189	3.23698	1.30774	0.1403	0.166755	no	9.42817	0
178	NM_001177431	chr12	-	110220891	110252601	110221425	110252601	16	110220891,110222120,110224514,110226204,110230167,110230456,110231331,110231734,110232133,110234329,110236418,110238422,110240795,110246100,110252215,110252522,	110221583,110222242,110224642,110226521,110230234,110230622,110231405,110231827,110232292,110234509,110236717,110238563,110240948,110246273,110252420,110252601,	0	TRPV4	cmpl	cmpl	1,2,0,1,0,2,0,0,0,0,1,1,1,2,1,0,	NM_001177431:chr12:-	NM_001177431	chr12:110220891-110271241	rwpe	casepe	OK	0.0754653	0.710013	3.23396	1.63553	0.2302	0.260089	no	9.40847	0
872	NM_013385	chr22	+	37678494	37711389	37678610	37709552	13	37678494,37688661,37690700,37692039,37693604,37695266,37696947,37699294,37705252,37707028,37707496,37708060,37709479,	37678629,37688744,37690765,37692106,37693723,37695347,37697060,37699443,37705364,37707105,37707568,37708215,37711389,	0	CYTH4	cmpl	cmpl	0,1,0,2,0,2,2,1,0,1,0,0,2,	NM_013385:chr22:+	NM_013385	chr22:37678494-37711389	rwpe	casepe	OK	0.0143589	0.13493	3.2322	3.97512	0.0002	0.000335296	yes	9.39696	1
948	NM_001123065	chr7	+	47694841	47701246	47694876	47698826	3	47694841,47698290,47698504,	47694946,47698354,47701246,	0	C7orf65	cmpl	cmpl	0,1,2,	NM_001123065:chr7:+	NM_001123065	chr7:47694841-47701246	rwpe	casepe	NOTEST	0.000975165	0.00915011	3.23007	0	1	1	no	9.38314	0
1567	NM_024768	chr3	+	128720471	128759585	128720471	128758691	8	128720471,128722636,128749545,128751664,128753006,128755819,128757673,128758554,	128721167,128722920,128749703,128751809,128753172,128755960,128757743,128759585,	0	EFCC1	cmpl	cmpl	0,0,2,1,2,0,0,1,	NM_024768:chr3:+	NM_024768	chr3:128720471-128759585	rwpe	casepe	NOTEST	0.00106316	0.00997172	3.22948	0	1	1	no	9.37932	0
74	NM_175722	chr2	+	1418179	1546499	1418180	1546246	15	1418179,1426816,1437209,1440023,1457465,1459847,1488367,1491592,1497573,1499760,1500366,1507719,1520654,1544365,1546192,	1418274,1426901,1437379,1440156,1457595,1460054,1488626,1491763,1497811,1499969,1500537,1507851,1520754,1544495,1546499,	0	TPO	cmpl	cmpl	0,1,2,1,2,0,0,1,1,2,1,1,1,2,0,	NM_175722:chr2:+	NM_175722	chr2:1417232-1546499	rwpe	casepe	NOTEST	0.00340406	0.0319201	3.22914	0	1	1	no	9.37707	0
1615	NM_014468	chr10	+	135051407	135055434	135051418	135053810	3	135051407,135053179,135053435,	135051659,135053340,135055434,	0	VENTX	cmpl	cmpl	0,1,0,	NM_014468:chr10:+	NM_014468	chr10:135051407-135055434	rwpe	casepe	NOTEST	0.00120055	0.0112532	3.22856	0	1	1	no	9.37337	0
1095	NM_004062	chr16	-	66942024	66952887	66942294	66951968	18	66942024,66943169,66943888,66944162,66945084,66945801,66946144,66946406,66946566,66947033,66947393,66948118,66949122,66949967,66950176,66951544,66951923,66952706,	66942392,66943286,66943996,66944405,66945218,66946043,66946333,66946483,66946794,66947184,66947516,66948315,66949281,66950106,66950332,66951628,66951981,66952887,	0	CDH16	cmpl	cmpl	1,1,1,1,2,0,0,1,1,0,0,1,1,0,0,0,0,-1,	NM_004062:chr16:-	NM_004062	chr16:66942024-66952887	rwpe	casepe	NOTEST	0.00897815	0.0840852	3.22736	0	1	1	no	9.36554	0
16	NM_001149	chr10	-	61786055	61900774	61802448	61900125	21	61786055,61802429,61815415,61819097,61819455,61822868,61823914,61827692,61840294,61842372,61843249,61844359,61844914,61846434,61847904,61865662,61868587,61873982,61894028,61898721,61900109,	61789584,61802517,61815794,61819188,61819764,61823012,61824046,61827767,61840376,61842495,61843375,61844588,61845011,61846642,61848116,61865817,61868812,61874089,61894131,61898845,61900774,	0	ANK3	cmpl	cmpl	-1,0,2,1,1,1,1,1,0,0,0,2,1,0,1,2,2,0,2,1,0,	NM_001149:chr10:-	NM_001149	chr10:61786055-62493284	rwpe	casepe	OK	0.0208276	0.194828	3.22564	4.30196	5e-05	8.62227e-05	yes	9.35432	1
825	NM_001207018	chr22	+	31480981	31500610	31481058	31497015	20	31480981,31483950,31484498,31484684,31484857,31485684,31486093,31486793,31486946,31487660,31491288,31491519,31492718,31492983,31493254,31494652,31495047,31495730,31496870,31500301,	31481277,31484099,31484592,31484763,31484955,31486005,31486166,31486865,31487468,31487833,31491441,31491595,31492883,31493046,31493324,31494826,31495165,31495882,31497035,31500610,	0	SMTN	cmpl	cmpl	0,0,2,0,1,0,0,1,1,1,0,0,1,1,1,2,2,0,2,-1,	NM_001207018:chr22:+	NM_001207018	chr22:31477281-31500610	rwpe	casepe	OK	0.0409853	0.38317	3.22481	2.63203	0.0312	0.0428152	yes	9.34896	1
1772	NM_000193	chr7	-	155595557	155604967	155595593	155604816	3	155595557,155598989,155604516,	155596420,155599251,155604967,	0	SHH	cmpl	cmpl	1,0,0,	NM_000193:chr7:-	NM_000193	chr7:155595557-155604967	rwpe	casepe	NOTEST	0.00195917	0.0182996	3.2235	0	1	1	no	9.34049	0
163	NM_152548	chr5	+	94727047	94786144	94727093	94785986	10	94727047,94728497,94731814,94749650,94755987,94764306,94772503,94782265,94783972,94785852,	94727217,94728601,94731879,94749894,94756106,94764436,94772610,94782401,94784168,94786144,	0	FAM81B	cmpl	cmpl	0,1,0,2,0,2,0,2,0,1,	NM_152548:chr5:+	NM_152548	chr5:94727047-94786144	rwpe	casepe	NOTEST	0.00197861	0.0184796	3.22337	0	1	1	no	9.33969	0
28	NM_001080379	chr6	+	163149001	163736524	163149267	163736019	5	163149001,163235178,163483181,163510290,163735858,	163149423,163235313,163483353,163510440,163736524,	0	PACRG	cmpl	cmpl	0,0,0,1,1,	NM_001080379:chr6:+	NM_001080379	chr6:161768589-163745505	rwpe	casepe	OK	0.0160537	0.149877	3.22281	1.5997	0.13325	0.159212	no	9.33598	0
1050	NM_080833	chr20	-	60985292	61002629	60985933	60994703	14	60985292,60987679,60987885,60988456,60988876,60990176,60990633,60990843,60991219,60991815,60992279,60993478,60994642,61002515,	60986052,60987809,60987956,60988601,60989612,60990343,60990716,60991001,60991292,60991928,60992375,60993521,60994786,61002629,	0	RBBP8NL	cmpl	cmpl	1,0,1,0,2,0,1,2,1,2,2,1,0,-1,	NM_080833:chr20:-	NM_080833	chr20:60985292-61002629	rwpe	casepe	OK	0.0287866	0.268625	3.22212	5.09672	5e-05	8.62227e-05	yes	9.3316	1
1642	NM_001101677	chr9	-	138585254	138591374	138585442	138591313	8	138585254,138586232,138586895,138588457,138589351,138590174,138590840,138591248,	138585660,138586303,138587109,138588651,138589473,138590322,138590972,138591374,	0	SOHLH1	cmpl	cmpl	1,2,1,2,0,2,2,0,	NM_001101677:chr9:-	NM_001101677	chr9:138585254-138591374	rwpe	casepe	NOTEST	0.00223435	0.0208441	3.22171	0	1	1	no	9.32893	0
612	NM_001079536	chr11	-	3659735	3663546	3659967	3663092	5	3659735,3660232,3660871,3663035,3663407,	3660023,3660265,3661601,3663094,3663546,	0	ART5	cmpl	cmpl	1,1,0,0,-1,	NM_001079536:chr11:-	NM_001079536	chr11:3659735-3663546	rwpe	casepe	NOTEST	0.00260275	0.0242342	3.21893	0	1	1	no	9.311	0
820	NM_001142544	chr16	+	30907927	30914881	30907964	30913860	3	30907927,30910738,30913398,	30907989,30910854,30914881,	0	CTF1	cmpl	cmpl	0,1,0,	NM_001142544:chr16:+	NM_001142544	chr16:30907927-30914881	rwpe	casepe	OK	0.297755	2.768	3.21665	2.92301	0.03545	0.0482302	yes	9.29623	1
1490	NM_001173487	chrX	-	118722299	118739846	118723314	118737453	4	118722299,118726345,118737424,118739693,	118725272,118726476,118737522,118739846,	0	NKRF	cmpl	cmpl	1,2,0,-1,	NM_001173487:chrX:-	NM_001173487	chrX:118722299-118739846	rwpe	casepe	OK	0.0585091	0.543689	3.21605	2.6259	0.0342	0.0466426	yes	9.29238	1
126	NM_138736	chr16	+	56225250	56382111	56226147	56377862	8	56225250,56226485,56309842,56362542,56368640,56370642,56374745,56377674,	56226265,56226528,56309984,56362703,56368769,56370772,56374899,56382111,	0	GNAO1	cmpl	cmpl	0,1,2,0,2,2,0,1,	NM_138736:chr16:+	NM_138736	chr16:56225250-56391356	rwpe	casepe	OK	0.0531944	0.493529	3.21379	9.26369	5e-05	8.62227e-05	yes	9.27784	1
87	NM_182660	chrY	-	15434913	15592550	15434993	15591545	20	15434913,15435434,15436480,15438100,15447442,15466882,15467802,15469756,15471646,15472309,15478146,15481135,15505738,15508797,15522872,15526614,15560896,15582000,15591133,15591393,	15435248,15435640,15436586,15438230,15448215,15467278,15467898,15469849,15471866,15472408,15478273,15481229,15505773,15508852,15522993,15526673,15560946,15582109,15591197,15592550,	0	UTY	cmpl	cmpl	0,1,0,2,0,0,0,0,2,2,1,0,1,0,2,0,1,0,2,0,	NM_182660:chrY:-	NM_182660	chrY:15360258-15592550	rwpe	casepe	OK	0.0261212	0.242303	3.21352	1.6144	0.217	0.247737	no	9.27611	0
1542	NM_001001923	chr9	+	125551211	125552174	125551211	125552174	1	125551211,	125552174,	0	OR5C1	cmpl	cmpl	0,	NM_001001923:chr9:+	NM_001001923	chr9:125551211-125552174	rwpe	casepe	NOTEST	0.00365066	0.0338348	3.21228	0	1	1	no	9.26813	0
275	NM_001199811	chr1	-	212113740	212209002	212115165	212208779	20	212113740,212118125,212119948,212125952,212139771,212141219,212141854,212148507,212149923,212151613,212154434,212156017,212161227,212179980,212180591,212184716,212190227,212193463,212194424,212208685,	212115453,212118311,212120047,212126043,212139840,212141323,212142049,212148714,212150061,212151853,212154532,212156152,212161345,212180103,212180791,212184763,212190365,212193610,212194554,212209002,	0	INTS7	cmpl	cmpl	0,0,0,2,2,0,0,0,0,0,1,1,0,0,1,2,2,2,1,0,	NM_001199811:chr1:-	NM_001199811	chr1:212113740-212278348	rwpe	casepe	OK	0.0197307	0.182844	3.2121	1.49342	0.20965	0.240509	no	9.26698	0
1591	NM_001267063	chr2	+	131862419	131907425	131878514	131904346	9	131862419,131878506,131883325,131884256,131888293,131890474,131897742,131901980,131904209,	131862971,131878551,131883478,131884359,131888333,131890564,131897848,131902022,131907425,	0	PLEKHB2	cmpl	cmpl	-1,0,1,1,2,0,0,1,1,	NM_001267063:chr2:+	NM_001267063	chr2:131862419-131907425	rwpe	casepe	NOTEST	0.000920514	0.00852181	3.21065	0	1	1	no	9.25766	0
124	NR_102334	chr15	-	53805937	54055075	54055075	54055075	20	53805937,53815414,53889275,53901709,53905862,53907622,53957768,53991946,53994330,53997184,53998123,54003053,54003532,54004968,54006630,54007389,54008803,54014998,54025193,54054847,	53809951,53815519,53889471,53901789,53905954,53908440,53957965,53992142,53994551,53997430,53998271,54003150,54003678,54005088,54006707,54007564,54008882,54015105,54025358,54055075,	0	WDR72	unk	unk	-1,-1,-1,-1,-1,-1,-1,-1,-1,-1,-1,-1,-1,-1,-1,-1,-1,-1,-1,-1,	NR_102334:chr15:-	NR_102334	chr15:53805937-54055075	rwpe	casepe	NOTEST	1.9357e-06	1.79091e-05	3.20976	0	1	1	no	9.252	0
1130	NM_001144887	chrX	-	71521487	71525764	71521572	71522719	3	71521487,71522659,71525674,	71522094,71522784,71525764,	0	CITED1	cmpl	cmpl	0,0,-1,	NM_001144887:chrX:-	NM_001144887	chrX:71521487-71527037	rwpe	casepe	OK	0.0136399	0.126125	3.20895	1.18979	0.13955	0.165941	no	9.24677	0
972	NM_001001794	chr22	-	50750391	50765489	50750567	50765417	20	50750391,50750771,50750951,50751427,50751874,50752063,50752242,50752635,50752828,50753033,50753227,50754142,50754453,50754602,50754798,50755721,50756336,50757275,50757393,50765240,	50750690,50750846,50751054,50751537,50751928,50752153,50752307,50752701,50752923,50753129,50753350,50754198,50754516,50754682,50754904,50755802,50756449,50757318,50757432,50765489,	0	DENND6B	cmpl	cmpl	0,0,2,0,0,0,1,1,2,2,2,0,0,1,0,0,1,0,0,0,	NM_001001794:chr22:-	NM_001001794	chr22:50750391-50765489	rwpe	casepe	OK	0.375924	3.47424	3.20818	16.9632	5e-05	8.62227e-05	yes	9.24187	1
743	NR_046282	chr22	+	20748404	20762753	20762753	20762753	6	20748404,20749622,20753884,20754921,20755566,20759666,	20748952,20749708,20753980,20755048,20755662,20762753,	0	ZNF74	unk	unk	-1,-1,-1,-1,-1,-1,	NR_046282:chr22:+	NR_046282	chr22:20748404-20762753	rwpe	casepe	OK	0.011735	0.108438	3.20798	1.30949	0.1517	0.179205	no	9.24056	0
957	NR_073199	chr17	-	48838394	48844876	48844876	48844876	4	48838394,48840757,48844234,48844823,	48838867,48840918,48844372,48844876,	0	LINC00483	unk	unk	-1,-1,-1,-1,	NR_073199:chr17:-	NR_073199	chr17:48838394-48844876	rwpe	casepe	NOTEST	0.0045314	0.0418289	3.20647	0	1	1	no	9.2309	0
652	NR_110154	chr2	-	8811113	8821993	8821993	8821993	4	8811113,8811710,8813166,8821956,	8811407,8811902,8813437,8821993,	0	AC011747.7	unk	unk	-1,-1,-1,-1,	NR_110154:chr2:-	NR_110154	chr2:8811113-8821993	rwpe	casepe	NOTEST	0.00479105	0.0441734	3.20477	0	1	1	no	9.21998	0
196	NM_001190728	chr9	+	129724503	129979724	129724568	129979280	17	129724503,129728122,129739973,129796709,129812321,129815125,129831508,129928347,129930957,129936993,129957369,129972973,129974409,129974905,129975246,129977029,129979184,	129724625,129728230,129740024,129796793,129812411,129815218,129831635,129928485,129931051,129937061,129957496,129973057,129974515,129974998,129975328,129977121,129979724,	0	RALGPS1	cmpl	cmpl	0,0,0,0,0,0,0,1,1,2,1,2,2,0,0,1,0,	NM_001190728:chr9:+	NM_001190728	chr9:129677052-129985445	rwpe	casepe	OK	0.0263397	0.241868	3.19891	2.03507	0.03105	0.0426239	yes	9.18264	1
643	NM_001271830	chr19	-	7696500	7697898	7696574	7697841	4	7696500,7697278,7697601,7697838,	7696694,7697403,7697716,7697898,	0	PCP2	cmpl	cmpl	0,1,0,0,	NM_001271830:chr19:-	NM_001271830	chr19:7694670-7698634	rwpe	casepe	OK	0.113611	1.04287	3.19839	1.79774	0.0473	0.0631169	no	9.1793	0
1734	NM_173681	chr7	-	150709296	150721586	150712983	150721510	17	150709296,150710817,150711169,150712090,150712969,150713196,150713518,150713775,150714122,150714957,150715380,150715706,150718274,150720131,150720531,150720771,150720960,	150710496,150711000,150711377,150712211,150713111,150713323,150713615,150713908,150714359,150715137,150715534,150716461,150718416,150720293,150720594,150720817,150721586,	0	ATG9B	cmpl	cmpl	-1,-1,-1,-1,1,0,2,0,0,0,2,0,2,2,2,1,0,	NM_173681:chr7:-	NM_173681	chr7:150688143-150721586	rwpe	casepe	OK	0.0228575	0.209294	3.19479	4.26638	5e-05	8.62227e-05	yes	9.15647	1
701	NM_001168531	chrX	-	15262108	15288589	15266836	15287996	8	15262108,15266804,15268551,15270375,15272858,15276987,15287902,15288240,	15262752,15267057,15268686,15270526,15272966,15277067,15288131,15288589,	0	ASB9	cmpl	cmpl	-1,1,1,0,0,1,0,-1,	NM_001168531:chrX:-	NM_001168531	chrX:15262108-15288589	rwpe	casepe	OK	0.025684	0.234762	3.19226	1.51361	0.14985	0.177258	no	9.1404	0
919	NM_001184963	chr10	+	43867091	43871783	43869194	43871614	9	43867091,43868174,43869098,43869917,43870060,43870946,43871142,43871479,43871594,	43867145,43868220,43869231,43869950,43870087,43871021,43871182,43871517,43871783,	0	FXYD4	cmpl	cmpl	-1,-1,0,1,1,1,1,2,1,	NM_001184963:chr10:+	NM_001184963	chr10:43867091-43871783	rwpe	casepe	NOTEST	0.00678388	0.0619722	3.19144	0	1	1	no	9.13521	0
1536	NM_019055	chr11	-	124754113	124767831	124754786	124767691	18	124754113,124754936,124756359,124756872,124757253,124757628,124761194,124761561,124763583,124763755,124764096,124764976,124765352,124765680,124766093,124766408,124766827,124767621,	124754809,124755143,124756718,124757109,124757395,124757736,124761458,124761698,124763626,124763941,124764265,124765089,124765581,124765808,124766214,124766566,124767157,124767831,	0	ROBO4	cmpl	cmpl	1,1,2,2,1,1,1,2,1,1,0,1,0,1,0,1,1,0,	NM_019055:chr11:-	NM_019055	chr11:124754113-124767831	rwpe	casepe	OK	0.115694	1.05646	3.19085	13.3515	5e-05	8.62227e-05	yes	9.1315	1
1003	NR_110040	chr7	+	54827005	54872656	54872656	54872656	3	54827005,54850800,54872358,	54827217,54850918,54872656,	0	RP11-745C15.2	unk	unk	-1,-1,-1,	NR_110040:chr7:+	NR_110040	chr7:54827005-54872656	rwpe	casepe	NOTEST	0.00691038	0.0630953	3.1907	0	1	1	no	9.13051	0
600	NM_001252076	chr16	+	2083264	2089027	2083352	2087985	6	2083264,2086324,2086728,2086955,2087538,2087859,	2083433,2086504,2086882,2086999,2087601,2089027,	0	SLC9A3R2	cmpl	cmpl	0,0,0,1,0,0,	NM_001252076:chr16:+	NM_001252076	chr16:2076868-2089027	rwpe	casepe	OK	0.0179941	0.164048	3.18852	1.36712	0.1452	0.172164	no	9.11677	0
793	NR_037184	chr16	+	27279525	27301789	27301789	27301789	5	27279525,27292856,27297982,27300120,27301565,	27279565,27292956,27298065,27300274,27301789,	0	FLJ21408	unk	unk	-1,-1,-1,-1,-1,	NR_037184:chr16:+	NR_037184	chr16:27236314-27301789	rwpe	casepe	OK	0.0148918	0.135636	3.18715	1.16676	0.16285	0.191171	no	9.1081	0
17	NM_001164383	chr8	-	74332603	74659162	74333606	74529580	10	74332603,74334848,74464246,74495004,74507400,74515960,74525978,74527909,74529526,74659017,	74333700,74334937,74464554,74495065,74507532,74516098,74526191,74528017,74529686,74659162,	0	STAU2	cmpl	cmpl	2,0,1,0,0,0,0,0,0,-1,	NM_001164383:chr8:-	NM_001164383	chr8:74332308-74659943	rwpe	casepe	OK	0.0506714	0.460835	3.18501	2.46439	0.03385	0.0461989	yes	9.09458	1
1950	NM_001163677	chr3	-	178957536	178984838	178957783	178984498	4	178957536,178962282,178968530,178984436,	178957852,178962481,178968722,178984838,	0	KCNMB3	cmpl	cmpl	0,2,2,0,	NM_001163677:chr3:-	NM_001163677	chr3:178957536-178984838	rwpe	casepe	NOTEST	0.00569944	0.0518323	3.18496	0	1	1	no	9.09428	0
170	NM_004115	chr13	-	102373204	102568995	102375180	102568995	5	102373204,102378961,102521074,102527535,102568802,	102375317,102379160,102521178,102527646,102568995,	0	FGF14	cmpl	cmpl	1,0,1,1,0,	NM_004115:chr13:-	NM_004115	chr13:102104943-103054124	rwpe	casepe	OK	0.0119381	0.108389	3.18258	3.12069	0.0047	0.00708545	yes	9.07925	1
155	NR_037638	chr9	-	86890764	86955694	86955694	86955694	19	86890764,86894179,86894889,86895715,86900259,86900857,86902962,86905068,86907582,86909109,86912135,86912820,86914495,86917114,86920168,86924543,86925326,86928273,86955488,	86893259,86894300,86894988,86895797,86900457,86901026,86903093,86905194,86907663,86909190,86912213,86912934,86914640,86917304,86920260,86924629,86925502,86928369,86955694,	0	SLC28A3	unk	unk	-1,-1,-1,-1,-1,-1,-1,-1,-1,-1,-1,-1,-1,-1,-1,-1,-1,-1,-1,	NR_037638:chr9:-	NR_037638	chr9:86890764-86983413	rwpe	casepe	NOTEST	0.00654154	0.0593793	3.18226	0	1	1	no	9.07727	0
86	NR_103814	chr2	-	14368997	14541082	14541082	14541082	4	14368997,14376013,14457092,14540966,	14372188,14376074,14457227,14541082,	0	LINC00276	unk	unk	-1,-1,-1,-1,	NR_103814:chr2:-	NR_103814	chr2:14368997-14541082	rwpe	casepe	NOTEST	0.000825718	0.00748955	3.18116	0	1	1	no	9.07035	0
925	NM_001146220	chr19	+	44669214	44679582	44674233	44679186	7	44669214,44669740,44669909,44674187,44676240,44677012,44679136,	44669295,44669766,44669960,44674248,44676367,44677105,44679582,	0	ZNF226	cmpl	cmpl	-1,-1,-1,0,0,1,1,	NM_001146220:chr19:+	NM_001146220	chr19:44669214-44681838	rwpe	casepe	OK	0.144834	1.31365	3.18111	2.63735	0.03215	0.044007	yes	9.07004	1
866	NM_172313	chr1	-	36931643	36948915	36931696	36945097	18	36931643,36932221,36932830,36933158,36933422,36933675,36934756,36935252,36937033,36937666,36937838,36938117,36939035,36939364,36940977,36945033,36947078,36948411,	36931801,36932428,36932912,36933252,36933563,36933822,36934858,36935441,36937247,36937740,36937992,36938287,36939223,36939488,36941274,36945117,36947138,36948915,	0	CSF3R	cmpl	cmpl	0,0,2,1,1,1,1,1,0,1,0,1,2,1,1,0,-1,-1,	NM_172313:chr1:-	NM_172313	chr1:36931643-36948915	rwpe	casepe	NOTEST	0.000980378	0.00888878	3.18058	0	1	1	no	9.06669	0
1348	NM_000670	chr4	-	100044832	100065449	100045592	100065373	9	100044832,100047744,100048359,100052654,100057616,100060211,100062691,100063829,100065355,	100045617,100047883,100048495,100052915,100057848,100060299,100062833,100063931,100065449,	0	ADH4	cmpl	cmpl	2,1,0,0,2,1,0,0,0,	NM_000670:chr4:-	NM_000670	chr4:100010007-100222513	rwpe	casepe	NOTEST	0.00155505	0.0140566	3.17622	0	1	1	no	9.03932	0
989	NM_006121	chr12	-	53068519	53074191	53068976	53074132	9	53068519,53069493,53070058,53070842,53071099,53071433,53071946,53072325,53073541,	53069401,53069528,53070279,53070968,53071264,53071529,53072007,53072540,53074191,	0	KRT1	cmpl	cmpl	1,2,0,0,0,0,2,0,0,	NM_006121:chr12:-	NM_006121	chr12:53068519-53074191	rwpe	casepe	NOTEST	0.00612142	0.0552729	3.17463	0	1	1	no	9.02942	0
9	NM_001170692	chr6	-	7326886	7389942	7327090	7387406	14	7326886,7330081,7334254,7355273,7356257,7365700,7366036,7368920,7370151,7373305,7378849,7386017,7387211,7389434,	7327132,7330121,7334323,7355344,7356362,7365808,7366117,7369031,7370298,7374364,7379253,7386105,7387429,7389942,	0	CAGE1	cmpl	cmpl	0,2,2,0,0,0,0,0,0,0,1,0,0,-1,	NM_001170692:chr6:-	NM_001170692	chr6:7326886-7389942	rwpe	casepe	NOTEST	0.00661023	0.0596717	3.17428	0	1	1	no	9.02717	0
1046	NM_173503	chr17	+	60457913	60493839	60460340	60493690	10	60457913,60460323,60464700,60469182,60470933,60472428,60483840,60484388,60491092,60493363,	60457974,60460414,60464777,60469326,60471005,60472549,60484034,60484573,60491215,60493839,	0	EFCAB3	cmpl	cmpl	-1,0,2,1,1,1,2,1,0,0,	NM_173503:chr17:+	NM_173503	chr17:60447578-60493839	rwpe	casepe	NOTEST	0.00207729	0.0187431	3.17359	0	1	1	no	9.02286	0
719	NM_012387	chr1	+	17634689	17690495	17634717	17690250	16	17634689,17657463,17660437,17662653,17664532,17666182,17668437,17668793,17672522,17674435,17681027,17682477,17682851,17685332,17685774,17690016,	17634809,17657644,17660504,17662721,17664650,17666308,17668616,17668897,17672634,17674543,17681182,17682622,17682954,17685403,17685903,17690495,	0	PADI4	cmpl	cmpl	0,2,0,1,0,1,1,0,2,0,0,2,0,1,0,0,	NM_012387:chr1:+	NM_012387	chr1:17634689-17690495	rwpe	casepe	NOTEST	0.00401951	0.0362113	3.17135	0	1	1	no	9.00888	0
713	NM_006408	chr7	-	16832263	16844738	16832531	16841420	8	16832263,16834559,16837254,16839367,16840774,16840943,16841281,16844558,	16832581,16834643,16837318,16839441,16840827,16841007,16841427,16844738,	0	AGR2	cmpl	cmpl	1,1,0,1,2,1,0,-1,	NM_006408:chr7:-	NM_006408	chr7:16832263-16844738	rwpe	casepe	OK	6.59279	59.393	3.17133	45.4877	5e-05	8.62227e-05	yes	9.00878	1
944	NR_040041	chr19	+	47164734	47174598	47174598	47174598	3	47164734,47172424,47174397,	47165694,47172567,47174598,	0	DACT3-AS1	unk	unk	-1,-1,-1,	NR_040041:chr19:+	NR_040041	chr19:47150868-47220384	rwpe	casepe	NOTEST	0.00255433	0.0229818	3.16948	0	1	1	no	8.99719	0
728	NM_001243940	chr17	+	18768781	18834599	18769146	18834011	10	18768781,18769114,18770594,18775895,18781010,18785880,18793134,18814415,18827226,18833852,	18768877,18769265,18770647,18775962,18781183,18785996,18793190,18814564,18827297,18834599,	0	PRPSAP2	cmpl	cmpl	-1,0,2,1,2,1,0,2,1,0,	NM_001243940:chr17:+	NM_001243940	chr17:18759611-18834599	rwpe	casepe	OK	0.0259972	0.233744	3.1685	2.04626	0.03355	0.0458139	yes	8.99112	1
951	NM_153619	chr15	+	48010685	48066420	48051995	48062744	18	48010685,48051941,48052500,48053174,48053354,48053526,48053857,48054396,48055212,48056046,48056370,48056834,48057079,48058065,48058301,48058812,48060777,48062693,	48011070,48052104,48052612,48053235,48053417,48053628,48053948,48054516,48055301,48056264,48056502,48056990,48057253,48058206,48058379,48058874,48060812,48066420,	0	SEMA6D	cmpl	cmpl	-1,0,1,2,0,0,0,1,1,0,2,2,2,2,2,2,1,0,	NM_153619:chr15:+	NM_153619	chr15:47476402-48066420	rwpe	casepe	NOTEST	2.79992e-05	0.000251638	3.16789	0	1	1	no	8.98733	0
651	NR_004855	chr6	+	8652441	8654080	8654080	8654080	2	8652441,8653777,	8652623,8654080,	0	HULC	unk	unk	-1,-1,	NR_004855:chr6:+	NR_004855	chr6:8435855-8785678	rwpe	casepe	NOTEST	0.0111562	0.0998927	3.16254	0	1	1	no	8.95401	0
1745	NM_001178109	chrX	+	152082985	152142025	152083033	152139085	22	152082985,152083253,152083681,152085674,152085828,152086608,152087526,152088871,152089253,152090716,152091263,152100215,152101416,152106617,152113810,152128242,152132382,152133990,152135710,152137925,152138986,152139817,	152083067,152083377,152083747,152085713,152085906,152086698,152087625,152088955,152089292,152090800,152091353,152100320,152101515,152106707,152114008,152128440,152132493,152134071,152135782,152138028,152139085,152142025,	0	ZNF185	cmpl	cmpl	0,1,2,2,2,2,2,2,2,2,2,2,2,2,2,2,2,2,2,2,0,-1,	NM_001178109:chrX:+	NM_001178109	chrX:152082985-152142025	rwpe	casepe	OK	0.345481	3.0909	3.16135	3.4916	5e-05	8.62227e-05	yes	8.94666	1
991	NM_173352	chr12	-	53232745	53242778	53232896	53242714	9	53232745,53233236,53233547,53237876,53238342,53239980,53240547,53241690,53242330,	53233156,53233271,53233768,53238002,53238507,53240076,53240608,53241905,53242778,	0	KRT78	cmpl	cmpl	1,2,0,0,0,0,2,0,0,	NM_173352:chr12:-	NM_173352	chr12:53232745-53242778	rwpe	casepe	OK	0.0897222	0.802685	3.1613	7.61021	5e-05	8.62227e-05	yes	8.94634	1
1872	NR_024160	chr1	+	168756178	168762126	168762126	168762126	3	168756178,168758018,168761568,	168756466,168758127,168762126,	0	LINC00626	unk	unk	-1,-1,-1,	NR_024160:chr1:+	NR_024160	chr1:168756178-168762126	rwpe	casepe	NOTEST	0.00382528	0.0342139	3.16095	0	1	1	no	8.94416	0
673	NM_212540	chr2	-	11584500	11606303	11586602	11591856	7	11584500,11587752,11590137,11591776,11593707,11597304,11605897,	11586649,11587900,11590252,11591932,11593848,11597359,11606303,	0	E2F6	cmpl	cmpl	1,0,2,0,-1,-1,-1,	NM_212540:chr2:-	NM_212540	chr2:11584500-11606303	rwpe	casepe	NOTEST	0.00687676	0.0614352	3.15926	0	1	1	no	8.93374	0
223	NM_001166061	chr4	+	157997276	158093242	157999176	158091591	9	157997276,157999147,158041707,158043481,158057620,158057955,158059960,158064958,158091583,	157997449,157999298,158041814,158043549,158057850,158058038,158060101,158065111,158093242,	0	GLRB	cmpl	cmpl	-1,0,2,1,0,2,1,1,1,	NM_001166061:chr4:+	NM_001166061	chr4:157997276-158093242	rwpe	casepe	OK	0.0315707	0.281931	3.15868	4.15636	5e-05	8.62227e-05	yes	8.93015	1
15	NM_018398	chr3	+	54156692	55108584	54156740	55108233	38	54156692,54157539,54354468,54420741,54537518,54596826,54603821,54603980,54615829,54661813,54676154,54786625,54798244,54850879,54871185,54872594,54880419,54905565,54913044,54913376,54914822,54919307,54919515,54921985,54925381,54930775,54933814,55002476,55003826,55018634,55021709,55038789,55041816,55043414,55052232,55107471,55107803,55108140,	54156862,54157621,54354585,54420801,54537681,54596958,54603882,54604131,54615904,54661903,54676268,54786704,54798378,54850897,54871257,54872675,54880494,54905649,54913116,54913438,54914890,54919353,54919613,54922079,54925477,54930897,54933895,55002538,55003871,55018697,55021780,55038865,55041869,55043470,55052344,55107584,55107886,55108584,	0	CACNA2D3	cmpl	cmpl	0,2,0,0,0,1,1,2,0,0,0,0,1,0,0,0,0,0,0,0,2,1,2,1,2,2,1,1,0,0,0,2,0,2,1,2,1,0,	NM_018398:chr3:+	NM_018398	chr3:54156692-55108584	rwpe	casepe	OK	0.014825	0.131617	3.15024	3.93334	5e-05	8.62227e-05	yes	8.87804	1
1771	NM_001184741	chr4	+	155484131	155493915	155484170	155491802	8	155484131,155486959,155487676,155488744,155489532,155490333,155490665,155491570,	155484284,155487010,155487824,155488972,155489646,155490459,155490951,155493915,	0	FGB	cmpl	cmpl	0,0,0,1,1,1,1,2,	NM_001184741:chr4:+	NM_001184741	chr4:155484131-155493915	rwpe	casepe	NOTEST	0.00429407	0.0380443	3.14726	0	1	1	no	8.85973	0
1014	NM_001200054	chr12	-	56347888	56359846	56347997	56359795	11	56347888,56349057,56349247,56349562,56349886,56350732,56351706,56352256,56355100,56355405,56359719,	56348133,56349166,56349453,56349647,56350003,56351455,56351868,56352391,56355247,56355516,56359846,	0	PMEL	cmpl	cmpl	2,1,2,1,1,1,1,1,1,1,0,	NM_001200054:chr12:-	NM_001200054	chr12:56347888-56360496	rwpe	casepe	OK	0.0501649	0.443417	3.14391	2.52221	0.03345	0.045684	yes	8.83919	1
1180	NM_001278000	chrX	+	78003205	78011901	78010366	78011479	5	78003205,78005670,78006226,78006706,78010287,	78003531,78005720,78006289,78006808,78011901,	0	LPAR4	cmpl	cmpl	-1,-1,-1,-1,0,	NM_001278000:chrX:+	NM_001278000	chrX:78003205-78012578	rwpe	casepe	NOTEST	0.00288855	0.0255271	3.14361	0	1	1	no	8.83734	0
1053	NM_001040147	chr18	+	61420280	61472610	61449606	61471869	8	61420280,61449588,61459626,61460394,61463499,61465837,61468099,61471470,	61420354,61449774,61459677,61460511,61463617,61465980,61468246,61472610,	0	SERPINB7	cmpl	cmpl	-1,0,0,0,0,1,0,0,	NM_001040147:chr18:+	NM_001040147	chr18:61420280-61472610	rwpe	casepe	NOTEST	0.000283652	0.00250542	3.14286	0	1	1	no	8.83272	0
769	NM_001024939	chr22	+	24200039	24228299	24200186	24227036	12	24200039,24204290,24210667,24217303,24219228,24219907,24224645,24224945,24225958,24226135,24226488,24226835,	24200216,24204389,24210828,24217428,24219358,24220056,24224833,24225056,24226060,24226211,24226616,24228299,	0	SLC2A11	cmpl	cmpl	0,0,0,2,1,2,1,0,0,0,1,0,	NM_001024939:chr22:+	NM_001024939	chr22:24198889-24228299	rwpe	casepe	OK	0.111449	0.983799	3.14198	4.53072	5e-05	8.62227e-05	yes	8.82735	1
948	NM_153839	chr6	+	47624325	47665533	47641155	47658301	11	47624325,47631136,47641126,47645578,47646718,47647806,47649000,47654727,47658277,47661407,47662725,	47624395,47631313,47641227,47645621,47646870,47648040,47650362,47654769,47658337,47661484,47665533,	0	GPR111	cmpl	cmpl	-1,-1,0,0,1,0,0,0,0,-1,-1,	NM_153839:chr6:+	NM_153839	chr6:47624325-47665533	rwpe	casepe	NOTEST	0.00737314	0.0650163	3.14045	0	1	1	no	8.81799	0
140	NM_022137	chr14	+	70346113	70499083	70346395	70496975	12	70346113,70418854,70420136,70442431,70444634,70459133,70461116,70477470,70478201,70480102,70489919,70496961,	70346494,70419020,70420249,70442531,70444682,70459190,70461197,70477663,70478284,70480208,70490164,70499083,	0	SMOC1	cmpl	cmpl	0,0,1,0,1,1,1,1,2,1,2,1,	NM_022137:chr14:+	NM_022137	chr14:70346113-70499083	rwpe	casepe	OK	0.122553	1.07984	3.13933	5.37986	5e-05	8.62227e-05	yes	8.81121	1
678	NM_003256	chr3	-	12194567	12200851	12195014	12200340	5	12194567,12195826,12198319,12198884,12200201,	12195212,12195951,12198434,12198982,12200851,	0	TIMP4	cmpl	cmpl	0,1,0,1,0,	NM_003256:chr3:-	NM_003256	chr3:12045861-12233532	rwpe	casepe	OK	0.348125	3.05376	3.13291	12.2401	5e-05	8.62227e-05	yes	8.77202	1
100	NR_026826	chr8	-	28625174	28747698	28747698	28747698	15	28625174,28627405,28628498,28633275,28635345,28638339,28645345,28651323,28654060,28669843,28671008,28692808,28695153,28707729,28747390,	28625839,28627543,28628597,28633443,28635470,28638511,28645406,28651504,28654172,28669978,28671129,28692895,28695293,28707790,28747698,	0	INTS9	unk	unk	-1,-1,-1,-1,-1,-1,-1,-1,-1,-1,-1,-1,-1,-1,-1,	NR_026826:chr8:-	NR_026826	chr8:28625174-28747698	rwpe	casepe	OK	0.0145396	0.127426	3.13161	1.28076	0.1537	0.181385	no	8.76407	0
87	NM_182659	chrY	-	15409388	15592550	15409582	15591545	25	15409388,15410836,15414756,15417278,15417917,15418065,15435434,15436480,15438100,15447442,15466882,15467802,15469756,15471646,15472309,15478146,15481135,15505738,15508797,15522872,15526614,15560896,15582000,15591133,15591393,	15409728,15411024,15414871,15417427,15417992,15418130,15435640,15436586,15438230,15448215,15467278,15467898,15469849,15471866,15472408,15478273,15481229,15505773,15508852,15522993,15526673,15560946,15582109,15591197,15592550,	0	UTY	cmpl	cmpl	1,2,1,2,2,0,1,0,2,0,0,0,0,2,2,1,0,1,0,2,0,1,0,2,0,	NM_182659:chrY:-	NM_182659	chrY:15360258-15592550	rwpe	casepe	OK	0.258596	2.2646	3.13048	6.82024	5e-05	8.62227e-05	yes	8.75729	1
939	NR_027240	chr22	+	46402495	46406657	46406657	46406657	1	46402495,	46406657,	0	LOC730668	unk	unk	-1,	NR_027240:chr22:+	NR_027240	chr22:46402495-46406657	rwpe	casepe	OK	0.0249482	0.218078	3.12784	6.34007	5e-05	8.62227e-05	yes	8.74123	1
10	NM_001242992	chr16	-	14529556	14724128	14530573	14723982	23	14529556,14540744,14576494,14645877,14647921,14649510,14674730,14676037,14678203,14678605,14680174,14687157,14693760,14698002,14700340,14702137,14702914,14704500,14711446,14720962,14722047,14723453,14723963,	14530629,14540938,14576684,14645952,14648008,14649566,14674800,14676148,14678279,14678648,14680218,14687235,14693817,14698083,14700383,14702176,14702980,14704666,14711507,14720993,14722108,14723531,14724128,	0	PARN	cmpl	cmpl	1,2,1,1,1,2,1,1,0,2,0,0,0,0,2,2,2,1,0,2,1,1,0,	NM_001242992:chr16:-	NM_001242992	chr16:14529556-14724128	rwpe	casepe	OK	0.112779	0.9854	3.12721	2.72346	0.03585	0.0487201	yes	8.73744	1
1722	NR_109810	chr3	+	149095564	149104370	149104370	149104370	2	149095564,149104158,	149096102,149104370,	0	TM4SF1-AS1	unk	unk	-1,-1,	NR_109810:chr3:+	NR_109810	chr3:149086804-149104370	rwpe	casepe	OK	0.0184755	0.161343	3.12645	1.51064	0.1164	0.142362	no	8.73281	0
1456	NR_110026	chr12	-	114182381	114211488	114211488	114211488	3	114182381,114204879,114211419,	114184400,114205013,114211488,	0	RP11-438N16.1	unk	unk	-1,-1,-1,	NR_110026:chr12:-	NR_110026	chr12:114182381-114211488	rwpe	casepe	NOTEST	0.00636416	0.0554733	3.12375	0	1	1	no	8.71652	0
1300	NM_182971	chr14	+	93813536	93814700	93813614	93814466	2	93813536,93814373,	93813740,93814700,	0	COX8C	cmpl	cmpl	0,0,	NM_182971:chr14:+	NM_182971	chr14:93799564-94173689	rwpe	casepe	NOTEST	0.00966506	0.0841341	3.12184	0	1	1	no	8.70497	0
114	NM_001288654	chr17	-	43100705	43138477	43101800	43112253	5	43100705,43107459,43111554,43112141,43138255,	43102092,43107547,43111758,43112370,43138477,	0	DCAKD	cmpl	cmpl	2,1,1,0,-1,	NM_001288654:chr17:-	NM_001288654	chr17:43100705-43138477	rwpe	casepe	OK	0.186526	1.62296	3.12118	4.71352	5e-05	8.62227e-05	yes	8.70099	1
989	NM_001146225	chr12	-	52979372	52995322	52979765	52995236	10	52979372,52979746,52980729,52981414,52984619,52985247,52986179,52986675,52992681,52994810,	52979619,52979956,52980764,52981635,52984745,52985412,52986275,52986736,52992896,52995322,	0	KRT72	cmpl	cmpl	-1,1,2,0,0,0,0,2,0,0,	NM_001146225:chr12:-	NM_001146225	chr12:52979372-52995322	rwpe	casepe	NOTEST	0.00681829	0.0593229	3.12111	0	1	1	no	8.70055	0
1430	NM_005434	chr2	-	110841446	110874143	110843271	110873369	4	110841446,110845148,110849179,110873264,	110843334,110845274,110849347,110874143,	0	MALL	cmpl	cmpl	0,0,0,0,	NM_005434:chr2:-	NM_005434	chr2:110841446-110874143	rwpe	casepe	OK	9.04123	78.6205	3.12031	93.7236	5e-05	8.62227e-05	yes	8.69577	1
118	NM_001146114	chr21	+	47878861	47976432	47879044	47976342	28	47878861,47916900,47918494,47924273,47929169,47931329,47949004,47952039,47953436,47953916,47954497,47957136,47957358,47958395,47959789,47961668,47965049,47965793,47966827,47969683,47970455,47971546,47971736,47974081,47974487,47974734,47975894,47976315,	47879135,47917020,47918746,47924402,47929289,47931527,47949096,47952150,47953560,47954026,47954600,47957201,47957452,47958515,47959904,47961808,47965186,47965874,47966955,47969798,47970657,47971656,47971817,47974205,47974609,47974846,47976004,47976432,	0	DIP2A	cmpl	cmpl	0,1,1,1,1,1,1,0,0,1,0,1,0,1,1,2,1,0,0,2,0,1,0,0,1,0,1,0,	NM_001146114:chr21:+	NM_001146114	chr21:47878861-47989926	rwpe	casepe	OK	0.231855	2.01572	3.12001	3.20392	5e-05	8.62227e-05	yes	8.69388	1
119	NM_001278655	chr20	+	48884022	48896332	48892206	48894866	4	48884022,48892182,48894027,48894713,	48884200,48892272,48894150,48896332,	0	RP11-290F20.3	cmpl	cmpl	-1,0,0,0,	NM_001278655:chr20:+	NM_001278655	chr20:48884022-48896332	rwpe	casepe	OK	0.0198667	0.172629	3.11925	3.24691	0.0004	0.000657058	yes	8.68936	1
1451	NR_034002	chr13	-	113621797	113622952	113622952	113622952	1	113621797,	113622952,	0	MCF2L-AS1	unk	unk	-1,	NR_034002:chr13:-	NR_034002	chr13:113621797-113622952	rwpe	casepe	OK	0.0692292	0.601379	3.11882	4.52351	5e-05	8.62227e-05	yes	8.68678	1
859	NM_001166035	chr19	-	36014268	36019253	36014411	36019183	4	36014268,36015612,36015760,36018808,	36014435,36015657,36015826,36019253,	0	SBSN	cmpl	cmpl	0,0,0,0,	NM_001166035:chr19:-	NM_001166035	chr19:36014268-36019253	rwpe	casepe	OK	0.0961446	0.834772	3.1181	3.11592	0.0019	0.00296938	yes	8.68246	1
590	NM_001205319	chr17	-	702552	767351	704188	767290	8	702552,706921,708307,722678,725596,726871,729200,767254,	704371,707046,708487,722785,725697,727005,729318,767351,	0	NXN	cmpl	cmpl	0,1,1,2,0,1,0,0,	NM_001205319:chr17:-	NM_001205319	chr17:702552-882998	rwpe	casepe	OK	2.29368	19.9062	3.11748	9.89534	5e-05	8.62227e-05	yes	8.67872	1
960	NR_037149	chr17	+	49230896	49249105	49249105	49249105	9	49230896,49231585,49233011,49237340,49238520,49244187,49245602,49247297,49248847,	49231023,49231805,49233141,49237442,49238633,49244317,49245704,49247410,49249105,	0	NME1-NME2	unk	unk	-1,-1,-1,-1,-1,-1,-1,-1,-1,	NR_037149:chr17:+	NR_037149	chr17:49230896-49249105	rwpe	casepe	OK	1.35999	11.7969	3.11674	3.39977	5e-05	8.62227e-05	yes	8.67425	1
624	NM_007179	chr9	-	5163862	5185618	5163912	5185602	2	5163862,5185313,	5164265,5185618,	0	INSL6	cmpl	cmpl	1,0,	NM_007179:chr9:-	NM_007179	chr9:5163862-5185618	rwpe	casepe	OK	0.322768	2.79815	3.1159	7.77224	5e-05	8.62227e-05	yes	8.66923	1
825	NM_016633	chr16	+	31539202	31540124	31539460	31540012	3	31539202,31539456,31539778,	31539283,31539535,31540124,	0	AHSP	cmpl	cmpl	-1,0,0,	NM_016633:chr16:+	NM_016633	chr16:31539202-31540124	rwpe	casepe	NOTEST	0.0106189	0.092028	3.11544	0	1	1	no	8.66643	0
278	NM_173076	chr2	-	215796265	216003151	215797357	216002931	53	215796265,215798801,215802233,215807648,215809724,215812145,215813319,215813763,215815602,215818577,215819925,215821386,215823000,215823747,215831571,215833443,215834996,215838672,215839501,215840508,215843039,215843527,215845206,215846910,215848370,215851265,215852370,215854052,215854275,215855425,215862418,215865428,215866281,215868932,215872450,215875054,215876162,215876694,215880213,215882731…	215797465,215798939,215802339,215807741,215809828,215812280,215813461,215813873,215815807,215818831,215820085,215821502,215823178,215823802,215831677,215833531,215835124,215838766,215839588,215840761,215843190,215843764,215845367,215847107,215848589,215851452,215852517,215854187,215854345,215855755,215862533,215865744,215866461,215869023,215872570,215875194,215876373,215876859,215880387,215882856…	0	ABCA12	cmpl	cmpl	0,0,2,2,0,0,2,0,2,0,2,0,2,1,0,2,0,2,2,1,0,0,1,2,2,1,1,1,0,0,2,1,1,0,0,1,0,0,0,1,2,0,1,2,1,2,0,0,1,2,1,0,0,	NM_173076:chr2:-	NM_173076	chr2:215674952-216003151	rwpe	casepe	OK	0.311758	2.6985	3.11366	33.1058	5e-05	8.62227e-05	yes	8.65575	1
904	NM_001110798	chr13	+	41885340	41932854	41885664	41932642	11	41885340,41890981,41892941,41894802,41897191,41899833,41902859,41905409,41910785,41929279,41932439,	41885718,41891066,41893046,41894960,41897326,41899987,41902979,41905505,41910892,41929352,41932854,	0	NAA16	cmpl	cmpl	0,0,1,1,0,0,1,1,1,0,1,	NM_001110798:chr13:+	NM_001110798	chr13:41885340-41951166	rwpe	casepe	OK	0.0700224	0.606023	3.11348	1.50019	0.2203	0.250831	no	8.6547	0
125	NM_001286673	chr8	+	54764367	54871864	54764459	54871018	5	54764367,54852135,54859224,54866635,54870829,	54764624,54852284,54859308,54866870,54871864,	0	RGS20	cmpl	cmpl	0,0,2,2,0,	NM_001286673:chr8:+	NM_001286673	chr8:54764367-54871864	rwpe	casepe	NOTEST	0.0113757	0.0984342	3.1132	0	1	1	no	8.65302	0
743	NM_001256525	chr22	+	20748404	20762753	20755014	20761258	5	20748404,20749622,20754921,20755566,20759666,	20748624,20749708,20755048,20755662,20762753,	0	ZNF74	cmpl	cmpl	-1,-1,0,1,1,	NM_001256525:chr22:+	NM_001256525	chr22:20748404-20762753	rwpe	casepe	OK	0.210696	1.8197	3.11046	4.04968	5e-05	8.62227e-05	yes	8.63661	1
1197	NM_003004	chr17	-	80278899	80291921	80280036	80285116	5	80278899,80280753,80282457,80285022,80291575,	80280246,80280887,80282766,80285168,80291921,	0	SECTM1	cmpl	cmpl	0,1,1,0,-1,	NM_003004:chr17:-	NM_003004	chr17:80278899-80291921	rwpe	casepe	OK	3.36102	28.8893	3.10356	52.7378	5e-05	8.62227e-05	yes	8.5954	1
675	NM_001261444	chr18	+	11857436	11885683	11867167	11881134	8	11857436,11862393,11864531,11867166,11868541,11872266,11876619,11880987,	11857784,11862448,11864605,11867225,11868662,11872397,11876687,11885683,	0	GNAL	cmpl	cmpl	-1,-1,-1,0,1,2,1,0,	NM_001261444:chr18:+	NM_001261444	chr18:11689013-11908796	rwpe	casepe	OK	0.0498131	0.427809	3.10237	6.41244	5e-05	8.62227e-05	yes	8.58828	1
1744	NR_103561	chr1	+	151990753	151994985	151994985	151994985	6	151990753,151991102,151992712,151993645,151994077,151994912,	151991004,151991313,151992815,151993860,151994228,151994985,	0	NBPF18P	unk	unk	-1,-1,-1,-1,-1,-1,	NR_103561:chr1:+	NR_103561	chr1:151990753-151994985	rwpe	casepe	OK	0.031725	0.272144	3.10067	2.4706	0.01085	0.0157375	yes	8.57822	1
729	NM_006613	chr17	-	18923989	18950336	18925271	18950239	5	18923989,18927527,18939270,18945119,18950161,	18925457,18927696,18939393,18945217,18950336,	0	GRAP	cmpl	cmpl	0,2,2,0,0,	NM_006613:chr17:-	NM_006613	chr17:18853988-18950336	rwpe	casepe	NOTEST	0.00477188	0.0409027	3.09956	0	1	1	no	8.57161	0
1122	NM_201453	chr9	-	70431999	70490177	70432428	70490068	15	70431999,70432922,70434177,70434346,70445952,70457086,70463030,70465707,70467483,70473436,70475018,70483187,70484374,70486792,70489914,	70432535,70433052,70434243,70434415,70446004,70457143,70463075,70465794,70467530,70473474,70475078,70483279,70484471,70486879,70490177,	0	CBWD3	cmpl	cmpl	1,0,0,0,2,2,2,2,0,1,1,2,1,1,0,	NM_201453_dup1:chr9:-	NM_201453	chr9:70431999-70490211	rwpe	casepe	NOTEST	0.00842218	0.0721824	3.09938	0	1	1	no	8.57051	0
142	NM_153267	chr9	+	72658496	72841888	72659113	72840948	14	72658496,72659499,72723126,72724635,72727910,72741074,72746434,72755060,72758469,72783617,72785394,72833252,72840665,72840883,	72659147,72659613,72723398,72724720,72728048,72741331,72746528,72755204,72758735,72783711,72785547,72833512,72840750,72841888,	0	MAMDC2	cmpl	cmpl	0,1,1,0,1,1,0,1,1,0,1,1,0,1,	NM_153267:chr9:+	NM_153267	chr9:72658496-72873790	rwpe	casepe	OK	0.0882268	0.756006	3.09911	10.6433	5e-05	8.62227e-05	yes	8.56889	1
213	NM_001127698	chr5	+	147443534	147516925	147443607	147516554	34	147443534,147444909,147449885,147451710,147465967,147468104,147469056,147470727,147473916,147475380,147477429,147478796,147480016,147480917,147481343,147484514,147486599,147488315,147491330,147492430,147493924,147495932,147497999,147498548,147499571,147499857,147503395,147504327,147505086,147505285,147506545,147510821,147513359,147516545,	147443662,147444935,147450013,147451783,147466095,147468168,147469184,147470791,147474044,147475468,147477557,147478878,147480144,147480999,147481471,147484563,147486727,147488400,147491458,147492497,147494052,147496029,147498127,147498621,147499699,147499954,147503523,147504400,147505176,147505413,147506642,147510952,147513450,147516925,	0	SPINK5	cmpl	cmpl	0,1,0,2,0,2,0,2,0,2,0,2,0,2,0,2,0,2,0,2,0,2,0,2,0,2,0,2,0,0,2,0,2,0,	NM_001127698:chr5:+	NM_001127698	chr5:147443534-147516925	rwpe	casepe	OK	0.0384547	0.329508	3.09908	3.46053	5e-05	8.62227e-05	yes	8.56873	1
73	NR_033646	chr16	-	903634	1020984	1020984	1020984	13	903634,918943,919882,920728,921160,929569,943006,960930,981641,983990,984243,1004356,1020787,	904706,919056,920066,920882,921341,929737,943072,961079,981793,984145,984254,1004666,1020984,	0	LMF1	unk	unk	-1,-1,-1,-1,-1,-1,-1,-1,-1,-1,-1,-1,-1,	NR_033646:chr16:-	NR_033646	chr16:903634-1031318	rwpe	casepe	OK	0.0168602	0.14431	3.09748	1.32343	0.17345	0.202606	no	8.55921	0
646	NR_024362	chr8	+	8086091	8096448	8096448	8096448	8	8086091,8088364,8090315,8092004,8093337,8093553,8094647,8095831,	8086319,8088427,8090396,8092106,8093471,8093821,8094797,8096448,	0	FAM86B3P	unk	unk	-1,-1,-1,-1,-1,-1,-1,-1,	NR_024362:chr8:+	NR_024362	chr8:8086091-8102387	rwpe	casepe	OK	0.121741	1.04192	3.09736	5.94692	5e-05	8.62227e-05	yes	8.5585	1
1576	NM_001127441	chr7	+	129984629	130008569	129986326	130008438	14	129984629,129985678,129986021,129986247,129987606,129989815,129999429,130000983,130002278,130002724,130003259,130007212,130007746,130008250,	129985045,129985736,129986088,129986442,129987688,129989950,129999528,130001085,130002380,130002835,130003350,130007412,130007831,130008569,	0	CPA5	cmpl	cmpl	-1,-1,-1,0,2,0,0,0,0,0,0,1,0,1,	NM_001127441:chr7:+	NM_001127441	chr7:129984629-130008571	rwpe	casepe	NOTEST	2.50448e-06	2.13937e-05	3.0946	0	1	1	no	8.54217	0
789	NM_003593	chr17	+	26850958	26865175	26850987	26864454	8	26850958,26851520,26854268,26856111,26857766,26861348,26861724,26864134,	26851110,26851985,26854379,26856242,26857863,26861556,26862216,26865175,	0	FOXN1	cmpl	cmpl	0,0,0,0,2,0,1,1,	NM_003593:chr17:+	NM_003593	chr17:26850958-26865175	rwpe	casepe	OK	0.225108	1.91984	3.0923	14.8057	5e-05	8.62227e-05	yes	8.52853	1
1769	NM_001171811	chr1	-	155204238	155214653	155204785	155209722	10	155204238,155204985,155205471,155206035,155207131,155207924,155208307,155209406,155209676,155214296,	155204891,155205102,155205635,155206260,155207369,155208097,155208441,155209553,155209868,155214653,	0	GBA	cmpl	cmpl	2,2,0,0,2,0,1,1,0,-1,	NM_001171811:chr1:-	NM_001171811	chr1:155204238-155214653	rwpe	casepe	OK	0.0475234	0.404711	3.09018	2.86253	0.0067	0.00994096	yes	8.51604	1
182	NM_001146286	chr10	+	114710008	114927436	114710515	114925393	12	114710008,114710965,114711241,114799783,114900942,114903681,114905769,114910756,114911483,114912091,114917779,114925313,	114710704,114711032,114711366,114799885,114901075,114903784,114905856,114910882,114911643,114912199,114917828,114927436,	0	TCF7L2	cmpl	cmpl	0,0,1,0,0,1,2,2,2,0,0,1,	NM_001146286:chr10:+	NM_001146286	chr10:114710008-114927436	rwpe	casepe	NOTEST	5.92452e-05	0.00050426	3.0894	0	1	1	no	8.51141	0
672	NM_001035223	chr19	-	11504731	11530018	11505077	11529954	19	11504731,11507919,11508120,11510530,11510715,11510877,11512686,11512890,11513130,11513325,11515822,11515998,11517094,11517397,11526612,11527287,11527509,11529346,11529921,	11505196,11508034,11508273,11510627,11510784,11510973,11512808,11512923,11513217,11513382,11515907,11516102,11517310,11517540,11526824,11527341,11527733,11529460,11530018,	0	RGL3	cmpl	cmpl	1,0,0,2,2,2,0,0,0,0,2,0,0,1,2,2,0,0,0,	NM_001035223:chr19:-	NM_001035223	chr19:11504731-11530018	rwpe	casepe	OK	0.112277	0.955152	3.08867	6.00492	5e-05	8.62227e-05	yes	8.5071	1
985	NM_002135	chr12	+	52445185	52453291	52448112	52452728	8	52445185,52446279,52448110,52449813,52450277,52450840,52451135,52452471,	52445352,52446429,52448988,52449943,52450429,52451043,52451314,52453291,	0	NR4A1	cmpl	cmpl	-1,-1,0,0,1,0,2,1,	NM_002135:chr12:+	NM_002135	chr12:52416615-52453291	rwpe	casepe	OK	0.0946626	0.804386	3.08702	3.52043	0.0007	0.00113074	yes	8.4974	1
618	NM_001199944	chr19	-	4360363	4400415	4361596	4400365	10	4360363,4362325,4362608,4363366,4363716,4364084,4365569,4366497,4366922,4400320,	4361793,4362382,4362733,4363470,4363875,4364117,4365622,4366570,4366991,4400415,	0	SH3GL1	cmpl	cmpl	1,1,2,0,0,0,1,0,0,0,	NM_001199944:chr19:-	NM_001199944	chr19:4360363-4400565	rwpe	casepe	OK	1.8776	15.9484	3.08645	20.1813	5e-05	8.62227e-05	yes	8.49403	1
126	NM_030820	chr6	-	55921387	56112378	55922454	56047416	30	55921387,55923962,55924815,55925538,55925688,55926446,55929375,55932092,55933843,55935542,55939029,55940276,55942326,55966269,55988859,55989036,55990364,55990893,56006582,56006727,56021684,56029220,56029611,56031703,56032921,56035446,56035757,56044375,56047328,56112184,	55922642,55924040,55925016,55925593,55925835,55926479,55929420,55932128,55933915,55935596,55939083,55940330,55942371,55966323,55988913,55989090,55990418,55990947,56006636,56006781,56021747,56029304,56029620,56031781,56033095,56035663,56035926,56044927,56047454,56112378,	0	COL21A1	cmpl	cmpl	1,1,1,0,0,0,0,0,0,0,0,0,0,0,0,0,0,0,0,0,0,0,0,0,0,2,1,1,0,-1,	NM_030820:chr6:-	NM_030820	chr6:55921387-56112378	rwpe	casepe	OK	0.03585	0.304456	3.08619	7.30743	5e-05	8.62227e-05	yes	8.4925	1
74	NM_001256629	chr11	+	1411128	1483919	1411514	1478270	20	1411128,1457269,1459535,1462017,1463719,1464335,1464564,1464718,1466200,1466523,1466800,1466986,1471005,1471816,1472600,1475714,1477577,1477827,1478184,1482199,	1411605,1457364,1459621,1462158,1463836,1464369,1464633,1464865,1466232,1466688,1466898,1467137,1471066,1472024,1472649,1475838,1477758,1477917,1478279,1483919,	0	BRSK2	cmpl	cmpl	0,1,0,2,2,2,0,0,0,2,2,1,2,0,1,2,0,1,1,-1,	NM_001256629:chr11:+	NM_001256629	chr11:1411128-1483919	rwpe	casepe	NOTEST	2.43411e-06	2.06353e-05	3.08365	0	1	1	no	8.47755	0
197	NR_109851	chr7	-	130628918	130794675	130794675	130794675	6	130628918,130652147,130668811,130737183,130792478,130794495,	130630594,130652276,130668868,130737314,130793562,130794675,	0	LINC-PINT	unk	unk	-1,-1,-1,-1,-1,-1,	NR_109851:chr7:-	NR_109851	chr7:130626518-130794675	rwpe	casepe	OK	0.0409355	0.346669	3.08214	4.84181	5e-05	8.62227e-05	yes	8.46866	1
729	NM_016335	chr22	-	18900286	18924066	18900687	18923800	15	18900286,18900950,18904402,18905828,18906963,18907218,18908854,18909837,18910329,18910627,18912563,18913200,18918502,18923527,18923902,	18900875,18901039,18904501,18906004,18907110,18907311,18908936,18909917,18910446,18910692,18912713,18913235,18918711,18923840,18924066,	0	PRODH	cmpl	cmpl	1,2,2,0,0,0,2,0,0,1,1,2,0,0,-1,	NM_016335:chr22:-	NM_016335	chr22:18900286-18924066	rwpe	casepe	OK	0.0475132	0.401908	3.08047	4.54066	5e-05	8.62227e-05	yes	8.45887	1
1316	NM_001287007	chr9	+	95820969	95847418	95821024	95847029	3	95820969,95840127,95846818,	95821112,95840275,95847418,	0	SUSD3	cmpl	cmpl	0,1,2,	NM_001287007:chr9:+	NM_001287007	chr9:95820969-95847418	rwpe	casepe	OK	0.0193611	0.16365	3.07938	1.05871	0.14375	0.170567	no	8.45252	0
1021	NM_001204868	chr20	+	57226308	57254582	57242560	57251347	10	57226308,57227128,57234678,57242545,57243042,57244346,57245567,57246209,57248686,57251242,	57226490,57227194,57234690,57242653,57243183,57244509,57245659,57246353,57248767,57254582,	0	STX16	cmpl	cmpl	-1,-1,-1,0,0,0,1,0,0,0,	NM_001204868:chr20:+	NM_001204868	chr20:57226308-57290900	rwpe	casepe	OK	0.901152	7.58136	3.07262	13.434	5e-05	8.62227e-05	yes	8.41296	1
20	NM_001286838	chr4	+	93225549	94695706	93225807	94693649	15	93225549,93511281,94031898,94128554,94137888,94145764,94159521,94316757,94343921,94376812,94411789,94436366,94547419,94690360,94693226,	93225895,93511437,94032104,94128608,94138062,94145926,94159641,94316859,94344119,94377125,94411928,94436562,94547586,94690601,94695706,	0	GRID2	cmpl	cmpl	0,1,1,0,0,0,0,0,0,0,1,2,0,2,0,	NM_001286838:chr4:+	NM_001286838	chr4:93225549-94695706	rwpe	casepe	NOTEST	0.000602694	0.00506998	3.07248	0	1	1	no	8.4122	0
1015	NR_027765	chr8	-	56361756	56367881	56367881	56367881	1	56361756,	56367881,	0	SBF1P1	unk	unk	-1,	NR_027765:chr8:-	NR_027765	chr8:56015016-56438710	rwpe	casepe	NOTEST	0.000494426	0.00415214	3.07003	0	1	1	no	8.3979	0
1485	NM_001286570	chr11	-	118064441	118095809	118065039	118083202	9	118064441,118067449,118068712,118071188,118074142,118076596,118081201,118083121,118095655,	118065132,118067536,118068806,118071327,118074380,118076706,118081427,118083276,118095809,	0	AMICA1	cmpl	cmpl	0,0,2,1,0,1,0,0,-1,	NM_001286570:chr11:-	NM_001286570	chr11:118064441-118095809	rwpe	casepe	NOTEST	0.00175561	0.0147396	3.06965	0	1	1	no	8.39571	0
646	NM_018948	chr1	-	8071778	8086393	8073269	8075679	4	8071778,8075367,8075554,8086217,	8074456,8075444,8075752,8086393,	0	ERRFI1	cmpl	cmpl	1,2,0,-1,	NM_018948:chr1:-	NM_018948	chr1:8071778-8086393	rwpe	casepe	OK	40.9111	343.17	3.06836	188.082	5e-05	8.62227e-05	yes	8.38819	1
1604	NR_038365	chr10	-	133604733	133622535	133622535	133622535	5	133604733,133606192,133607219,133621992,133622412,	133606023,133606541,133608631,133622202,133622535,	0	LINC01164	unk	unk	-1,-1,-1,-1,-1,	NR_038365:chr10:-	NR_038365	chr10:133604733-133622535	rwpe	casepe	NOTEST	0.000927268	0.00777311	3.06743	0	1	1	no	8.38281	0
116	NM_001135862	chr22	-	45277042	45405809	45278965	45405430	14	45277042,45281305,45281742,45283842,45285639,45287185,45289336,45291911,45309701,45312159,45316277,45404425,45405376,45405764,	45279184,45281409,45281818,45284001,45285662,45287240,45289413,45291963,45309842,45312510,45316370,45404491,45405491,45405809,	0	PHF21B	cmpl	cmpl	0,1,0,0,1,0,1,0,0,0,0,0,0,-1,	NM_001135862:chr22:-	NM_001135862	chr22:45277042-45405809	rwpe	casepe	NOTEST	0.00268325	0.0224843	3.06686	0	1	1	no	8.3795	0
707	NM_002445	chr8	-	15996825	16050300	15998510	16035497	9	15996825,16001066,16007739,16012572,16021573,16025966,16032695,16035394,16050106,	15998554,16001120,16007820,16012653,16021760,16026379,16032809,16035501,16050300,	0	MSR1	cmpl	cmpl	1,1,1,1,0,1,1,0,-1,	NM_002445:chr8:-	NM_002445	chr8:15965386-16050300	rwpe	casepe	NOTEST	0.00107251	0.00898521	3.06657	0	1	1	no	8.37774	0
920	NM_014276	chr20	+	43935482	43946464	43935562	43945599	12	43935482,43936782,43938206,43940228,43940478,43940860,43942107,43942674,43943052,43944826,43945116,43945325,	43935584,43936891,43938332,43940299,43940594,43941035,43942245,43942784,43943205,43944982,43945220,43946464,	0	RBPJL	cmpl	cmpl	0,1,2,2,1,0,1,1,0,0,0,2,	NM_014276:chr20:+	NM_014276	chr20:43922085-43946464	rwpe	casepe	NOTEST	0.000474984	0.00397905	3.06648	0	1	1	no	8.37723	0
894	NM_001145082	chr3	+	40518603	40531728	40519470	40529732	6	40518603,40519408,40523353,40523720,40524078,40528296,	40518848,40519494,40523507,40523840,40524195,40531728,	0	ZNF619	cmpl	cmpl	-1,0,0,1,1,1,	NM_001145082:chr3:+	NM_001145082	chr3:40518603-40531728	rwpe	casepe	OK	0.0304798	0.255118	3.06524	2.47991	0.0326	0.0445947	yes	8.37007	1
1483	NM_001206790	chr11	-	117778509	117800168	117779132	117800022	9	117778509,117780520,117781421,117782482,117784491,117785106,117787884,117789123,117800001,	117779499,117780683,117781465,117782575,117784621,117785229,117787989,117789553,117800168,	0	TMPRSS13	cmpl	cmpl	2,1,2,2,1,1,1,0,0,	NM_001206790:chr11:-	NM_001206790	chr11:117771355-117800168	rwpe	casepe	OK	0.144162	1.20484	3.06308	9.09929	5e-05	8.62227e-05	yes	8.35754	1
199	NM_004878	chr9	-	132500614	132515344	132501889	132515291	3	132500614,132510933,132515165,	132502139,132511016,132515344,	0	PTGES	cmpl	cmpl	2,0,0,	NM_004878:chr9:-	NM_004878	chr9:132500614-132515344	rwpe	casepe	OK	9.13307	76.2931	3.06238	74.2286	5e-05	8.62227e-05	yes	8.3535	1
135	NM_001278251	chr11	-	65142662	65151172	65143877	65147364	10	65142662,65144288,65146846,65147337,65147602,65148004,65149345,65149956,65150195,65150788,	65144146,65144547,65147032,65147409,65147705,65148103,65149440,65150042,65150518,65151172,	0	SLC25A45	cmpl	cmpl	1,0,0,0,-1,-1,-1,-1,-1,-1,	NM_001278251:chr11:-	NM_001278251	chr11:65142662-65151172	rwpe	casepe	NOTEST	0.0101311	0.0845959	3.06179	0	1	1	no	8.35012	0
751	NM_003974	chr8	-	21766383	21771205	21766821	21771112	5	21766383,21768183,21769411,21769739,21771049,	21767442,21768368,21769499,21770021,21771205,	0	DOK2	cmpl	cmpl	0,1,0,0,0,	NM_003974:chr8:-	NM_003974	chr8:21766383-21771205	rwpe	casepe	NOTEST	0.00191383	0.0159779	3.06154	0	1	1	no	8.34865	0
147	NM_144777	chr13	+	78109808	78219398	78130010	78218409	33	78109808,78129991,78130730,78133938,78137965,78141814,78142429,78143505,78146258,78163278,78165529,78167648,78171679,78173463,78173823,78176199,78176788,78177210,78178490,78182190,78183192,78184181,78187025,78188027,78191733,78191937,78192138,78202081,78208513,78211254,78214810,78216840,78218392,	78109959,78130053,78130848,78133998,78138034,78141883,78142468,78143586,78146324,78163359,78165595,78167708,78171724,78173523,78173883,78176259,78176848,78177270,78178550,78182250,78183252,78184241,78187076,78188090,78191793,78191997,78192195,78202144,78208585,78211329,78214919,78216943,78219398,	0	SCEL	cmpl	cmpl	-1,0,1,2,2,2,2,2,2,2,2,2,2,2,2,2,2,2,2,2,2,2,2,2,2,2,2,2,2,2,2,0,1,	NM_144777:chr13:+	NM_144777	chr13:78109808-78219398	rwpe	casepe	OK	0.15533	1.29656	3.06128	4.76465	5e-05	8.62227e-05	yes	8.34713	1
596	NM_001122962	chr20	-	1455235	1472233	1456811	1472005	5	1455235,1457982,1458910,1460344,1471920,	1456981,1458048,1459252,1460710,1472233,	0	SIRPB2	cmpl	cmpl	1,1,1,1,0,	NM_001122962:chr20:-	NM_001122962	chr20:1455235-1472233	rwpe	casepe	NOTEST	0.00987747	0.0824299	3.06095	0	1	1	no	8.34524	0
599	NR_109912	chr5	+	1887444	1900604	1900604	1900604	4	1887444,1888326,1898158,1899155,	1887483,1888396,1898233,1900604,	0	CTD-2194D22.4	unk	unk	-1,-1,-1,-1,	NR_109912:chr5:+	NR_109912	chr5:1887444-1900604	rwpe	casepe	NOTEST	0.00210383	0.0175504	3.06041	0	1	1	no	8.34212	0
939	NM_001190821	chr18	-	46446222	46477081	46447741	46476794	4	46446222,46468850,46474753,46476181,	46448280,46468922,46474807,46477081,	0	SMAD7	cmpl	cmpl	1,1,1,0,	NM_001190821:chr18:-	NM_001190821	chr18:46446222-46477081	rwpe	casepe	OK	0.0863611	0.720417	3.06038	2.73254	0.0352	0.0479226	yes	8.34192	1
933	NM_001270893	chr19	-	45666185	45681501	45667211	45681476	5	45666185,45667173,45667421,45668110,45681392,	45666481,45667267,45667505,45668228,45681501,	0	TRAPPC6A	cmpl	cmpl	-1,1,1,0,0,	NM_001270893:chr19:-	NM_001270893	chr19:45666185-45681501	rwpe	casepe	OK	0.37947	3.16486	3.06009	6.07298	5e-05	8.62227e-05	yes	8.34021	1
839	NM_001170	chr9	-	33384947	33402517	33385002	33401260	8	33384947,33385646,33386074,33386401,33386966,33395075,33401234,33402370,	33385288,33385864,33386193,33386539,33387090,33395193,33401285,33402517,	0	AQP7	cmpl	cmpl	2,0,1,1,0,2,0,-1,	NM_001170:chr9:-	NM_001170	chr9:33384947-33402517	rwpe	casepe	NOTEST	0.00289461	0.0240685	3.05571	0	1	1	no	8.31494	0
921	NR_072982	chr7	+	44078647	44083895	44083895	44083895	3	44078647,44079492,44083851,	44078748,44079961,44083895,	0	LINC00957	unk	unk	-1,-1,-1,	NR_072982:chr7:+	NR_072982	chr7:44068485-44083895	rwpe	casepe	NOTEST	0.00922156	0.0766368	3.05495	0	1	1	no	8.31061	0
909	NR_039974	chr13	+	42535304	42555701	42555701	42555701	4	42535304,42542536,42550584,42554928,	42536370,42542608,42550752,42555701,	0	VWA8-AS1	unk	unk	-1,-1,-1,-1,	NR_039974:chr13:+	NR_039974	chr13:42535304-42555701	rwpe	casepe	NOTEST	0.0120185	0.099689	3.05218	0	1	1	no	8.29463	0
13	NM_001128602	chr15	-	38780301	38857007	38782754	38856829	16	38780301,38786582,38790994,38792303,38793343,38794512,38798040,38799926,38803804,38804983,38808397,38810492,38811509,38818499,38852021,38856794,	38782889,38786968,38791147,38792340,38793488,38794622,38798121,38800202,38803921,38805157,38808551,38810624,38811572,38818605,38852206,38857007,	0	RASGRP1	cmpl	cmpl	0,1,1,0,2,0,0,0,0,0,2,2,2,1,2,0,	NM_001128602:chr15:-	NM_001128602	chr15:38780301-38857007	rwpe	casepe	OK	0.0170081	0.140936	3.05074	1.67073	0.2024	0.233097	no	8.2864	0
1332	NM_001258440	chr10	-	97951454	98031273	97951728	98031155	16	97951454,97959830,97960737,97963812,97964287,97966766,97967627,97969593,97975076,97976408,97983581,97987165,97990549,98002490,98006739,98031108,	97951848,97959914,97960814,97963844,97964372,97966809,97967655,97969663,97975145,97976490,97983745,97987322,97990590,98002540,98006805,98031273,	0	BLNK	cmpl	cmpl	0,0,1,2,1,0,2,1,1,0,1,0,1,2,2,0,	NM_001258440:chr10:-	NM_001258440	chr10:97951454-98031333	rwpe	casepe	OK	0.0193139	0.159954	3.04995	1.2526	0.13475	0.160819	no	8.28181	0
77	NM_001204513	chr7	+	5085451	5112854	5087707	5112096	6	5085451,5087663,5096925,5097314,5111992,5112552,	5085589,5087722,5097052,5097410,5112128,5112854,	0	RBAK-RBAKDN	cmpl	cmpl	-1,0,0,1,1,-1,	NM_001204513:chr7:+	NM_001204513	chr7:5085451-5112854	rwpe	casepe	OK	0.0925291	0.76573	3.04886	1.94684	0.03865	0.0522875	no	8.27556	0
[truncated: 45,171 more rows]

## Sheet: DEG
#bin	name	chrom	strand	txStart	txEnd	cdsStart	cdsEnd	exonCount	exonStarts	exonEnds	score	name2	cdsStartStat	cdsEndStat	exonFrames	transcript_id	gene_id	locus	sample_1_name	sample_2_name	status	Control(RWPE)_FPKM	Treated(CASEPE)_FPKM	log2(fold_change)	test_stat	p_value	q_value	significant?	cuffdiff_fold	DEG?
[truncated: 7,265 more rows]

[truncated: 2 more sheets: Upregulated_DEG, Downrgulated_DEG]
