# Supplementary material for: Arsenite malignantly transforms human prostate epithelial cells in vitro by gene amplification of mutated KRAS
Source: PLoS One. 2019 Apr 22;14(4):e0215504. doi: 10.1371/journal.pone.0215504 (PMC6476498; doi:10.1371/journal.pone.0215504)
Supplement: S3 Table — (XLSX) [file pone.0215504.s008.xlsx]

## Sheet: Sheet1
Genes	Name	Function	PMID	Reference
AMPH	Amphiphysin	Structural protein, associated with the cytoplasmic surface of synaptic vesicles	15064704	Tchernitsa OI, Sers C, Zuber J, Hinzmann B, Grips M, Schramme A, Lund P, Schwendel A, Rosenthal A, Schäfer R. Transcriptional basis of KRAS oncogene-mediated cellular transformation in ovarian epithelial cells. Oncogene. 2004 Jun 03;23(26):4536-55.
ATAD3A	ATPase Family, AAA Domain Containing 3A	Enzyme, as essential mitochondrial membrane protein supporting metabolism and cell growth at organism and cellular level	26592448	Diersch S, Wirth M, Schneeweis C, Jörs S, Geisler F, Siveke JT, Rad R, Schmid RM, Saur D, Rustgi AK, Reichert M, Schneider G. Kras(G12D) induces EGFR-MYC cross signaling in murine primary pancreatic ductal epithelial cells. Oncogene. 2016 Jul 21;35(29):3880-6. Epub 2015 Nov 23.
BDH1	3-Hydroxybutyrate Dehydrogenase 1	Enzyme for short-chain dehydrogenase/reductase enzyme in mitochondrial membrane	15064704	Tchernitsa OI, Sers C, Zuber J, Hinzmann B, Grips M, Schramme A, Lund P, Schwendel A, Rosenthal A, Schäfer R. Transcriptional basis of KRAS oncogene-mediated cellular transformation in ovarian epithelial cells. Oncogene. 2004 Jun 03;23(26):4536-55.
BGN	Biglycan	ECM protein; Small leucine-rich proteoglycan (SLRP)protein family that plays a role in bone growth, muscle development and regeneration, and collagen fibril assembly in multiple tissues	15064704	Tchernitsa OI, Sers C, Zuber J, Hinzmann B, Grips M, Schramme A, Lund P, Schwendel A, Rosenthal A, Schäfer R. Transcriptional basis of KRAS oncogene-mediated cellular transformation in ovarian epithelial cells. Oncogene. 2004 Jun 03;23(26):4536-55.
CSF3	Colony Stimulating Factor 3	Growth factor; controlling the production, differentiation of granulocytes, macrophages	26833127	Koyama S, Akbay EA, Li YY, Aref AR, Skoulidis F, Herter-Sprie GS, Buczkowski KA, Liu Y, Awad MM, Denning WL, Diao L, Wang J, Parra-Cuentas ER, Wistuba II, Soucheray M, Thai T, Asahina H, Kitajima S, Altabef A, Cavanaugh JD, Rhee K, Gao P, Zhang H, Fecci PE, Shimamura T, Hellmann MD, Heymach JV, Hodi FS, Freeman GJ, Barbie DA, Dranoff G, Hammerman PS, Wong KK. STK11/LKB1 Deficiency Promotes Neutro…
CXCL14	C-X-C Motif Chemokine Ligand 14	Cytokine, chemoattractant	26592448	Diersch S, Wirth M, Schneeweis C, Jörs S, Geisler F, Siveke JT, Rad R, Schmid RM, Saur D, Rustgi AK, Reichert M, Schneider G. Kras(G12D) induces EGFR-MYC cross signaling in murine primary pancreatic ductal epithelial cells. Oncogene. 2016 Jul 21;35(29):3880-6. Epub 2015 Nov 23.
DNMT3A	DNA Methyltransferase 3 Alpha	Enzyme for genome-wide de novo DNA methylation, with role in imprinting during development	15831492	Pruitt K, Ulkü AS, Frantz K, Rojas RJ, Muniz-Medina VM, Rangnekar VM, Der CJ, Shields JM. Ras-mediated loss of the pro-apoptotic response protein Par-4 is mediated by DNA hypermethylation through Raf-independent and Raf-dependent signaling cascades in epithelial cells. J Biol Chem. 2005 Jun 17;280(24):23363-70. Epub 2005 Apr 14.
DUSP1	Dual Specificity Phosphatase 1	Phosphatase enzyme; dephosphorylates MAP kinase MAPK1/ERK2	26592448	Diersch S, Wirth M, Schneeweis C, Jörs S, Geisler F, Siveke JT, Rad R, Schmid RM, Saur D, Rustgi AK, Reichert M, Schneider G. Kras(G12D) induces EGFR-MYC cross signaling in murine primary pancreatic ductal epithelial cells. Oncogene. 2016 Jul 21;35(29):3880-6. Epub 2015 Nov 23.
ERRFI1	ERBB Receptor Feedback Inhibitor 1	Signaling protein, upregulated with cell grown and acts as negative regulator for several EGFR family members	15556944	Xu D, Makkinje A, Kyriakis JM. Gene 33 is an endogenous inhibitor of epidermal growth factor (EGF) receptor signaling and mediates dexamethasone-induced suppression of EGF function. J Biol Chem. 2005 Jan 28;280(4):2924-33. Epub 2004 Nov 19.
FOS	Fos Proto-Oncogene, AP-1 Transcription Factor Subunit	Transcription factor subunit, related to cell proliferation and signaling	8352603	Lowy DR, Willumsen BM. Function and regulation of ras. Annu Rev Biochem. 1993;62:851-91
GBA	Glucosylceramidase Beta	Enzyme, glycosylasein lysosomal membrane	15064704	Tchernitsa OI, Sers C, Zuber J, Hinzmann B, Grips M, Schramme A, Lund P, Schwendel A, Rosenthal A, Schäfer R. Transcriptional basis of KRAS oncogene-mediated cellular transformation in ovarian epithelial cells. Oncogene. 2004 Jun 03;23(26):4536-55.
GSN	Gelsolin	Structural protein, binding actin and playing role in cell movement	15213223	Klampfer L, Huang J, Sasazuki T, Shirasawa S, Augenlicht L. Oncogenic Ras promotes butyrate-induced apoptosis through inhibition of gelsolin expression. J Biol Chem. 2004 Aug 27;279(35):36680-8. Epub 2004 Jun 22.
			15856030	Klampfer L, Swaby LA, Huang J, Sasazuki T, Shirasawa S, Augenlicht L. Oncogenic Ras increases sensitivity of colon cancer cells to 5-FU-induced apoptosis. Oncogene. 2005 Jun 02;24(24):3932-41.
HBEGF	Heparin Binding EGF Like Growth Factor	Growth factor, potent mitogen for smooth muscle cells	26592448	Diersch S, Wirth M, Schneeweis C, Jörs S, Geisler F, Siveke JT, Rad R, Schmid RM, Saur D, Rustgi AK, Reichert M, Schneider G. Kras(G12D) induces EGFR-MYC cross signaling in murine primary pancreatic ductal epithelial cells. Oncogene. 2016 Jul 21;35(29):3880-6. Epub 2015 Nov 23.
HMOX1	Heme Oxygenase 1	Enzyme, membrane bound enzyme that catalyzes heme; member of the ARE gene battery and redox protection pathways	29089332	Sahin K, Orhan C, Tuzcu M, Sahin N, Tastan H Ozercan I, Guler O, Kahraman N, Kucuk O and Ozpolat; Cancer Prev Res 2018 11(1):59-67.
IGF2	Insulin Like Growth Factor 2	Growth factor; growth-promoting activity, involved in glucose-mediated metabolism and pathways	15064704	Tchernitsa OI, Sers C, Zuber J, Hinzmann B, Grips M, Schramme A, Lund P, Schwendel A, Rosenthal A, Schäfer R. Transcriptional basis of KRAS oncogene-mediated cellular transformation in ovarian epithelial cells. Oncogene. 2004 Jun 03;23(26):4536-55.
KRT16	Keratin 16	Cytoskeletal protein; cytoskeletal structural integrity of epithelial cells	15064704	Tchernitsa OI, Sers C, Zuber J, Hinzmann B, Grips M, Schramme A, Lund P, Schwendel A, Rosenthal A, Schäfer R. Transcriptional basis of KRAS oncogene-mediated cellular transformation in ovarian epithelial cells. Oncogene. 2004 Jun 03;23(26):4536-55.
MSLN	Mesothelin	Cell adhesion; proteolytically processed to generate two protein products, megakaryocyte potentiating factor, cytokine functions, and mesothelin	15064704	Tchernitsa OI, Sers C, Zuber J, Hinzmann B, Grips M, Schramme A, Lund P, Schwendel A, Rosenthal A, Schäfer R. Transcriptional basis of KRAS oncogene-mediated cellular transformation in ovarian epithelial cells. Oncogene. 2004 Jun 03;23(26):4536-55.
MYL2	Myosin Light Chain 2	Structural protein; contractility and cell movement	25412762	Jiang Y, Wang Y, Wang T, Hawke DH, Zheng Y, Li X, Zhou Q, Majumder S, Bi E, Liu DX, Huang S, Lu Z. PKM2 phosphorylates MLC2 and regulates cytokinesis of tumour cells. Nat Commun. 2014 Nov 21;5:5566.
NFKBIB	NFKB Inhibitor Beta	Inflammation; NFKB inhibitor	12085227	Kim BY, Gaynor RB, Song K, Dritschilo A, Jung M. Constitutive activation of NF-kappaB in Ki-ras-transformed prostate epithelial cells. Oncogene. 2002 Jul 04;21(29):4490-7.
NR0B1	Nuclear Receptor Subfamily 0 Group B Member 1	Nuclear receptor; embryonic stem cell pluripotency and involved in hypothalamic-pituitary-adrenal-gonadal axis	21860425	Richards JS, Fan HY, Liu Z, Tsoi M, Laguë MN, Boyer A, Boerboom D. Either Kras activation or Pten loss similarly enhance the dominant-stable CTNNB1-induced genetic program to promote granulosa cell tumor development in the ovary and testis. Oncogene. 2012 Mar 22;31(12):1504-20. Epub 2011 Aug 22.
NR4A1	Nuclear Receptor Subfamily 4 Group A Member 1	Nuclear transcription factor; growth factor inducible nuclear protein, associated with delayed-early genes during liver regeneration.	26592448	Diersch S, Wirth M, Schneeweis C, Jörs S, Geisler F, Siveke JT, Rad R, Schmid RM, Saur D, Rustgi AK, Reichert M, Schneider G. Kras(G12D) induces EGFR-MYC cross signaling in murine primary pancreatic ductal epithelial cells. Oncogene. 2016 Jul 21;35(29):3880-6. Epub 2015 Nov 23.
NXN	Nucleoredoxin	Redox protein; a redox-dependent negative regulator of the Wnt signaling pathway in cell growth and differentiation.	15064704	Tchernitsa OI, Sers C, Zuber J, Hinzmann B, Grips M, Schramme A, Lund P, Schwendel A, Rosenthal A, Schäfer R. Transcriptional basis of KRAS oncogene-mediated cellular transformation in ovarian epithelial cells. Oncogene. 2004 Jun 03;23(26):4536-55.
PALLD	Palladin	Cytoskeletal protein; scaffolding functions in cell morphology, motility, cell adhesion and cell-extracellular matrix interactions	22291919	Brentnall TA, Lai LA, Coleman J, Bronner MP, Pan S, Chen R. Arousal of cancer-associated stroma: overexpression of palladin activates fibroblasts to promote tumor invasion. PLoS One. 2012;7(1):e30219. Epub 2012 Jan 23.
PHLDB2	Pleckstrin Homology Like Domain Family B Member 2	Signaling protein; assembly of the postsynaptic apparatus and involvement in epithelial-mesenchymal transition.	26592448	Diersch S, Wirth M, Schneeweis C, Jörs S, Geisler F, Siveke JT, Rad R, Schmid RM, Saur D, Rustgi AK, Reichert M, Schneider G. Kras(G12D) induces EGFR-MYC cross signaling in murine primary pancreatic ductal epithelial cells. Oncogene. 2016 Jul 21;35(29):3880-6. Epub 2015 Nov 23.
PLAGL1	PLAG1 Like Zinc Finger 1	Transcription factor; antiproliferative effects and p53 binding protein	15064704	Tchernitsa OI, Sers C, Zuber J, Hinzmann B, Grips M, Schramme A, Lund P, Schwendel A, Rosenthal A, Schäfer R. Transcriptional basis of KRAS oncogene-mediated cellular transformation in ovarian epithelial cells. Oncogene. 2004 Jun 03;23(26):4536-55.
PTGS1	Prostaglandin-Endoperoxide Synthase 1	Enzyme; converts arachidonate to prostaglandin H2 (PGH2), a committed step in prostanoid synthesis; involved in proliferation of vascular smooth muscle	16510568	Daikoku T, Tranguch S, Trofimova IN, Dinulescu DM, Jacks T, Nikitin AY, Connolly DC, Dey SK. Cyclooxygenase-1 is overexpressed in multiple genetically engineered mouse models of epithelial ovarian cancer. Cancer Res. 2006 Mar 01;66(5):2527-31.
RGL2	Ral Guanine Nucleotide Dissociation Stimulator Like 2	Signaling protein; guanine nucleotide exchange factor as an effector of Ras and/or Rap signaling	15102471	Papin J, Subramaniam S. Bioinformatics and cellular signaling. Curr Opin Biotechnol. 2004 Feb;15(1):78-81.
			21988832	Wang J, Huo K, Ma L, Tang L, Li D, Huang X, Yuan Y, Li C, Wang W, Guan W, Chen H, Jin C, Wei J, Zhang W, Yang Y, Liu Q, Zhou Y, Zhang C, Wu Z, Xu W, Zhang Y, Liu T, Yu D, Zhang Y, Chen L, Zhu D, Zhong X, Kang L, Gan X, Yu X, Ma Q, Yan J, Zhou L, Liu Z, Zhu Y, Zhou T, He F, Yang X. Toward an understanding of the protein interaction network of the human liver. Mol Syst Biol. 2011 Oct 11;7:536.
SCNN1A	Sodium Channel Epithelial 1 Alpha Subunit	Ion channel; sodium permeable non-voltage-sensitive ion channel	16154997	Pochynyuk O, Staruschenko A, Tong Q, Medina J, Stockand JD. Identification of a functional phosphatidylinositol 3,4,5-trisphosphate binding site in the epithelial Na+ channel. J Biol Chem. 2005 Nov 11;280(45):37565-71. Epub 2005 Sep 9.
SCNN1B	Sodium Channel Epithelial 1 Beta Subunit	Ion channel; sodium permeable non-voltage-sensitive ion channel	16154997	Pochynyuk O, Staruschenko A, Tong Q, Medina J, Stockand JD. Identification of a functional phosphatidylinositol 3,4,5-trisphosphate binding site in the epithelial Na+ channel. J Biol Chem. 2005 Nov 11;280(45):37565-71. Epub 2005 Sep 9.
SCNN1G	Sodium Channel Epithelial 1 Gamma Subunit	Ion channel; sodium permeable non-voltage-sensitive ion channel	16154997	Pochynyuk O, Staruschenko A, Tong Q, Medina J, Stockand JD. Identification of a functional phosphatidylinositol 3,4,5-trisphosphate binding site in the epithelial Na+ channel. J Biol Chem. 2005 Nov 11;280(45):37565-71. Epub 2005 Sep 9.
SERPINA3	Serpin Family A Member 3	Enyzme inhibitor; protease inhibitor and member of the serine protease inhibitor class	15064704	Tchernitsa OI, Sers C, Zuber J, Hinzmann B, Grips M, Schramme A, Lund P, Schwendel A, Rosenthal A, Schäfer R. Transcriptional basis of KRAS oncogene-mediated cellular transformation in ovarian epithelial cells. Oncogene. 2004 Jun 03;23(26):4536-55.
SLCO4A1	Solute Carrier Organic Anion Transporter Family Member 4A1	Transporter; Mediates the Na(+)-independent transport of organic anions such as the thyroid hormones T3 (triiodo-L-thyronine), T4 (thyroxine) and rT3, and of estrone-3-sulfate and taurocholate	26592448	Diersch S, Wirth M, Schneeweis C, Jörs S, Geisler F, Siveke JT, Rad R, Schmid RM, Saur D, Rustgi AK, Reichert M, Schneider G. Kras(G12D) induces EGFR-MYC cross signaling in murine primary pancreatic ductal epithelial cells. Oncogene. 2016 Jul 21;35(29):3880-6. Epub 2015 Nov 23.
TNFAIP2	TNF Alpha Induced Protein 2	Inflammation; may play a role as a mediator of inflammation and angiogenesis.	15064704	Tchernitsa OI, Sers C, Zuber J, Hinzmann B, Grips M, Schramme A, Lund P, Schwendel A, Rosenthal A, Schäfer R. Transcriptional basis of KRAS oncogene-mediated cellular transformation in ovarian epithelial cells. Oncogene. 2004 Jun 03;23(26):4536-55.
VEGFA	Vascular Endothelial Growth Factor A	Growth factor; active in angiogenesis, vasculogenesis and endothelial cell growth	11507052	Zhang X, Gaspard JP, Chung DC. Regulation of vascular endothelial growth factor by the Wnt and K-ras pathways in colonic neoplasia. Cancer Res. 2001 Aug 15;61(16):6050-4.
			12467236	Ross PJ, George M, Cunningham D, DiStefano F, Andreyev HJ, Workman P, Clarke PA. Inhibition of Kirsten-ras expression in human colorectal cancer using rationally selected Kirsten-ras antisense oligonucleotides. Mol Cancer Ther. 2001 Nov;1(1):29-41.
			14996738	Mizukami Y, Li J, Zhang X, Zimmer MA, Iliopoulos O, Chung DC. Hypoxia-inducible factor-1-independent regulation of vascular endothelial growth factor by hypoxia in colon cancer. Cancer Res. 2004 Mar 01;64(5):1765-72.
			21996748	Whipple CA, Young AL, Korc M. A KrasG12D-driven genetic mouse model of pancreatic cancer requires glypican-1 for efficient proliferation and angiogenesis. Oncogene. 2012 May 17;31(20):2535-44. Epub 2011 Sep 26.
