# Supplementary material for: Arsenite malignantly transforms human prostate epithelial cells in vitro by gene amplification of mutated KRAS
Source: PLoS One. 2019 Apr 22;14(4):e0215504. doi: 10.1371/journal.pone.0215504 (PMC6476498; doi:10.1371/journal.pone.0215504)
Supplement: S4 Table — (XLS) [file pone.0215504.s009.xls]

## Sheet: README
IPA (Ingenuity) Connections analysis was applied to the Top Upregulated DEGs (differentially expressed genes) of CAsE-PE vs RWPE-1 cells. IPA Connections analysis determines regulatory relationships (e.g. expression) among upregulated gene transcripts. The number of connections were counted as coming 'From' each gene molecule (upstream regulating transcript) and 'To' (downstream regulated transcr…

## Sheet: Top25 Pathway DEGs
Connections Emanating 'From' Transcript (Upstream)	Scoring for # of 'From' Transcripts	Gene Function	Fold Change	Connections Directed 'To' Transcript (Downstream)	Scoring for # of 'To' Transcripts	Gene Function	Fold Change
PPARG	73	nuclear receptor	4.01	VEGFA	65	growth factor	6.84
KRAS	64	enzyme, GTPase	432.37	FOS	62	transcription factor	10.99
FOS	62	transcription factor	10.99	PPARG	60	nuclear receptor	4.01
IGF1	53	growth factor	6.2	CUL3	49	enzyme, E3 ubiquitin ligase component	11.95
NFE2L2	50	transcription factor, bZIP	3.76	MAPT	43	microtubules	15.79
TLR4	45	Immune receptor, innate immunity	4.47	CD44	35	cell adhesion	3.65
TP63	45	transcription factor, tumor suppressor	6.14	EGR1	31	growth factor	3.61
SRPK2	36	kinase	4.43	NFE2L2	31	transcription factor, bZIP	3.76
VEGFA	34	growth factor	6.84	ADRB2	30	receptor, adrenergic-b2	5.03
EGR1	32	growth factor	3.61	HMOX1	29	enzyme, oxidative stress	20.88
MYD88	29	immune signaling	5.2	IGF1	25	growth factor	6.2
NEDD4L	29	enzyme, E3 ubiquitin ligase	11.12	SCNN1G	25	sodium channel, epithelial	15.93
SMAD7	29	signaling, TGFβ1 antagonist	8.34	SCNN1A	24	sodium channel, epithelial	23.41
CD44	27	cell adhesion	3.65	SCNN1B	24	sodium channel, epithelial	52.3
KLF4	26	transcription factor	3.44	DAXX	22	transcription corepressor	16.48
NEDD4	26	enzyme, ubiquitin ligase	6.04	NFKBIB	22	inhibitor, NFKB	9.86
NR4A1	24	nuclear receptor, bioenergetics	8.5	EWSR1	21	transcription coactivator	6.56
LIF	23	cytokine, inhibitory	3.44	NR4A1	21	nuclear receptor, bioenergetics	8.5
MAPT	23	microtubules	15.79	TLR4	21	immune receptor, innate immunity	4.47
WWOX	23	enzyme, oxidoreductase	4.75	DDIT3	20	transcription factor, ER stress	4.26
FOXA2	21	transcription factor, development	12.86	PTPN11	20	phosphatase, signaling	8.04
IGF2	21	growth factor, mitogenic	7.18	HBEGF	19	growth factor	6.12
WNT3A	21	signaling	3.73	TP63	19	transcription factor, tumor suppressor	6.14
PPARD	20	nuclear receptor	4.31	NEDD4L	18	enzyme, E3 ubiquitin ligase	11.12
SCNN1B	20	sodium channel, epithelial	52.3	DUSP1	17	phosphatase, signaling	14.09

## Sheet: Total Scoring
Upstream Transcript(s)	Scoring for # of 'From' (Upstream) Transcripts	Downstream Transcript(s)	Scoring for # of 'To' (Downstream) Transcripts
PPARG	73	VEGFA	65
KRAS	64	FOS	62
FOS	62	PPARG	60
IGF1	53	CUL3	49
NFE2L2	50	MAPT	43
TLR4	45	CD44	35
TP63	45	EGR1	31
SRPK2	36	NFE2L2	31
VEGFA	34	ADRB2	30
EGR1	32	HMOX1	29
MYD88	29	IGF1	25
NEDD4L	29	SCNN1G	25
SMAD7	29	SCNN1A	24
CD44	27	SCNN1B	24
KLF4	26	DAXX	22
NEDD4	26	NFKBIB	22
NR4A1	24	EWSR1	21
LIF	23	NR4A1	21
MAPT	23	TLR4	21
WWOX	23	DDIT3	20
FOXA2	21	PTPN11	20
IGF2	21	HBEGF	19
WNT3A	21	TP63	19
PPARD	20	NEDD4L	18
SCNN1B	20	DUSP1	17
XBP1	20	FBXW11	17
CSF3	19	IGF2	17
HMOX1	19	SMAD7	17
PTPN11	19	NEDD4	16
POT1	18	NR4A2	16
MAP3K7	17	CSF3	15
ZBTB16	17	MAP3K7	15
SCNN1A	16	XBP1	15
SCNN1G	16	BID	14
ADBR2	15	MYD88	14
EGR2	15	ATP5A1	13
HIPK2	15	EPS15	13
SRSF1	15	HIPK2	13
UBB	15	SRSF1	13
CUL3	14	FOXA2	12
DUSP1	14	KIF26A	12
NFKBIB	14	PDGFB	12
ELK4	13	PTGES	12
ADRA1B	11	CRABP2	11
EFNA1	11	PPARD	11
IL6R	11	ABCG1	10
PDGFB	11	DDX19B	10
RAD23A	11	DNMT3A	10
SERPINA1	11	ERC1	10
CSNK1D	10	KCNMA1	10
FBXW11	10	KRAS	10
RASSF5	10	LATS1	10
DCTN1	9	POU4F1	10
DNMT3A	9	SERPINA3	10
EWSR1	9	KLF4	9
KCNMA1	9	NR0B1	9
MAPK10	9	SLPI	9
MAX	9	AHNAK	8
PSMD2	9	BGN	8
SERPINA3	9	CCDC155	8
TSC22D1	9	CENPJ	8
DAXX	8	CSNK1D	8
DDIT3	8	DCTN1	8
MAP2K5	8	DSP	8
NCOA4	8	ENG	8
NOD2	8	HNRNPL	8
NONO	8	MAPK10	8
NR0B1	8	MLH1	8
POU4F1	8	NONO	8
WNK1	8	ACSL1	7
CAST	7	AHSG	7
COL18A1	7	CDKN2B	7
DCN	7	DLX3	7
HIST1H1D	7	ELOC	7
HIST2H2BE	7	G6PD	7
HR	7	GSN	7
MLH1	7	H19	7
NDRG1	7	IL6R	7
NOTCH3	7	ITGB2	7
PAN2	7	MAX	7
PTGER2	7	PDK4	7
PTGES	7	SERPINA1	7
TEAD4	7	ACPP	6
ALDH1A1	6	AMPH	6
BID	6	ARFGAP1	6
CBX4	6	BUB1	6
CTSL	6	CAST	6
HBEGF	6	CCDC102B	6
HNRNPL	6	DCN	6
ITPR1	6	DKC1	6
NR4A2	6	FBP1	6
PDE4D	6	GBA	6
PTGS1	6	GGA3	6
RHOBTB2	6	GNAO1	6
SH3GL1	6	GRB7	6
SUN1	6	ITGA2B	6
TEX264	6	NCOA4	6
TNPO3	6	TEK	6
TRIM41	6	TIMP3	6
UCN	6	ACHE	5
UFD1	6	ADAM15	5
ARHGEF7	5	ALDH3A1	5
CTF1	5	AMPD2	5
EGLN3	5	ASS1	5
ELOC	5	ATAD3A	5
GDF9	5	BAIAP2	5
H2AFY	5	CALML5	5
LATS1	5	CAMK2B	5
MAFB	5	CAMK2D	5
PLA2G6	5	CASP14	5
PLAGL1	5	CBX4	5
PLK4	5	CHD1L	5
PTPRN2	5	CHTOP	5
REPS1	5	COL18A1	5
SELENBP1	5	CXCL14	5
SESN2	5	DHX30	5
SMAD9	5	EGLN3	5
STK40	5	H2AFY	5
STOM	5	HIST1H3E	5
TADA2A	5	ITPR1	5
TEK	5	LAMA2	5
TRIB1	5	MYL2	5
VANGL1	5	NDRG1	5
ZNF281	5	NOD2	5
ZNRD1	5	PDE4D	5
CA9	4	POT1	5
CDKN3	4	PSMD2	5
DDX19B	4	PTK6	5
DSP	4	RHOBTB2	5
ENG	4	SRPK2	5
EPHB6	4	SYNE2	5
EPS15	4	VAV3	5
GAREM1	4	VLDLR	5
GGA1	4	WNT3A	5
GGA3	4	AATK	4
GNAO1	4	ABCA2	4
GSN	4	ADRA1B	4
IFRD1	4	AGR2	4
ITGB2	4	AKR1C1/AKR1C2	4
KCTD17	4	ALDH1A1	4
LIPH	4	ANK3	4
MKS1	4	AQP3	4
MSX1	4	ARHGEF7	4
NPHP1	4	CCNA1	4
NUP93	4	CDKN3	4
PACSIN2	4	CSE1L	4
RAB6B	4	DIDO1	4
SCIN	4	DIP2A	4
SIGIRR	4	DSG3	4
SLPI	4	EFNA1	4
SOCS6	4	ERRFI1	4
SSH1	4	FDXR	4
SYNE2	4	GGA1	4
TFCP2L1	4	GRHL1	4
TIMP3	4	HAS1	4
TNS2	4	HES5	4
TUBGCP3	4	HM13	4
UBE2H	4	INHBB	4
UPK3BL1	4	KRT16	4
VAV3	4	LGALS7/LGALS7B	4
VPS13B	4	LIF	4
ZNF644	4	LOC102724788/PRODH	4
ZNF750	4	MAP2K5	4
ZNHIT3	4	MARCH10	4
ABCG1	3	NFIL3	4
ACHE	3	PCK2	4
AMPH	3	PLA2G6	4
ATP5A1	3	PLAGL1	4
CAMK2D	3	PSMD1	4
CCNA1	3	PTGS1	4
CNOT4	3	RAP1B	4
CRABP2	3	RASSF5	4
DLX3	3	SMAD9	4
DLX4	3	SULT1E1	4
DSG3	3	TRIM41	4
EPPK1	3	TXNRD1	4
EXD3	3	UBB	4
EYA4	3	UGT1A7 (includes others)	4
FBP1	3	ZBTB16	4
FBP2	3	ABCC3	3
FERMT2	3	ALPP	3
GABPB1	3	ATG13	3
HAUS4	3	BDH1	3
HFE	3	C17orf80	3
HIST1H3E	3	CARHSP1	3
HIST1H4F	3	CDC45	3
IFT88	3	CTSL	3
IL13RA2	3	CUEDC1	3
IMPDH1	3	EIF1AY	3
ITGA2B	3	ELK4	3
KIFC3	3	EPHB6	3
KRT16	3	FBP2	3
LAMA2	3	FXYD1	3
MIA2	3	HERPUD1	3
MORF4L2	3	HIST1H1B	3
MYZAP	3	IL20RA	3
NDUFV3	3	INA	3
NECAB2	3	ISYNA1	3
NFIL3	3	KCTD17	3
NKRF	3	LLGL2	3
NUMA1	3	MICA	3
PALLD	3	MLXIPL	3
PCDHGC3	3	NECAB2	3
PICK1	3	OSBPL5	3
PSMD1	3	PACSIN2	3
PTK6	3	PALLD	3
RGS3	3	PAN2	3
RPL17	3	PDK1	3
RTEL1	3	POLDIP3	3
SALL4	3	PPHLN1	3
SCAND1	3	RAD23A	3
SF3B1	3	S100P	3
SPINT2	3	SALL4	3
STRA6	3	SH2B1	3
SULT2B1	3	SIGIRR	3
TFPI	3	SLC7A11	3
TGM1	3	SLCO1B3	3
TMEM92	3	SPINT2	3
TRIM9	3	STOM	3
UGT1A7 (includes others)	3	SUN1	3
UNC5B	3	TBXAS1	3
VLDLR	3	TFCP2L1	3
ZIC2	3	TIMP4	3
ABCA12	2	TNFAIP2	3
ADAM15	2	UBE2H	3
AGR2	2	UNC13D	3
AHSG	2	ABCA12	2
ANAPC11	2	ALDH6A1	2
BUB1	2	ANAPC11	2
CAMK2B	2	ANKRD11	2
CDCP1	2	ANKRD2	2
CHD1L	2	ANO6	2
CXCL14	2	APBB3	2
DGKD	2	BCAN	2
DIDO1	2	BICDL1	2
DIS3	2	CDCP1	2
DKC1	2	CFAP58	2
DNAH11	2	CHCHD10	2
DYRK4	2	CIRBP	2
EEF1A2	2	CNOT4	2
ERRFI1	2	COBL	2
FBXL4	2	COCH	2
FOXN1	2	COMT	2
G6PD	2	CPE	2
GBA	2	CYTH4	2
GPATCH8	2	DDR1	2
GRHL3	2	DDX3Y	2
GSTZ1	2	DEDD2	2
H19	2	DGKD	2
HAS1	2	DIS3	2
HERPUD1	2	DNAH2	2
HIST1H1B	2	DNAJA4	2
HRG	2	DOLPP1	2
HTATIP2	2	EEF1A2	2
HYAL1	2	EGR3	2
ISYNA1	2	EPPK1	2
JDP2	2	EVA1C	2
KAT14	2	FAM13A	2
KEL	2	FBXO11	2
KLK1	2	FERMT2	2
KNSTRN	2	FLRT1	2
LGALS7/LGALS7B	2	FMN1	2
LLGL2	2	FOXN1	2
LMAN2L	2	FUZ	2
LSP1	2	GAREM1	2
MED24	2	GDPD1	2
MFSD5	2	GLRB	2
MPHOSPH9	2	GPATCH2L	2
MTHFD1L	2	GPRC5C	2
MTHFD2	2	GRHL3	2
NKIRAS2	2	GSTT2/GSTT2B	2
PMEL	2	GSTZ1	2
POLDIP3	2	GTPBP3	2
PPHLN1	2	GUCY1B3	2
PPP6R2	2	HAUS4	2
RBM28	2	HR	2
RDH12	2	HTATIP2	2
REPIN1	2	HYAL1	2
RGL2	2	IFRD1	2
RNF14	2	IFT27	2
SGPP2	2	IL13RA2	2
SGSM1	2	IMPDH1	2
SH2B1	2	ITGBL1	2
SH3BP2	2	KAT14	2
SHTN1	2	KIAA1549	2
SIPA1L2	2	KIAA1683	2
SLC26A6	2	KLK1	2
SLC29A1	2	KRT6C	2
SLC39A14	2	KRT78	2
SMTN	2	KYAT1	2
SRP68	2	LIPH	2
SSTR5	2	LY6D	2
STAU2	2	MAFB	2
SULT1E1	2	MSLN	2
TBCK	2	MSX1	2
TCAF2	2	MT1X	2
TIMP4	2	MTHFD1L	2
TMSB4Y	2	NECTIN1	2
TNK1	2	NKRF	2
TRMT2A	2	NOTCH3	2
TRPS1	2	NUP93	2
TTF1	2	NXPH4	2
TWNK	2	PAIP2	2
TXNRD1	2	PARN	2
UPK2	2	PCDH10	2
YBX2	2	PCDHGC3	2
ZGPAT	2	PDK4	2
ZNF20	2	PHKA1	2
ACPP	1	PHLDB2	2
ADM2	1	PICK1	2
ADSSL1	1	PLK4	2
AHNAK	1	PPP1R16B	2
AKR1C1/AKR1C2	1	PPP6R2	2
AMPD2	1	PRICKLE1	2
ANAPC10	1	PTGER2	2
AP3B2	1	PTPRN2	2
ASAP3	1	REPS1	2
ASS1	1	RGCC	2
ATAD3A	1	ROBO4	2
BAIAP2	1	SCG2	2
BDH1	1	SMARCAD1	2
BLOC1S1	1	SMTN	2
C1QTNF5	1	SPRY4	2
C7orf55-LUC7L2	1	SSTR5	2
CASP14	1	STRA6	2
CASTOR1	1	SULT2B1	2
CCDC102B	1	TAF1C	2
CD55	1	TFPI	2
CHCHD10	1	TGM1	2
CHTOP	1	TNFRSF18	2
CIRBP	1	TNS2	2
CLCN7	1	TRIB1	2
CLDN8	1	UNC5B	2
CNOT10	1	UPK2	2
COCH	1	VPS13B	2
COMT	1	ZIC2	2
CPE	1	ACSS2	1
CPLX3	1	ADM2	1
CSE1L	1	ADSSL1	1
CYP2D6	1	AK7	1
DCAKD	1	AMPD3	1
DDR1	1	ANAPC10	1
DEDD2	1	ANKRD46	1
DHX30	1	AP3B2	1
DNAH17	1	APEX2	1
DNAJA4	1	ARHGEF4	1
DOLPP1	1	ASAP3	1
EGR3	1	ASNS	1
EIF1AY	1	ATG9B	1
EIF2B4	1	B3GALT4	1
EIF3CL	1	B3GNTL1	1
ELF1	1	BCL2L13	1
EPGN	1	BCS1L	1
ERC1	1	BICDL2	1
FAHD1	1	C11orf86	1
FBXO11	1	C17orf53	1
FDXR	1	C1QTNF5	1
FGF14	1	C7orf55-LUC7L2	1
FMC1	1	CACNG4	1
FUZ	1	CAPN8	1
FXYD1	1	CAPNS2	1
G6PC3	1	CASTOR1	1
GCAT	1	CELSR1	1
GDPD1	1	CKLF	1
GPAT3	1	CLCN7	1
GPATCH2L	1	CLIC3	1
GPT2	1	CORO6	1
GRHL1	1	CPLX3	1
GSTT2/GSTT2B	1	CRIP2	1
GTPBP3	1	CSRP1	1
GUCY1A3	1	CTF1	1
GUCY1B3	1	CYP2D6	1
HOXB9	1	CYP4B1	1
IFT27	1	DDX11	1
IL20RA	1	DNAH17	1
INHBE	1	DNAJC12	1
ITGBL1	1	DYRK4	1
KCNJ3	1	EIF2B4	1
KRT6C	1	ELMOD3	1
KRT78	1	EMX2	1
KRT86	1	ENDOV	1
LOC102724788/PRODH	1	EXD3	1
LRRC8E	1	EYA3	1
MALL	1	EYA4	1
MDFIC	1	FAHD1	1
MEIOC	1	FAM86B2/FAM86KP	1
METRNL	1	FBXL4	1
METTL23	1	G6PC3	1
N4BP2L2	1	GABPB1	1
NAV2	1	GNAL	1
NECAB3	1	GUCY1A3	1
NECTIN1	1	HCAR1	1
NEUROD2	1	HFE	1
NR2E3	1	HID1	1
NSUN4	1	HIST1H1D	1
NXN	1	HIST2H2BE	1
OSBPL5	1	HPCAL1	1
PAIP2	1	IFT122	1
PARN	1	IFT88	1
PATZ1	1	IL17RE	1
PBLD	1	IP6K2	1
PCCB	1	JDP2	1
PCDH10	1	KCNJ3	1
PCK2	1	KLRG2	1
PCSK1	1	KNSTRN	1
PDK1	1	LDLRAD3	1
PDK4	1	LMTK3	1
PDLIM5	1	LSP1	1
PHLDB2	1	MAN1B1	1
PIP5KL1	1	MANEAL	1
POLR3H	1	MARF1	1
PPP1R16B	1	MCRIP1	1
PRPSAP2	1	MDFIC	1
PSMG4	1	MED24	1
PXK	1	MEST	1
RALGAPA1	1	METTL23	1
RAP1B	1	MKS1	1
RGL3	1	MLPH	1
RHNO1	1	MOCOS	1
RIMKLA	1	MORF4L2	1
RMND5B	1	MPHOSPH9	1
ROBO4	1	NAE1	1
S100P	1	NAT16	1
SCEL	1	NDUFA11	1
SETMAR	1	NEUROD2	1
SFSWAP	1	NKIRAS2	1
SIGMAR1	1	NPHP1	1
SLC2A5	1	NR2E3	1
SLC7A11	1	NUMA1	1
SMARCAD1	1	NXN	1
SPAG4	1	PATZ1	1
SPRY4	1	PBLD	1
ST3GAL4	1	PID1	1
STC2	1	PIP5KL1	1
SUMF2	1	PLAC1	1
SVEP1	1	PLB1	1
SYN3	1	PMEL	1
TACC2	1	PNPLA3	1
TBCCD1	1	POLR3E	1
TBXAS1	1	PRAG1	1
TMEM255A	1	PRKAG2	1
TMPRSS13	1	PSMG4	1
TNFRSF18	1	PXK	1
TRAPPC6A	1	RAB6B	1
TRIM7	1	RALGAPA1	1
VGF	1	RBM28	1
ZNF185	1	RGS3	1
ZNF385A	1	RIPOR2	1
ZNF398	1	RMND5B	1
		RNF14	1
		RNF165	1
		RRAGB	1
		SCAND1	1
		SCIN	1
		SDK1	1
		SELENBP1	1
		SETMAR	1
		SH3BP2	1
		SH3GL1	1
		SHTN1	1
		SIGMAR1	1
		SLC19A1	1
		SLC22A3	1
		SLC25A17	1
		SLC29A1	1
		SLC2A5	1
		SLC39A14	1
		SLC39A6	1
		SLC7A8	1
		SLCO4A1	1
		SLF2	1
		SPAG4	1
		SPATA12	1
		SPINK5	1
		SRP68	1
		SSH1	1
		STK40	1
		SUMF2	1
		SYN3	1
		SYTL1	1
		TACC2	1
		TADA2A	1
		TEAD4	1
		TEX264	1
		TMEM92	1
		TNK1	1
		TNNI2	1
		TNXB	1
		TP53I11	1
		TRAPPC6A	1
		TRIM7	1
		TRIM9	1
		TRMT2A	1
		TRPS1	1
		TTF1	1
		TUBGCP3	1
		UFSP1	1
		UPK3B	1
		USP9Y	1
		VGF	1
		VILL	1
		WNK1	1
		WWOX	1
		ZGPAT	1
		ZNF185	1
		ZNF281	1
		ZNRD1	1

## Sheet: FromDEG Scoring
"From" Molecule(s)	# of "From" Transcripts Scoring	Relationship Type	"To" Transcripts
ABCA12	2	activation	GBA
ABCA12		expression	GBA
ABCG1	3	expression	CSF3
ABCG1		expression	TLR4
ABCG1		protein-protein interactions	ABCG1
ACHE	3	activation	ACHE
ACHE		activation	MAPT
ACHE		protein-protein interactions	ACHE
ACPP	1	protein-protein interactions	ACPP
ADAM15	2	expression	CD44
ADAM15		expression	VEGFA
ADM2	1	expression	FOS
ADRA1B	11	activation	ADRA1B
ADRA1B		expression	DUSP1
ADRA1B		expression	EGR1
ADRA1B		expression	EGR2
ADRA1B		expression	FOS
ADRA1B		expression	LIF
ADRA1B		expression	NR4A1
ADRA1B		expression	NR4A2
ADRA1B		expression	VEGFA
ADRA1B		protein-protein interactions	ADRA1B
ADRA1B		regulation of binding	ADRA1B
ADBR2	15	expression	PDGFB
ADRB2		expression	SCNN1A
ADRB2		inhibition	ADRB2
ADRB2		inhibition	PPARG
ADRB2		localization	ADRB2
ADRB2		modification	ADRB2
ADRB2		phosphorylation	PPARG
ADRB2		protein-protein interactions	ADRB2
ADRB2		protein-protein interactions	ALDH6A1
ADRB2		protein-protein interactions	AMPD3
ADRB2		protein-protein interactions	ELOC
ADRB2		protein-protein interactions	GNAO1
ADRB2		regulation of binding	ADRB2
ADRB2		translocation	ADRB2
ADRB2		ubiquitination	ADRB2
ADSSL1	1	protein-protein interactions	ADSSL1
AGR2	2	expression	EGR1
AGR2		expression	FOS
AHNAK	1	protein-protein interactions	AHNAK
AHSG	2	translocation	AHSG
AHSG		ubiquitination	AHSG
AKR1C1/AKR1C2	1	protein-protein interactions	AKR1C1/AKR1C2
ALDH1A1	6	expression	CPT1B
ALDH1A1		expression	MLXIPL
ALDH1A1		expression	PPARD
ALDH1A1		expression	PPARG
ALDH1A1		protein-protein interactions	ALDH1A1
ALDH3A1		protein-protein interactions	ALDH3A1
AMPD2	1	protein-protein interactions	AMPD2
AMPH	3	protein-protein interactions	AMPH
AMPH		regulation of binding	AMPH
AMPH		regulation of binding	EPS15
ANAPC10	1	protein-protein interactions	ANAPC11
ANAPC11	2	protein-protein interactions	ANAPC10
ANAPC11		protein-protein interactions	ANAPC11
AP3B2	1	localization	AP3B2
ARHGEF7	5	localization	ARHGEF7
ARHGEF7		molecular cleavage	ARHGEF7
ARHGEF7		protein-protein interactions	ADAM15
ARHGEF7		protein-protein interactions	ARHGEF7
ARHGEF7		ubiquitination	ARHGEF7
ASAP3	1	protein-protein interactions	ASAP3
ASS1	1	protein-protein interactions	ASS1
ATAD3A	1	protein-protein interactions	AATK
ATG13		protein-protein interactions	ATG13
ATP5A1	3	expression	H2AFY
ATP5A1		protein-protein interactions	ADRB2
ATP5A1		protein-protein interactions	ATP5A1
BAIAP2	1	protein-protein interactions	BAIAP2
BDH1	1	protein-protein interactions	ACSL1
BID	6	activation	BID
BID		inhibition	BID
BID		molecular cleavage	BID
BID		protein-protein interactions	BID
BID		reaction	BID
BID		translocation	BID
BLOC1S1	1	protein-protein interactions	ATP5A1
BUB1	2	molecular cleavage	BUB1
BUB1		protein-protein interactions	BUB1
C1QTNF5	1	protein-protein interactions	C1QTNF5
C7orf55-LUC7L2	1	protein-protein interactions	ATP5A1
CA9	4	activation	CA9
CA9		expression	CSF3
CA9		localization	CSF3
CA9		protein-protein interactions	ATP5A1
CAMK2B	2	activation	CAMK2B
CAMK2B		protein-protein interactions	CAMK2B
CAMK2D	3	protein-protein interactions	CAMK2B
CAMK2D		protein-protein interactions	CAMK2D
CAMK2D		regulation of binding	KRAS
CASP14	1	protein-protein interactions	CASP14
CAST	7	activation	BID
CAST		activation	CAST
CAST		activation	MAPT
CAST		expression	MAPT
CAST		phosphorylation	MAPT
CAST		protein-protein interactions	CAPN8
CAST		protein-protein interactions	CAPNS2
CASTOR1	1	protein-protein interactions	CASTOR1
CBX4	6	inhibition	DNMT3A
CBX4		modification	DNMT3A
CBX4		protein-DNA interactions	VEGFA
CBX4		protein-protein interactions	ANKRD11
CBX4		protein-protein interactions	CBX4
CBX4		protein-protein interactions	DNMT3A
CCDC102B	1	protein-protein interactions	CCDC102B
CCNA1	3	expression	VEGFA
CCNA1		transcription	CCNA1
CCNA1		transcription	VEGFA
CD44	27	activation	ITGB2
CD44		expression	ABCA2
CD44		expression	ADRB2
CD44		expression	BGN
CD44		expression	CD44
CD44		expression	COL18A1
CD44		expression	CRABP2
CD44		expression	DDIT3
CD44		expression	ITGBL1
CD44		expression	LY6D
CD44		expression	SERPINA1
CD44		localization	CD44
CD44		localization	HYAL1
CD44		molecular cleavage	CD44
CD44		molecular cleavage	HBEGF
CD44		phosphorylation	LATS1
CD44		protein-DNA interactions	SPINK5
CD44		protein-protein interactions	AMPD2
CD44		protein-protein interactions	ANK3
CD44		protein-protein interactions	C17orf80
CD44		protein-protein interactions	CD44
CD44		protein-protein interactions	HBEGF
CD44		reaction	CD44
CD44		regulation of binding	ANK3
CD44		regulation of binding	CD44
CD44		regulation of binding	HBEGF
CD44		regulation of binding	VEGFA
CD55	1	protein-protein interactions	CD55
CDCP1	2	activation	CDCP1
CDCP1		phosphorylation	CDCP1
CDKN3	4	protein-DNA interactions	H19
CDKN3		protein-DNA interactions	MEST
CDKN3		protein-protein interactions	CDKN3
CDKN3		regulation of binding	CDKN3
CHCHD10	1	protein-protein interactions	CHCHD10
CHD1L	2	protein-protein interactions	ATP5A1
CHD1L		protein-protein interactions	C17orf53
CHTOP	1	protein-protein interactions	CHCHD10
CIRBP	1	protein-protein interactions	CBX4
CLCN7	1	protein-protein interactions	CD44
CLDN8	1	protein-protein interactions	CCDC155
CNOT10	1	protein-protein interactions	CENPJ
CNOT4	3	localization	UBB
CNOT4		protein-protein interactions	CNOT4
CNOT4		ubiquitination	CNOT4
COCH	1	protein-protein interactions	COCH
COL18A1	7	expression	EFNA1
COL18A1		expression	FOS
COL18A1		expression	ITGB2
COL18A1		expression	MAX
COL18A1		expression	VEGFA
COL18A1		protein-protein interactions	COL18A1
COL18A1		regulation of binding	VEGFA
COMT	1	localization	IGF1
CPE	1	expression	SCG2
CPLX3	1	protein-protein interactions	ACPP
CRABP2	3	localization	CRABP2
CRABP2		protein-protein interactions	CCDC155
CRABP2		protein-protein interactions	CRABP2
CSE1L	1	protein-protein interactions	CA9
CSF3	19	activation	MAP2K5
CSF3		activation	PTPN11
CSF3		expression	CD44
CSF3		expression	EGR1
CSF3		expression	EGR2
CSF3		expression	EGR3
CSF3		expression	FOS
CSF3		expression	HMOX1
CSF3		expression	IGF1
CSF3		expression	ITGB2
CSF3		expression	NFIL3
CSF3		expression	PPARG
CSF3		expression	S100P
CSF3		expression	TLR4
CSF3		expression	VEGFA
CSF3		molecular cleavage	BID
CSF3		phosphorylation	PTPN11
CSF3		protein-protein interactions	CSF3
CSF3		translocation	BID
CSNK1D	10	activation	ARFGAP1
CSNK1D		activation	MAPT
CSNK1D		phosphorylation	ARFGAP1
CSNK1D		phosphorylation	MAPT
CSNK1D		protein-protein interactions	CACNG4
CSNK1D		protein-protein interactions	CCNA1
CSNK1D		protein-protein interactions	CSNK1D
CSNK1D		protein-protein interactions	MAPT
CSNK1D		regulation of binding	ARFGAP1
CSNK1D		regulation of binding	MAPT
CSRP1		protein-protein interactions	CSRP1
CTF1	5	expression	FOS
CTF1		expression	PPARG
CTF1		localization	PTPN11
CTF1		transcription	FOS
CTF1		transcription	SERPINA3
CTSL	6	activation	SLPI
CTSL		inhibition	SLPI
CTSL		molecular cleavage	BID
CTSL		molecular cleavage	COL18A1
CTSL		molecular cleavage	SLPI
CTSL		protein-protein interactions	CTSL
CUL3	14	modification	CUL3
CUL3		molecular cleavage	DAXX
CUL3		molecular cleavage	NFE2L2
CUL3		molecular cleavage	RHOBTB2
CUL3		protein-protein interactions	ATAD3A
CUL3		protein-protein interactions	ATP5A1
CUL3		protein-protein interactions	CDC45
CUL3		protein-protein interactions	CIRBP
CUL3		protein-protein interactions	CUL3
CUL3		protein-protein interactions	DAXX
CUL3		protein-protein interactions	NFE2L2
CUL3		protein-protein interactions	RHOBTB2
CUL3		ubiquitination	DAXX
CUL3		ubiquitination	NFE2L2
CXCL14	2	activation	NFE2L2
CXCL14		protein-protein interactions	CXCL14
CYP2D6	1	protein-protein interactions	CYP2D6
DAXX	8	activation	TP63
DAXX		localization	DAXX
DAXX		protein-protein interactions	CUL3
DAXX		protein-protein interactions	DAXX
DAXX		protein-protein interactions	TP63
DAXX		regulation of binding	DAXX
DAXX		translocation	DAXX
DAXX		ubiquitination	DAXX
DCAKD	1	protein-protein interactions	COMT
DCN	7	expression	BGN
DCN		expression	DUSP1
DCN		expression	TIMP3
DCN		expression	VEGFA
DCN		protein-protein interactions	AHSG
DCN		protein-protein interactions	DCN
DCN		transcription	ENG
DCTN1	9	localization	DCTN1
DCTN1		protein-protein interactions	ABCG1
DCTN1		protein-protein interactions	BICDL1
DCTN1		protein-protein interactions	BICDL2
DCTN1		protein-protein interactions	CCDC155
DCTN1		protein-protein interactions	CHTOP
DCTN1		protein-protein interactions	CSNK1D
DCTN1		protein-protein interactions	CUL3
DCTN1		protein-protein interactions	DCTN1
DDIT3	8	activation	DDIT3
DDIT3		expression	DDIT3
DDIT3		expression	HMOX1
DDIT3		expression	NFE2L2
DDIT3		expression	PPARG
DDIT3		expression	XBP1
DDIT3		protein-protein interactions	CUL3
DDIT3		protein-protein interactions	DDIT3
DDR1	1	protein-protein interactions	DDR1
DDX19B	4	protein-protein interactions	ACPP
DDX19B		protein-protein interactions	B3GALT4
DDX19B		protein-protein interactions	CALML5
DDX19B		protein-protein interactions	CRABP2
DEDD2	1	protein-protein interactions	DEDD2
DGKD	2	activation	PPARG
DGKD		protein-protein interactions	DGKD
DHX30	1	protein-protein interactions	CUL3
DIDO1	2	protein-protein interactions	CAMK2D
DIDO1		protein-protein interactions	DIDO1
DIS3	2	protein-protein interactions	CUL3
DIS3		protein-protein interactions	DIS3
DKC1	2	protein-protein interactions	DAXX
DKC1		protein-protein interactions	DKC1
DLX3	3	molecular cleavage	TP63
DLX3		protein-protein interactions	DLX3
DLX3		regulation of binding	DLX3
DLX4	3	expression	DLX4
DLX4		expression	VEGFA
DLX4		protein-protein interactions	DIS3
DNAH11	2	protein-protein interactions	DNAH17
DNAH11		protein-protein interactions	DNAH2
DNAH17	1	protein-protein interactions	DNAH2
DNAJA4	1	protein-protein interactions	DNAJA4
DNMT3A	9	expression	FOXF2
DNMT3A		localization	DNMT3A
DNMT3A		modification	H19
DNMT3A		modification	IGF2
DNMT3A		molecular cleavage	DNMT3A
DNMT3A		protein-DNA interactions	FOXF2
DNMT3A		protein-protein interactions	CBX4
DNMT3A		protein-protein interactions	DAXX
DNMT3A		protein-protein interactions	DNMT3A
DOLPP1	1	protein-protein interactions	ASS1
DSG3	3	activation	DSG3
DSG3		phosphorylation	DSG3
DSG3		regulation of binding	DSG3
DSP	4	expression	PPARG
DSP		protein-protein interactions	ABCG1
DSP		protein-protein interactions	CUL3
DSP		protein-protein interactions	DSP
DUSP1	14	activation	DUSP1
DUSP1		activation	MAPK10
DUSP1		expression	DUSP1
DUSP1		expression	PDGFB
DUSP1		inhibition	PPARG
DUSP1		molecular cleavage	DUSP1
DUSP1		phosphorylation	DUSP1
DUSP1		phosphorylation	PPARG
DUSP1		protein-DNA interactions	DUSP1
DUSP1		protein-protein interactions	AATK
DUSP1		protein-protein interactions	DUSP1
DUSP1		protein-protein interactions	MAPK10
DUSP1		protein-protein interactions	PPARG
DUSP1		ubiquitination	DUSP1
DYRK4	2	protein-protein interactions	CALML5
DYRK4		protein-protein interactions	CUL3
EEF1A2	2	expression	ITGB2
EEF1A2		protein-protein interactions	CUL3
EFNA1	11	activation	MYL2
EFNA1		expression	ABCA12
EFNA1		expression	ACHE
EFNA1		expression	CRABP2
EFNA1		expression	KRAS
EFNA1		expression	NEDD4L
EFNA1		expression	TGM1
EFNA1		expression	USP9Y
EFNA1		localization	VAV3
EFNA1		phosphorylation	MYL2
EFNA1		regulation of binding	PTPN11
EGLN3	5	activation	EGLN3
EGLN3		molecular cleavage	EGLN3
EGLN3		phosphorylation	EGLN3
EGLN3		protein-protein interactions	ADRB2
EGLN3		protein-protein interactions	EGLN3
EGR1	32	activation	EGR1
EGR1		activation	MAPT
EGR1		activation	VEGFA
EGR1		expression	BAIAP2
EGR1		expression	CD44
EGR1		expression	HBEGF
EGR1		expression	HMOX1
EGR1		expression	IGF2
EGR1		expression	IL6R
EGR1		expression	NDRG1
EGR1		expression	NR4A1
EGR1		expression	PPARG
EGR1		expression	PTGES
EGR1		expression	TLR4
EGR1		expression	UFSP1
EGR1		expression	VEGFA
EGR1		phosphorylation	MAPT
EGR1		protein-DNA interactions	CD44
EGR1		protein-DNA interactions	EGR1
EGR1		protein-DNA interactions	IGF2
EGR1		protein-DNA interactions	NDRG1
EGR1		protein-DNA interactions	PPARG
EGR1		protein-DNA interactions	PTGES
EGR1		protein-DNA interactions	VEGFA
EGR1		protein-protein interactions	EGR1
EGR1		regulation of binding	EGR1
EGR1		transcription	ACHE
EGR1		transcription	CD44
EGR1		transcription	EGR2
EGR1		transcription	IGF2
EGR1		transcription	PPARG
EGR1		transcription	PTGES
EGR2	15	expression	ASS1
EGR2		expression	CAST
EGR2		expression	EGR1
EGR2		expression	FOS
EGR2		expression	IL6R
EGR2		expression	LAMA2
EGR2		expression	NXPH4
EGR2		expression	PCDHGC3
EGR2		expression	RALGAPA1
EGR2		expression	VEGFA
EGR2		protein-DNA interactions	EGR2
EGR2		protein-DNA interactions	ZBTB16
EGR2		regulation of binding	EGR2
EGR2		transcription	EGR1
EGR2		transcription	IGF2
EGR3	1	expression	PTPN11
EIF1AY	1	protein-protein interactions	CUL3
EIF2B4	1	inhibition	EIF2B4
EIF3CL	1	protein-protein interactions	CUL3
ELF1	1	protein-DNA interactions	UNC13D
ELK4	13	expression	EGR1
ELK4		expression	EGR2
ELK4		expression	FOS
ELK4		protein-DNA interactions	EGR1
ELK4		protein-DNA interactions	EGR2
ELK4		protein-DNA interactions	EGR3
ELK4		protein-DNA interactions	FOS
ELK4		protein-DNA interactions	NCOA7
ELK4		protein-DNA interactions	NR4A1
ELK4		regulation of binding	ELK4
ELK4		regulation of binding	FOS
ELK4		transcription	EGR1
ELK4		transcription	FOS
ELOC	5	activation	ELOC
ELOC		protein-protein interactions	ADRB2
ELOC		protein-protein interactions	CUL3
ELOC		protein-protein interactions	DGKD
ELOC		protein-protein interactions	ELOC
ENG	4	expression	PDGFB
ENG		expression	SMAD7
ENG		protein-protein interactions	ENG
ENG		regulation of binding	ENG
EPGN	1	transcription	FOS
EPHB6	4	activation	EPHB6
EPHB6		expression	TRIB1
EPHB6		phosphorylation	EPHB6
EPHB6		regulation of binding	EPHB6
EPPK1	3	protein-protein interactions	CASP14
EPPK1		protein-protein interactions	CUL3
EPPK1		protein-protein interactions	DDX19B
EPS15	4	activation	EPS15
EPS15		phosphorylation	EPS15
EPS15		protein-protein interactions	EPS15
EPS15		regulation of binding	AMPH
ERC1	1	protein-protein interactions	CUL3
ERRFI1	2	activation	KRAS
ERRFI1		protein-protein interactions	ERRFI1
EWSR1	9	expression	POU4F1
EWSR1		protein-DNA interactions	POU4F1
EWSR1		protein-protein interactions	CHTOP
EWSR1		protein-protein interactions	CUL3
EWSR1		protein-protein interactions	ERC1
EWSR1		protein-protein interactions	EWSR1
EWSR1		protein-protein interactions	POU4F1
EWSR1		transcription	FOS
EWSR1		transcription	POU4F1
EXD3	3	protein-protein interactions	EXD3
EYA3		protein-protein interactions	EWSR1
EYA3		protein-protein interactions	EYA3
EYA4	3	protein-protein interactions	AATK
EYA4		protein-protein interactions	ERC1
EYA4		protein-protein interactions	EYA4
FAHD1	1	protein-protein interactions	FAHD1
FBP1	3	protein-protein interactions	ATP5A1
FBP1		protein-protein interactions	BUB1
FBP1		protein-protein interactions	FBP1
FBP2	3	protein-protein interactions	BUB1
FBP2		protein-protein interactions	FBP1
FBP2		protein-protein interactions	FBP2
FBXL4	2	protein-protein interactions	ACPP
FBXL4		protein-protein interactions	ATG9B
FBXO11	1	protein-protein interactions	BCAN
FBXW11	10	expression	FBXW11
FBXW11		molecular cleavage	NFKBIB
FBXW11		protein-protein interactions	ATAD3A
FBXW11		protein-protein interactions	CALML5
FBXW11		protein-protein interactions	COBL
FBXW11		protein-protein interactions	CUL3
FBXW11		protein-protein interactions	DKC1
FBXW11		protein-protein interactions	FBXW11
FBXW11		protein-protein interactions	NFKBIB
FBXW11		ubiquitination	NFKBIB
FDXR	1	protein-protein interactions	DCTN1
FERMT2	3	activation	ITGA2B
FERMT2		localization	FERMT2
FERMT2		protein-protein interactions	CENPJ
FGF14	1	expression	FOS
FMC1	1	protein-protein interactions	C7orf55-LUC7L2
FOS	62	activation	FOS
FOS		expression	ANK3
FOS		expression	AQP3
FOS		expression	CAMK2D
FOS		expression	CAST
FOS		expression	CD44
FOS		expression	COL18A1
FOS		expression	CRABP2
FOS		expression	CSF3
FOS		expression	DSG3
FOS		expression	EGR1
FOS		expression	FMN1
FOS		expression	FOS
FOS		expression	GBA
FOS		expression	HAS1
FOS		expression	HMOX1
FOS		expression	HTATIP2
FOS		expression	MLH1
FOS		expression	MSLN
FOS		expression	NAE1
FOS		expression	NFE2L2
FOS		expression	NFIL3
FOS		expression	NR4A1
FOS		expression	PCDHGC3
FOS		expression	PXK
FOS		expression	SELENBP1
FOS		expression	SLC19A1
FOS		expression	SLPI
FOS		expression	SMAD7
FOS		expression	SULT2B1
FOS		expression	TNFRSF18
FOS		expression	VEGFA
FOS		inhibition	NFE2L2
FOS		localization	FOS
FOS		molecular cleavage	FOS
FOS		phosphorylation	FOS
FOS		protein-DNA interactions	ALPP
FOS		protein-DNA interactions	CD44
FOS		protein-DNA interactions	CSF3
FOS		protein-DNA interactions	FOS
FOS		protein-DNA interactions	NR4A1
FOS		protein-DNA interactions	SDK1
FOS		protein-DNA interactions	SMAD7
FOS		protein-DNA interactions	VAV3
FOS		protein-DNA interactions	VEGFA
FOS		protein-protein interactions	ARFGAP1
FOS		protein-protein interactions	CYTH4
FOS		protein-protein interactions	DDIT3
FOS		protein-protein interactions	DKC1
FOS		protein-protein interactions	FOS
FOS		protein-protein interactions	NFE2L2
FOS		regulation of binding	FOS
FOS		regulation of binding	VAV3
FOS		transcription	ANKRD2
FOS		transcription	CD44
FOS		transcription	EGR1
FOS		transcription	EGR2
FOS		transcription	FOS
FOS		transcription	PLAGL1
FOS		transcription	VEGFA
FOS		transcription	WNT3A
FOS		ubiquitination	FOS
FOXA2	21	expression	AGR2
FOXA2		expression	CD55
FOXA2		expression	FOXA2
FOXA2		expression	IGF1
FOXA2		expression	IL13RA2
FOXA2		expression	MLXIPL
FOXA2		expression	NR4A2
FOXA2		expression	PPARG
FOXA2		expression	TBXAS1
FOXA2		molecular cleavage	FOXA2
FOXA2		protein-DNA interactions	FOXA2
FOXA2		protein-DNA interactions	SERPINA1
FOXA2		protein-DNA interactions	SLCO1B3
FOXA2		protein-protein interactions	FOXA2
FOXA2		regulation of binding	FOXA2
FOXA2		regulation of binding	NR4A2
FOXA2		transcription	AGR2
FOXA2		transcription	FOXA2
FOXA2		transcription	SLCO1B3
FOXF2		expression	PDGFB
FOXF2		protein-DNA interactions	PDGFB
FOXN1	2	expression	PPP1R16B
FOXN1		protein-protein interactions	FOXN1
FUZ	1	protein-protein interactions	DDX11
FXYD1	1	protein-protein interactions	FXYD1
G6PC3	1	expression	DDIT3
G6PD	2	expression	G6PD
G6PD		protein-protein interactions	G6PD
GABPB1	3	activation	GABPB1
GABPB1		protein-DNA interactions	ITGB2
GABPB1		protein-DNA interactions	ROBO4
GAREM1	4	protein-protein interactions	EFNA1
GAREM1		protein-protein interactions	PTPN11
GAREM1		regulation of binding	GAREM1
GAREM1		regulation of binding	PTPN11
GBA	2	activation	GBA
GBA		protein-protein interactions	COMT
GCAT	1	protein-protein interactions	CUL3
GDF9	5	expression	HAS1
GDF9		expression	INHBB
GDF9		expression	PTGER2
GDF9		expression	SMAD7
GDF9		localization	INHBB
GDPD1	1	protein-protein interactions	AHSG
GGA1	4	activation	ARFGAP1
GGA1		expression	GGA3
GGA1		protein-protein interactions	GGA1
GGA1		protein-protein interactions	GGA3
GGA3	4	expression	GGA1
GGA3		protein-protein interactions	GGA1
GGA3		protein-protein interactions	GGA3
GGA3		ubiquitination	GGA3
GNAO1	4	activation	KCNJ3
GNAO1		expression	FOS
GNAO1		expression	GNAO1
GNAO1		protein-protein interactions	ADRA1B
GPAT3	1	expression	PPARG
GPATCH2L	1	protein-protein interactions	DIP2A
GPATCH8	2	protein-protein interactions	ABCA2
GPATCH8		protein-protein interactions	EWSR1
GPT2	1	protein-protein interactions	CUL3
GRHL1	1	protein-protein interactions	AHNAK
GRHL3	2	protein-protein interactions	GRHL1
GRHL3		protein-protein interactions	GRHL3
GSN	4	activation	GSN
GSN		inhibition	GSN
GSN		molecular cleavage	GSN
GSN		protein-protein interactions	DDX19B
GSTT2/GSTT2B	1	protein-protein interactions	GSTT2/GSTT2B
GSTZ1	2	protein-protein interactions	GSTZ1
GSTZ1		regulation of binding	GSTZ1
GTPBP3	1	protein-protein interactions	GTPBP3
GUCY1A3	1	protein-protein interactions	GUCY1B3
GUCY1B3	1	protein-protein interactions	GUCY1A3
H19	2	expression	IGF2
H19		modification	IGF2
H2AFY	5	expression	CDKN2B
H2AFY		expression	EGR1
H2AFY		protein-protein interactions	CHD1L
H2AFY		protein-protein interactions	CUL3
H2AFY		ubiquitination	H2AFY
HAS1	2	expression	CD44
HAS1		regulation of binding	CD44
HAUS4	3	protein-protein interactions	DCTN1
HAUS4		protein-protein interactions	GNAO1
HAUS4		protein-protein interactions	HAUS4
HBEGF	6	activation	HBEGF
HBEGF		expression	PDK4
HBEGF		expression	VEGFA
HBEGF		protein-protein interactions	CD44
HBEGF		reaction	HBEGF
HBEGF		translocation	HBEGF
HERPUD1	2	expression	DDIT3
HERPUD1		protein-protein interactions	EWSR1
HFE	3	expression	DDIT3
HFE		expression	SLC39A14
HFE		protein-protein interactions	HFE
HIPK2	15	activation	TP63
HIPK2		expression	EGR1
HIPK2		expression	POU4F1
HIPK2		expression	UPK3B
HIPK2		expression	VEGFA
HIPK2		inhibition	DAXX
HIPK2		inhibition	HIPK2
HIPK2		localization	DAXX
HIPK2		localization	HIPK2
HIPK2		molecular cleavage	HIPK2
HIPK2		molecular cleavage	TP63
HIPK2		phosphorylation	DAXX
HIPK2		protein-protein interactions	CBX4
HIPK2		protein-protein interactions	DAXX
HIPK2		protein-protein interactions	HIPK2
HIPK2		protein-protein interactions	POU4F1
HIPK2		protein-protein interactions	RASSF5
HIPK2		protein-protein interactions	TP63
HIPK2		regulation of binding	POU4F1
HIST1H1B	2	protein-protein interactions	CCNA1
HIST1H1B		protein-protein interactions	DDX19B
HIST1H1D	7	expression	H19
HIST1H1D		modification	H19
HIST1H1D		protein-DNA interactions	H19
HIST1H1D		protein-protein interactions	CUL3
HIST1H1D		protein-protein interactions	EWSR1
HIST1H1D		protein-protein interactions	HIST1H1B
HIST1H1D		regulation of binding	H19
HIST1H3E	3	protein-DNA interactions	VGF
HIST1H3E		protein-protein interactions	DNMT3A
HIST1H3E		protein-protein interactions	DSP
HIST1H4F	3	protein-protein interactions	CUL3
HIST1H4F		protein-protein interactions	DAXX
HIST1H4F		protein-protein interactions	HIST1H3E
HIST2H2BE	7	protein-protein interactions	CHD1L
HIST2H2BE		protein-protein interactions	CUL3
HIST2H2BE		protein-protein interactions	DAXX
HIST2H2BE		protein-protein interactions	H2AFY
HIST2H2BE		protein-protein interactions	HIPK2
HIST2H2BE		protein-protein interactions	HIST1H1B
HIST2H2BE		protein-protein interactions	HIST1H3E
HMOX1	19	activation	HMOX1
HMOX1		expression	ABCG1
HMOX1		expression	ENG
HMOX1		expression	FOS
HMOX1		expression	G6PD
HMOX1		expression	HMOX1
HMOX1		expression	IGF1
HMOX1		expression	MAPT
HMOX1		expression	NFE2L2
HMOX1		expression	NR4A2
HMOX1		expression	TEK
HMOX1		expression	VEGFA
HMOX1		localization	ENG
HMOX1		molecular cleavage	NFE2L2
HMOX1		phosphorylation	MAPT
HMOX1		protein-protein interactions	CCDC155
HMOX1		protein-protein interactions	DDX19B
HMOX1		protein-protein interactions	HMOX1
HMOX1		protein-protein interactions	NFE2L2
HNRNPL	6	protein-RNA interactions	VEGFA
HNRNPL		protein-protein interactions	CSE1L
HNRNPL		protein-protein interactions	CUL3
HNRNPL		protein-protein interactions	HIST1H3E
HNRNPL		protein-protein interactions	HNRNPL
HNRNPL		protein-protein interactions	VEGFA
HOXB9	1	protein-protein interactions	CKLF
HR	7	expression	CALML5
HR		expression	CASP14
HR		expression	DLX3
HR		expression	FOXN1
HR		protein-DNA interactions	DLX3
HR		protein-protein interactions	HR
HR		transcription	DLX3
HRG	2	expression	CXCL14
HRG		expression	TIMP3
HSF4		expression	LIF
HTATIP2	2	expression	FOS
HTATIP2		expression	VEGFA
HYAL1	2	molecular cleavage	BID
HYAL1		protein-protein interactions	HYAL1
IFRD1	4	expression	CRABP2
IFRD1		expression	IGF1
IFRD1		expression	LAMA2
IFRD1		protein-protein interactions	IFRD1
IFT27	1	protein-protein interactions	IFT88
IFT88	3	expression	FOXA2
IFT88		protein-protein interactions	IFT27
IFT88		regulation of binding	IFT27
IGF1	53	activation	FOS
IGF1		activation	MAPT
IGF1		activation	PTK6
IGF1		activation	PTPN11
IGF1		activation	SH2B1
IGF1		expression	ACSS2
IGF1		expression	AKR1C1/AKR1C2
IGF1		expression	BGN
IGF1		expression	CD44
IGF1		expression	DAXX
IGF1		expression	DDIT3
IGF1		expression	DUSP1
IGF1		expression	EGR1
IGF1		expression	EGR2
IGF1		expression	ERRFI1
IGF1		expression	FOS
IGF1		expression	HMOX1
IGF1		expression	IGF1
IGF1		expression	IGF2
IGF1		expression	MAPT
IGF1		expression	NFE2L2
IGF1		expression	NR4A1
IGF1		expression	PCK2
IGF1		expression	PPARG
IGF1		expression	SLPI
IGF1		expression	TLR4
IGF1		expression	VEGFA
IGF1		expression	XBP1
IGF1		inhibition	IGF1
IGF1		localization	DDIT3
IGF1		localization	IGF1
IGF1		localization	IGF2
IGF1		localization	PTPN11
IGF1		localization	SERPINA3
IGF1		localization	SRSF1
IGF1		localization	VEGFA
IGF1		molecular cleavage	IGF1
IGF1		phosphorylation	FOS
IGF1		phosphorylation	MAPT
IGF1		phosphorylation	PTK6
IGF1		phosphorylation	PTPN11
IGF1		phosphorylation	SH2B1
IGF1		protein-protein interactions	DCN
IGF1		protein-protein interactions	IGF1
IGF1		protein-protein interactions	IGF2
IGF1		regulation of binding	IGF1
IGF1		regulation of binding	IGF2
IGF1		regulation of binding	MAPT
IGF1		regulation of binding	PTK6
IGF1		regulation of binding	PTPN11
IGF1		transcription	FOS
IGF1		transcription	IGF1
IGF1		transcription	VEGFA
IGF1		translocation	IGF1
IGF2	21	expression	CDC45
IGF2		expression	DDIT3
IGF2		expression	DUSP1
IGF2		expression	EGR1
IGF2		expression	EGR2
IGF2		expression	HBEGF
IGF2		expression	IGF1
IGF2		expression	IGF2
IGF2		expression	NDRG1
IGF2		expression	PDGFB
IGF2		expression	VEGFA
IGF2		expression	ZNRD1
IGF2		inhibition	IGF2
IGF2		localization	IGF1
IGF2		localization	IGF2
IGF2		localization	SERPINA3
IGF2		protein-protein interactions	DCN
IGF2		protein-protein interactions	IGF1
IGF2		regulation of binding	IGF1
IGF2		regulation of binding	IGF2
IGF2		transcription	H19
IL13RA2	3	expression	IL13RA2
IL13RA2		protein-protein interactions	BDH1
IL13RA2		protein-protein interactions	C17orf80
IL20RA	1	protein-protein interactions	DIP2A
IL6R	11	expression	ABCC3
IL6R		expression	IGF1
IL6R		expression	IGF2
IL6R		expression	IL6R
IL6R		expression	SERPINA3
IL6R		expression	VEGFA
IL6R		localization	IL6R
IL6R		localization	VEGFA
IL6R		protein-protein interactions	ADRB2
IL6R		protein-protein interactions	IL6R
IL6R		regulation of binding	FOS
IMPDH1	3	protein-protein interactions	B3GNTL1
IMPDH1		protein-protein interactions	BCS1L
IMPDH1		protein-protein interactions	DCAKD
INHBE	1	protein-protein interactions	ANKRD46
IP6K2		activation	MAP3K7
IP6K2		phosphorylation	MAP3K7
ISYNA1	2	activation	ISYNA1
ISYNA1		protein-protein interactions	FBXW11
ITGA2B	3	activation	ITGA2B
ITGA2B		protein-protein interactions	ITGA2B
ITGA2B		transcription	ITGA2B
ITGB2	4	expression	CSF3
ITGB2		expression	VEGFA
ITGB2		protein-protein interactions	FERMT2
ITGB2		regulation of binding	ITGB2
ITGBL1	1	expression	CD44
ITPR1	6	activation	ITPR1
ITPR1		activation	MAPT
ITPR1		expression	FOS
ITPR1		phosphorylation	MAPT
ITPR1		protein-protein interactions	ITPR1
ITPR1		regulation of binding	ITPR1
JDP2	2	localization	LGALS7/LGALS7B
JDP2		protein-protein interactions	JDP2
KAT14	2	protein-protein interactions	CORO6
KAT14		protein-protein interactions	KAT14
KCNJ3	1	protein-protein interactions	ADRB2
KCNMA1	9	expression	KCNMA1
KCNMA1		protein-protein interactions	AHSG
KCNMA1		protein-protein interactions	ALDH6A1
KCNMA1		protein-protein interactions	AMPD2
KCNMA1		protein-protein interactions	ATP5A1
KCNMA1		protein-protein interactions	HPCAL1
KCNMA1		protein-protein interactions	INA
KCNMA1		protein-protein interactions	ISYNA1
KCNMA1		protein-protein interactions	KCNMA1
KCTD17	4	protein-protein interactions	CBX4
KCTD17		protein-protein interactions	CSNK1D
KCTD17		protein-protein interactions	CUL3
KCTD17		protein-protein interactions	KCTD17
KEL	2	protein-protein interactions	CUL3
KEL		protein-protein interactions	EWSR1
KIFC3	3	protein-protein interactions	CCDC102B
KIFC3		protein-protein interactions	CYTH4
KIFC3		protein-protein interactions	KIFC3
KLF4	26	activation	KLF4
KLF4		expression	ADRB2
KLF4		expression	ALDH1A1
KLF4		expression	CD44
KLF4		expression	CRABP2
KLF4		expression	DLX3
KLF4		expression	DSP
KLF4		expression	DUSP1
KLF4		expression	EMX2
KLF4		expression	GRHL3
KLF4		expression	KLF4
KLF4		expression	POU4F1
KLF4		expression	SERPINA1
KLF4		expression	SLPI
KLF4		expression	TEK
KLF4		expression	TGM1
KLF4		expression	TXNRD1
KLF4		expression	VEGFA
KLF4		expression	ZIC2
KLF4		modification	CHD1L
KLF4		protein-DNA interactions	CD44
KLF4		protein-DNA interactions	CDKN2B
KLF4		protein-DNA interactions	VEGFA
KLF4		transcription	CD44
KLK1	2	activation	KLK1
KLK1		expression	KLK1
KNSTRN	2	protein-protein interactions	DCTN1
KNSTRN		protein-protein interactions	KNSTRN
KRAS	64	activation	DDIT3
KRAS		activation	LATS1
KRAS		activation	MYL2
KRAS		activation	PPARD
KRAS		activation	SCNN1A
KRAS		activation	SCNN1B
KRAS		activation	SCNN1G
KRAS		expression	AMPH
KRAS		expression	ATAD3A
KRAS		expression	BDH1
KRAS		expression	BGN
KRAS		expression	CD44
KRAS		expression	CSE1L
KRAS		expression	CSF3
KRAS		expression	CXCL14
KRAS		expression	DDIT3
KRAS		expression	DNMT3A
KRAS		expression	DUSP1
KRAS		expression	EFNA1
KRAS		expression	EGR2
KRAS		expression	FOS
KRAS		expression	G6PD
KRAS		expression	GBA
KRAS		expression	GSN
KRAS		expression	HBEGF
KRAS		expression	HMOX1
KRAS		expression	IGF2
KRAS		expression	IP6K2
KRAS		expression	KRAS
KRAS		expression	KRT16
KRAS		expression	LIF
KRAS		expression	MSLN
KRAS		expression	NFE2L2
KRAS		expression	NFKBIB
KRAS		expression	NR0B1
KRAS		expression	NR4A1
KRAS		expression	NXN
KRAS		expression	PAIP2
KRAS		expression	PALLD
KRAS		expression	PHLDB2
KRAS		expression	PLAGL1
KRAS		expression	PPARD
KRAS		expression	PPARG
KRAS		expression	PTGS1
KRAS		expression	SERPINA3
KRAS		expression	SLC29A1
KRAS		expression	SLCO4A1
KRAS		expression	STOM
KRAS		expression	TNFAIP2
KRAS		expression	TRIB1
KRAS		expression	TRMT2A
KRAS		expression	VEGFA
KRAS		localization	CSF3
KRAS		localization	IL6R
KRAS		localization	NFE2L2
KRAS		localization	VEGFA
KRAS		phosphorylation	MYL2
KRAS		protein-protein interactions	RASSF5
KRAS		protein-protein interactions	SCNN1B
KRAS		regulation of binding	KRAS
KRAS		regulation of binding	RASSF5
KRAS		transcription	NFE2L2
KRAS		transcription	VEGFA
KRAS		translocation	KRAS
KRT16	3	protein-protein interactions	CUL3
KRT16		protein-protein interactions	EPS15
KRT16		protein-protein interactions	EWSR1
KRT6C	1	protein-protein interactions	KIFC3
KRT78	1	protein-protein interactions	CUL3
KRT86	1	protein-protein interactions	EPS15
LAMA2	3	expression	LAMA2
LAMA2		molecular cleavage	LAMA2
LAMA2		protein-protein interactions	LAMA2
LATS1		expression	LATS1
LATS1	5	molecular cleavage	LATS1
LATS1		protein-protein interactions	ALPP
LATS1		protein-protein interactions	ASS1
LATS1		protein-protein interactions	KIAA1549
LGALS7/LGALS7B	2	protein-protein interactions	DDX19B
LGALS7/LGALS7B		protein-protein interactions	LGALS7/LGALS7B
LIF	23	activation	MAP2K5
LIF		expression	AHNAK
LIF		expression	AHSG
LIF		expression	COCH
LIF		expression	EGR1
LIF		expression	FBP1
LIF		expression	FOS
LIF		expression	FOXA2
LIF		expression	HBEGF
LIF		expression	HES5
LIF		expression	IGF1
LIF		expression	PPARG
LIF		expression	TFCP2L1
LIF		expression	VEGFA
LIF		expression	XBP1
LIF		localization	PTPN11
LIF		localization	VEGFA
LIF		protein-protein interactions	CTF1
LIF		protein-protein interactions	LIF
LIF		regulation of binding	FOS
LIF		transcription	FOS
LIF		transcription	SERPINA3
LIF		translocation	EGR1
LIPH	4	protein-protein interactions	ALDH3A1
LIPH		protein-protein interactions	CAMK2B
LIPH		protein-protein interactions	COL18A1
LIPH		protein-protein interactions	DNAJC12
LLGL2	2	protein-protein interactions	FMN1
LLGL2		protein-protein interactions	LLGL2
LMAN2L	2	protein-protein interactions	ABCA2
LMAN2L		protein-protein interactions	ANO6
LOC102724788/PRODH	1	expression	LOC102724788/PRODH
LRRC8E	1	protein-protein interactions	IMPDH1
LSP1	2	protein-protein interactions	FBXW11
LSP1		protein-protein interactions	GSN
MAFB	5	expression	EGR2
MAFB		expression	MAFB
MAFB		protein-protein interactions	FOS
MAFB		protein-protein interactions	MAFB
MAFB		transcription	ITGA2B
MALL	1	protein-protein interactions	CCDC155
MAP2K5	8	activation	ELK4
MAP2K5		activation	NFE2L2
MAP2K5		activation	PPARG
MAP2K5		expression	FOS
MAP2K5		expression	NR4A1
MAP2K5		phosphorylation	ELK4
MAP2K5		protein-protein interactions	MAP2K5
MAP2K5		regulation of binding	MAP2K5
MAP3K7	17	activation	HIPK2
MAP3K7		activation	MAP3K7
MAP3K7		activation	MAPK10
MAP3K7		activation	NFE2L2
MAP3K7		activation	NFKBIB
MAP3K7		expression	HMOX1
MAP3K7		expression	PDGFB
MAP3K7		expression	SLPI
MAP3K7		localization	MAPK10
MAP3K7		phosphorylation	HIPK2
MAP3K7		phosphorylation	NFKBIB
MAP3K7		protein-protein interactions	CCDC102B
MAP3K7		protein-protein interactions	ERC1
MAP3K7		protein-protein interactions	HIPK2
MAP3K7		protein-protein interactions	MAP3K7
MAP3K7		regulation of binding	HIPK2
MAP3K7		regulation of binding	MAP3K7
MAPK10	9	activation	MAPK10
MAPK10		activation	MAPT
MAPK10		expression	CD44
MAPK10		phosphorylation	MAPK10
MAPK10		phosphorylation	MAPT
MAPK10		protein-protein interactions	DUSP1
MAPK10		protein-protein interactions	KIF26A
MAPK10		protein-protein interactions	MAPK10
MAPK10		transcription	FOS
MAPT	23	activation	MAPT
MAPT		expression	ABCG1
MAPT		expression	AMPH
MAPT		expression	ATP5A1
MAPT		expression	CAMK2D
MAPT		expression	CAST
MAPT		expression	FOS
MAPT		expression	GNAO1
MAPT		expression	LATS1
MAPT		expression	MAPT
MAPT		expression	MTHFD1L
MAPT		localization	ATP5A1
MAPT		localization	MAPT
MAPT		molecular cleavage	MAPT
MAPT		phosphorylation	MAPT
MAPT		protein-protein interactions	CSNK1D
MAPT		protein-protein interactions	DCTN1
MAPT		protein-protein interactions	EWSR1
MAPT		protein-protein interactions	KIFC3
MAPT		protein-protein interactions	MAPT
MAPT		reaction	MAPT
MAPT		regulation of binding	MAPT
MAPT		ubiquitination	MAPT
MAX	9	expression	PDK1
MAX		localization	MAX
MAX		protein-DNA interactions	CDKN2B
MAX		protein-DNA interactions	DDIT3
MAX		protein-DNA interactions	DKC1
MAX		protein-protein interactions	FBXW11
MAX		protein-protein interactions	H2AFY
MAX		protein-protein interactions	MAX
MAX		transcription	DDIT3
MDFIC	1	protein-protein interactions	MDFIC
MED24	2	activation	PPARG
MED24		protein-protein interactions	PPARG
MEIOC	1	protein-protein interactions	KIAA1683
METRNL	1	expression	ACSL1
METTL23	1	protein-protein interactions	CASP14
MFSD5	2	protein-protein interactions	CCDC155
MFSD5		protein-protein interactions	ERRFI1
MIA2	3	protein-protein interactions	ANO6
MIA2		protein-protein interactions	EEF1A2
MIA2		protein-protein interactions	GPRC5C
MKS1	4	protein-protein interactions	KRT16
MKS1		protein-protein interactions	KRT78
MKS1		protein-protein interactions	LGALS7/LGALS7B
MKS1		protein-protein interactions	LIPH
MLH1	7	expression	MLH1
MLH1		protein-protein interactions	ABCC3
MLH1		protein-protein interactions	AGR2
MLH1		protein-protein interactions	ASS1
MLH1		protein-protein interactions	ATAD3A
MLH1		protein-protein interactions	ATP5A1
MLH1		protein-protein interactions	IL20RA
MORF4L2	3	protein-protein interactions	HIST2H2BE
MORF4L2		protein-protein interactions	MAP3K7
MPHOSPH9	2	protein-protein interactions	CENPJ
MSX1	4	expression	EGR2
MSX1		protein-protein interactions	HIST1H1B
MSX1		protein-protein interactions	MSX1
MSX1		transcription	MSX1
MTHFD1L	2	protein-protein interactions	ADRB2
MTHFD1L		protein-protein interactions	CUL3
MTHFD2	2	protein-protein interactions	CUL3
MTHFD2		protein-protein interactions	DSP
MYD88	29	activation	MAP3K7
MYD88		activation	MYD88
MYD88		activation	TLR4
MYD88		expression	ACPP
MYD88		expression	ACSL1
MYD88		expression	ALDH1A1
MYD88		expression	CD44
MYD88		expression	CSF3
MYD88		expression	DAXX
MYD88		expression	DNMT3A
MYD88		expression	DUSP1
MYD88		expression	EGR1
MYD88		expression	FOS
MYD88		expression	HMOX1
MYD88		expression	IGF1
MYD88		expression	MLH1
MYD88		expression	NOD2
MYD88		expression	PTGES
MYD88		expression	TSC22D1
MYD88		localization	CSF3
MYD88		molecular cleavage	MYD88
MYD88		phosphorylation	MYD88
MYD88		protein-protein interactions	MAP3K7
MYD88		protein-protein interactions	MYD88
MYD88		protein-protein interactions	TLR4
MYD88		regulation of binding	MYD88
MYD88		regulation of binding	TLR4
MYD88		transcription	HMOX1
MYD88		translocation	MYD88
MYZAP	3	expression	DSP
MYZAP		expression	FOS
MYZAP		expression	MYL2
N4BP2L2	1	protein-protein interactions	KIAA1683
NAV2	1	protein-protein interactions	CFAP58
NCOA4	8	activation	NCOA4
NCOA4		expression	GNAL
NCOA4		expression	POU4F1
NCOA4		protein-protein interactions	KIFC3
NCOA4		protein-protein interactions	NCOA4
NCOA4		protein-protein interactions	PPARG
NCOA4		regulation of binding	NCOA4
NCOA4		regulation of binding	PPARG
NDRG1	7	expression	FOS
NDRG1		expression	TP63
NDRG1		expression	VEGFA
NDRG1		protein-protein interactions	EWSR1
NDRG1		protein-protein interactions	FXYD1
NDRG1		protein-protein interactions	KCNMA1
NDRG1		protein-protein interactions	MLH1
NDUFV3	3	protein-protein interactions	CUL3
NDUFV3		protein-protein interactions	NCOA4
NDUFV3		protein-protein interactions	NDUFA11
NECAB2	3	protein-protein interactions	DAXX
NECAB2		protein-protein interactions	KIFC3
NECAB2		protein-protein interactions	NECAB2
NECAB3	1	protein-protein interactions	NECAB2
NECTIN1	1	protein-protein interactions	NECTIN1
NEDD4	26	expression	ABCG1
NEDD4		expression	LATS1
NEDD4		inhibition	NEDD4
NEDD4		inhibition	SCNN1A
NEDD4		inhibition	SCNN1B
NEDD4		inhibition	SCNN1G
NEDD4		molecular cleavage	ADRB2
NEDD4		molecular cleavage	NEDD4
NEDD4		protein-protein interactions	ABCG1
NEDD4		protein-protein interactions	ADRB2
NEDD4		protein-protein interactions	AMPD2
NEDD4		protein-protein interactions	BAIAP2
NEDD4		protein-protein interactions	CSNK1D
NEDD4		protein-protein interactions	CUEDC1
NEDD4		protein-protein interactions	DHX30
NEDD4		protein-protein interactions	DYRK4
NEDD4		protein-protein interactions	EPS15
NEDD4		protein-protein interactions	GBA
NEDD4		protein-protein interactions	GGA3
NEDD4		protein-protein interactions	HNRNPL
NEDD4		protein-protein interactions	KIFC3
NEDD4		protein-protein interactions	LATS1
NEDD4		protein-protein interactions	NEDD4
NEDD4		protein-protein interactions	SCNN1A
NEDD4		protein-protein interactions	SCNN1B
NEDD4		protein-protein interactions	SCNN1G
NEDD4		regulation of binding	NEDD4
NEDD4		ubiquitination	ADRB2
NEDD4L	29	activation	NEDD4L
NEDD4L		expression	SCNN1A
NEDD4L		inhibition	NEDD4L
NEDD4L		inhibition	SCNN1A
NEDD4L		inhibition	SCNN1B
NEDD4L		inhibition	SCNN1G
NEDD4L		localization	SCNN1A
NEDD4L		localization	SCNN1B
NEDD4L		localization	SCNN1G
NEDD4L		molecular cleavage	SCNN1A
NEDD4L		molecular cleavage	SCNN1B
NEDD4L		molecular cleavage	SCNN1G
NEDD4L		phosphorylation	NEDD4L
NEDD4L		protein-protein interactions	APEX2
NEDD4L		protein-protein interactions	CUEDC1
NEDD4L		protein-protein interactions	KIFC3
NEDD4L		protein-protein interactions	LDLRAD3
NEDD4L		protein-protein interactions	NEDD4L
NEDD4L		protein-protein interactions	SCNN1A
NEDD4L		protein-protein interactions	SCNN1B
NEDD4L		protein-protein interactions	SCNN1G
NEDD4L		regulation of binding	NEDD4L
NEDD4L		regulation of binding	SCNN1A
NEDD4L		regulation of binding	SCNN1B
NEDD4L		regulation of binding	SCNN1G
NEDD4L		ubiquitination	NEDD4L
NEDD4L		ubiquitination	SCNN1A
NEDD4L		ubiquitination	SCNN1B
NEDD4L		ubiquitination	SCNN1G
NEUROD2	1	expression	NEUROD2
NFE2L2	50	activation	G6PD
NFE2L2		activation	HMOX1
NFE2L2		expression	ABCC3
NFE2L2		expression	ALDH3A1
NFE2L2		expression	DDIT3
NFE2L2		expression	FXYD1
NFE2L2		expression	G6PD
NFE2L2		expression	GSTT2/GSTT2B
NFE2L2		expression	HERPUD1
NFE2L2		expression	HM13
NFE2L2		expression	HMOX1
NFE2L2		expression	HTATIP2
NFE2L2		expression	IFRD1
NFE2L2		expression	IMPDH1
NFE2L2		expression	MAPK10
NFE2L2		expression	MORF4L2
NFE2L2		expression	NFE2L2
NFE2L2		expression	PPARG
NFE2L2		expression	PSMD1
NFE2L2		expression	S100P
NFE2L2		expression	SCG2
NFE2L2		expression	SERPINA3
NFE2L2		expression	SLC7A11
NFE2L2		expression	SLC7A8
NFE2L2		expression	SLCO1B3
NFE2L2		expression	SULT1E1
NFE2L2		expression	TBXAS1
NFE2L2		expression	TXNRD1
NFE2L2		expression	UBB
NFE2L2		expression	VEGFA
NFE2L2		expression	XBP1
NFE2L2		inhibition	NFE2L2
NFE2L2		localization	MYD88
NFE2L2		molecular cleavage	NFE2L2
NFE2L2		protein-DNA interactions	HMOX1
NFE2L2		protein-DNA interactions	PHKA1
NFE2L2		protein-DNA interactions	PPARG
NFE2L2		protein-DNA interactions	SULT1E1
NFE2L2		protein-protein interactions	CUL3
NFE2L2		protein-protein interactions	FBXW11
NFE2L2		protein-protein interactions	FOS
NFE2L2		protein-protein interactions	HMOX1
NFE2L2		protein-protein interactions	PPARG
NFE2L2		regulation of binding	NFE2L2
NFE2L2		transcription	HMOX1
NFE2L2		transcription	NFE2L2
NFE2L2		transcription	PPARG
NFE2L2		transcription	UGT1A7 (includes others)
NFE2L2		translocation	NFE2L2
NFE2L2		ubiquitination	NFE2L2
NFIL3	3	protein-protein interactions	ANKRD2
NFIL3		protein-protein interactions	DDIT3
NFIL3		protein-protein interactions	NFIL3
NFKBIB	14	expression	EGR1
NFKBIB		expression	SMAD7
NFKBIB		expression	TEK
NFKBIB		expression	VEGFA
NFKBIB		inhibition	NFKBIB
NFKBIB		molecular cleavage	NFKBIB
NFKBIB		phosphorylation	NFKBIB
NFKBIB		protein-protein interactions	DSP
NFKBIB		protein-protein interactions	FBXW11
NFKBIB		protein-protein interactions	NFKBIB
NFKBIB		regulation of binding	NFKBIB
NFKBIB		transcription	SMAD7
NFKBIB		transcription	SYTL1
NFKBIB		ubiquitination	NFKBIB
NKIRAS2	2	inhibition	NFKBIB
NKIRAS2		protein-protein interactions	NFKBIB
NKRF	3	protein-protein interactions	CUL3
NKRF		protein-protein interactions	DHX30
NKRF		regulation of binding	NKRF
NOD2	8	activation	MAP3K7
NOD2		expression	ACSL1
NOD2		expression	PTGES
NOD2		expression	WNT3A
NOD2		molecular cleavage	NOD2
NOD2		protein-protein interactions	MAP3K7
NOD2		protein-protein interactions	NAT16
NOD2		protein-protein interactions	NOD2
NOD2		regulation of binding	NOD2
NONO	8	expression	PDE4D
NONO		protein-RNA interactions	FOS
NONO		protein-protein interactions	CUL3
NONO		protein-protein interactions	EPS15
NONO		protein-protein interactions	EWSR1
NONO		protein-protein interactions	HNRNPL
NONO		protein-protein interactions	MLH1
NONO		protein-protein interactions	NONO
NOTCH3	7	expression	ARHGEF4
NOTCH3		expression	GUCY1B3
NOTCH3		expression	HES5
NOTCH3		expression	PRAG1
NOTCH3		expression	SMTN
NOTCH3		protein-protein interactions	CRIP2
NOTCH3		transcription	HES5
NPHP1	4	protein-protein interactions	ADAM15
NPHP1		protein-protein interactions	CHTOP
NPHP1		protein-protein interactions	KRT16
NPHP1		protein-protein interactions	NPHP1
NR0B1	8	expression	MLXIPL
NR0B1		protein-DNA interactions	NR0B1
NR0B1		protein-protein interactions	EWSR1
NR0B1		protein-protein interactions	NR0B1
NR0B1		protein-protein interactions	NR4A1
NR0B1		regulation of binding	NR0B1
NR0B1		regulation of binding	NR4A1
NR0B1		transcription	NR0B1
NR2E3	1	protein-protein interactions	DEDD2
NR4A1	24	expression	CRABP2
NR4A1		expression	DDIT3
NR4A1		expression	FBP1
NR4A1		expression	FBP2
NR4A1		expression	HCAR1
NR4A1		expression	HMOX1
NR4A1		expression	NR4A2
NR4A1		expression	PDK4
NR4A1		expression	PHKA1
NR4A1		expression	PPARG
NR4A1		expression	SPINT2
NR4A1		expression	TRIM41
NR4A1		localization	NR4A1
NR4A1		protein-DNA interactions	AKR1C1/AKR1C2
NR4A1		protein-DNA interactions	PPARG
NR4A1		protein-protein interactions	CHD1L
NR4A1		protein-protein interactions	ERC1
NR4A1		protein-protein interactions	NR0B1
NR4A1		protein-protein interactions	NR4A1
NR4A1		protein-protein interactions	NR4A2
NR4A1		protein-protein interactions	PPARG
NR4A1		transcription	AKR1C1/AKR1C2
NR4A1		transcription	PPARG
NR4A1		translocation	NR4A1
NR4A2	6	expression	CPT1B
NR4A2		expression	HMOX1
NR4A2		expression	KCNMA1
NR4A2		expression	NR4A2
NR4A2		protein-protein interactions	NR4A1
NR4A2		protein-protein interactions	NR4A2
NSUN4	1	protein-protein interactions	EWSR1
NUMA1	3	protein-protein interactions	DCTN1
NUMA1		protein-protein interactions	DSP
NUMA1		protein-protein interactions	GRB7
NUP93	4	protein-protein interactions	ABCG1
NUP93		protein-protein interactions	ADRB2
NUP93		protein-protein interactions	CUL3
NUP93		protein-protein interactions	ELOC
NXN	1	regulation of binding	MYD88
OSBPL5	1	protein-protein interactions	KIFC3
PACSIN2	4	protein-protein interactions	COBL
PACSIN2		protein-protein interactions	EWSR1
PACSIN2		protein-protein interactions	GLRB
PACSIN2		protein-protein interactions	PACSIN2
PAIP2	1	ubiquitination	PAIP2
PALLD	3	protein-protein interactions	CENPJ
PALLD		protein-protein interactions	LLGL2
PALLD		protein-protein interactions	NCOA4
PAN2	7	protein-protein interactions	ATP5A1
PAN2		protein-protein interactions	ELOC
PAN2		protein-protein interactions	ERC1
PAN2		protein-protein interactions	INA
PAN2		protein-protein interactions	MARF1
PAN2		protein-protein interactions	NONO
PAN2		protein-protein interactions	NUP93
PARN	1	protein-protein interactions	PARN
PATZ1	1	protein-protein interactions	PATZ1
PBLD	1	protein-protein interactions	PBLD
PCCB	1	protein-protein interactions	EPS15
PCDH10	1	protein-protein interactions	PCDH10
PCDHGC3	3	protein-protein interactions	AHNAK
PCDHGC3		protein-protein interactions	FLRT1
PCDHGC3		protein-protein interactions	NR4A1
PCK2	1	protein-protein interactions	AHNAK
PCSK1	1	expression	IGF1
PDE4D	6	phosphorylation	ADRB2
PDE4D		phosphorylation	PDE4D
PDE4D		protein-protein interactions	ADRB2
PDE4D		protein-protein interactions	BUB1
PDE4D		protein-protein interactions	PDE4D
PDE4D		regulation of binding	PDE4D
PDGFB	11	expression	EGR1
PDGFB		expression	FOS
PDGFB		expression	NOTCH3
PDGFB		expression	NR4A1
PDGFB		expression	VEGFA
PDGFB		localization	VEGFA
PDGFB		protein-protein interactions	DHX30
PDGFB		protein-protein interactions	DKC1
PDGFB		protein-protein interactions	PDGFB
PDGFB		protein-protein interactions	VEGFA
PDGFB		regulation of binding	EGR1
PDK1	1	protein-protein interactions	PDK1
PDK4	1	protein-protein interactions	PDK1
PDLIM5	1	protein-protein interactions	PDE4D
PHLDB2	1	protein-protein interactions	ERC1
PICK1	3	protein-protein interactions	NECTIN1
PICK1		protein-protein interactions	PACSIN2
PICK1		protein-protein interactions	PICK1
PIP5KL1	1	activation	PIP5KL1
PLA2G6	5	activation	PLA2G6
PLA2G6		expression	DDIT3
PLA2G6		expression	PPARG
PLA2G6		protein-protein interactions	ADRB2
PLA2G6		protein-protein interactions	PLA2G6
PLAGL1	5	activation	PLAGL1
PLAGL1		expression	LOC102724788/PRODH
PLAGL1		expression	PPARG
PLAGL1		protein-DNA interactions	PPARG
PLAGL1		protein-protein interactions	DAXX
PLK4	5	activation	CENPJ
PLK4		activation	PLK4
PLK4		phosphorylation	CENPJ
PLK4		protein-protein interactions	FBXW11
PLK4		protein-protein interactions	PLK4
PLLP		protein-protein interactions	BCL2L13
PMEL	2	protein-protein interactions	C17orf80
PMEL		protein-protein interactions	CLCN7
POLDIP3	2	protein-protein interactions	MAX
POLDIP3		protein-protein interactions	PAN2
POLR3H	1	protein-protein interactions	POLR3E
POT1	18	localization	POT1
POT1		protein-protein interactions	AHNAK
POT1		protein-protein interactions	ALDH1A1
POT1		protein-protein interactions	ALDH3A1
POT1		protein-protein interactions	AMPD2
POT1		protein-protein interactions	CFAP58
POT1		protein-protein interactions	CLIC3
POT1		protein-protein interactions	DDX19B
POT1		protein-protein interactions	DDX3Y
POT1		protein-protein interactions	FBP1
POT1		protein-protein interactions	HMOX1
POT1		protein-protein interactions	ISYNA1
POT1		protein-protein interactions	MICA
POT1		protein-protein interactions	MT1X
POT1		protein-protein interactions	PACSIN2
POT1		protein-protein interactions	POLDIP3
POT1		protein-protein interactions	POT1
POT1		regulation of binding	POT1
POU4F1	8	expression	KCNMA1
POU4F1		expression	NECAB2
POU4F1		expression	NR4A2
POU4F1		expression	NXPH4
POU4F1		expression	POU4F1
POU4F1		protein-protein interactions	EWSR1
POU4F1		protein-protein interactions	HIPK2
POU4F1		transcription	INA
PPARD	20	activation	PPARD
PPARD		activation	PPARG
PPARD		expression	AQP3
PPARD		expression	C11orf86
PPARD		expression	CPT1B
PPARD		expression	FBP1
PPARD		expression	INHBE
PPARD		expression	KYAT1
PPARD		expression	PDK4
PPARD		expression	PPARD
PPARD		expression	PPARG
PPARD		expression	SLC22A3
PPARD		expression	VEGFA
PPARD		expression	VLDLR
PPARD		protein-DNA interactions	CPT1B
PPARD		protein-DNA interactions	KYAT1
PPARD		protein-protein interactions	PPARD
PPARD		transcription	PDK4
PPARD		transcription	PPARG
PPARD		translocation	PPARD
PPARG	73	activation	NFE2L2
PPARG		activation	PPARG
PPARG		expression	ABCG1
PPARG		expression	ACSL1
PPARG		expression	ADRB2
PPARG		expression	AQP3
PPARG		expression	BDH1
PPARG		expression	CPT1B
PPARG		expression	CRABP2
PPARG		expression	CSF3
PPARG		expression	CTSL
PPARG		expression	CXCL14
PPARG		expression	CYP4B1
PPARG		expression	FOXA2
PPARG		expression	HR
PPARG		expression	IGF1
PPARG		expression	KLF4
PPARG		expression	LOC102724788/PRODH
PPARG		expression	LY6D
PPARG		expression	MYD88
PPARG		expression	NDRG1
PPARG		expression	NFE2L2
PPARG		expression	NR4A1
PPARG		expression	PCK2
PPARG		expression	PDK4
PPARG		expression	PLAC1
PPARG		expression	PPARD
PPARG		expression	PPARG
PPARG		expression	SERPINA1
PPARG		expression	TLR4
PPARG		expression	VEGFA
PPARG		expression	VLDLR
PPARG		inhibition	PPARG
PPARG		molecular cleavage	PPARG
PPARG		phosphorylation	PPARG
PPARG		protein-DNA interactions	ACSL1
PPARG		protein-DNA interactions	CPT1B
PPARG		protein-DNA interactions	CTSL
PPARG		protein-DNA interactions	EGLN3
PPARG		protein-DNA interactions	FBP2
PPARG		protein-DNA interactions	KLF4
PPARG		protein-DNA interactions	LOC102724788/PRODH
PPARG		protein-DNA interactions	PCK2
PPARG		protein-DNA interactions	PDK4
PPARG		protein-DNA interactions	PID1
PPARG		protein-DNA interactions	PPARG
PPARG		protein-DNA interactions	SCNN1G
PPARG		protein-DNA interactions	UGT1A7 (includes others)
PPARG		protein-protein interactions	DUSP1
PPARG		protein-protein interactions	HAS1
PPARG		protein-protein interactions	KLF4
PPARG		protein-protein interactions	MAP3K7
PPARG		protein-protein interactions	MED24
PPARG		protein-protein interactions	MLH1
PPARG		protein-protein interactions	NCOA4
PPARG		protein-protein interactions	NCOA7
PPARG		protein-protein interactions	NEDD4
PPARG		protein-protein interactions	NFE2L2
PPARG		protein-protein interactions	NFKBIB
PPARG		protein-protein interactions	NR0B1
PPARG		protein-protein interactions	NR2E3
PPARG		protein-protein interactions	NR4A1
PPARG		protein-protein interactions	NR4A2
PPARG		protein-protein interactions	PPARG
PPARG		regulation of binding	PPARG
PPARG		transcription	CPT1B
PPARG		transcription	HMOX1
PPARG		transcription	PCK2
PPARG		transcription	PDK4
PPARG		transcription	PPARG
PPARG		transcription	PTGES
PPARG		transcription	TBXAS1
PPARG		translocation	PPARG
PPHLN1	2	protein-protein interactions	CENPJ
PPHLN1		protein-protein interactions	HIPK2
PPP1R16B	1	protein-protein interactions	MCRIP1
PPP6R2	2	protein-protein interactions	LATS1
PRKAG2		protein-protein interactions	ASNS
PRPSAP2	1	protein-protein interactions	ENDOV
PSMD1	3	protein-protein interactions	CUL3
PSMD1		protein-protein interactions	PPARG
PSMD1		protein-protein interactions	PSMD2
PSMD2	9	protein-protein interactions	ABCG1
PSMD2		protein-protein interactions	ADRB2
PSMD2		protein-protein interactions	CUL3
PSMD2		protein-protein interactions	EGR1
PSMD2		protein-protein interactions	HERPUD1
PSMD2		protein-protein interactions	HMOX1
PSMD2		protein-protein interactions	ITPR1
PSMD2		protein-protein interactions	NDRG1
PSMD2		protein-protein interactions	PSMD1
PSMG4	1	protein-protein interactions	IL17RE
PTGER2	7	expression	CDKN3
PTGER2		expression	EGR1
PTGER2		expression	PTGES
PTGER2		expression	TIMP3
PTGER2		expression	TIMP4
PTGER2		expression	VEGFA
PTGER2		localization	CSF3
PTGES	7	activation	PPARG
PTGES		activation	PTGES
PTGES		expression	CXCL14
PTGES		expression	EGR1
PTGES		expression	PPARG
PTGES		expression	PTGES
PTGES		protein-protein interactions	PTGES
PTGR2		activation	PPARG
PTGR2		protein-protein interactions	KRAS
PTGS1	6	expression	PTGER2
PTGS1		expression	PTGES
PTGS1		expression	PTGS1
PTGS1		expression	TNNI2
PTGS1		expression	VEGFA
PTGS1		protein-protein interactions	PTGS1
PTK6	3	protein-protein interactions	ADAM15
PTK6		protein-protein interactions	PTK6
PTK6		regulation of binding	PTK6
PTPN11	19	activation	GRB7
PTPN11		activation	PTPN11
PTPN11		expression	FOS
PTPN11		expression	PTPN11
PTPN11		expression	TP53I11
PTPN11		expression	TP63
PTPN11		localization	IGF1
PTPN11		localization	PTPN11
PTPN11		modification	PTPN11
PTPN11		phosphorylation	GRB7
PTPN11		phosphorylation	PTPN11
PTPN11		protein-protein interactions	AATK
PTPN11		protein-protein interactions	DDR1
PTPN11		protein-protein interactions	GAREM1
PTPN11		protein-protein interactions	GRB7
PTPN11		protein-protein interactions	PTPN11
PTPN11		regulation of binding	PTPN11
PTPN11		transcription	EGR1
PTPN11		transcription	FOS
PTPRN2	5	expression	PTPRN2
PTPRN2		protein-protein interactions	CPE
PTPRN2		protein-protein interactions	HID1
PTPRN2		protein-protein interactions	KRT16
PTPRN2		protein-protein interactions	PTPRN2
PXK	1	protein-protein interactions	GPRC5C
RAB6B	4	localization	VPS13B
RAB6B		protein-protein interactions	BICDL1
RAB6B		protein-protein interactions	ERC1
RAB6B		protein-protein interactions	VPS13B
RAD23A	11	inhibition	RAD23A
RAD23A		protein-protein interactions	CAMK2B
RAD23A		protein-protein interactions	CDKN3
RAD23A		protein-protein interactions	EPS15
RAD23A		protein-protein interactions	ERC1
RAD23A		protein-protein interactions	EWSR1
RAD23A		protein-protein interactions	PCDH10
RAD23A		protein-protein interactions	PSMD1
RAD23A		protein-protein interactions	PSMD2
RAD23A		protein-protein interactions	RAD23A
RAD23A		ubiquitination	RAD23A
RALGAPA1	1	protein-protein interactions	NKIRAS2
RAP1B	1	translocation	RAP1B
RASSF5	10	expression	CIRBP
RASSF5		expression	PSMD1
RASSF5		protein-protein interactions	ERC1
RASSF5		protein-protein interactions	HIPK2
RASSF5		protein-protein interactions	ITGB2
RASSF5		protein-protein interactions	KRAS
RASSF5		protein-protein interactions	RAP1B
RASSF5		protein-protein interactions	RASSF5
RASSF5		regulation of binding	HIPK2
RASSF5		regulation of binding	KRAS
RBM28	2	protein-protein interactions	CUL3
RBM28		protein-protein interactions	PDGFB
RDH12	2	protein-protein interactions	ARFGAP1
RDH12		protein-protein interactions	BUB1
REPIN1	2	protein-protein interactions	BCAN
REPIN1		protein-protein interactions	KCTD17
REPS1	5	protein-protein interactions	AMPH
REPS1		protein-protein interactions	EPS15
REPS1		protein-protein interactions	REPS1
REPS1		regulation of binding	EPS15
REPS1		regulation of binding	REPS1
RGL2	2	protein-protein interactions	KRAS
RGL2		protein-protein interactions	RAP1B
RGL3	1	protein-protein interactions	RAP1B
RGS3	3	inhibition	RGS3
RGS3		protein-protein interactions	GNAO1
RGS3		protein-protein interactions	KCTD17
RHNO1	1	protein-protein interactions	CUL3
RHOBTB2	6	molecular cleavage	CUL3
RHOBTB2		molecular cleavage	RHOBTB2
RHOBTB2		protein-protein interactions	APBB3
RHOBTB2		protein-protein interactions	CUL3
RHOBTB2		protein-protein interactions	RHOBTB2
RHOBTB2		ubiquitination	RHOBTB2
RIMKLA	1	protein-protein interactions	MOCOS
RMND5B	1	protein-protein interactions	EWSR1
RNF14	2	protein-protein interactions	CSE1L
RNF14		protein-protein interactions	RNF14
ROBO4	1	protein-protein interactions	PPARG
RPL17	3	protein-protein interactions	CUL3
RPL17		protein-protein interactions	HIST1H3E
RPL17		protein-protein interactions	PAN2
RTEL1	3	protein-protein interactions	CUL3
RTEL1		protein-protein interactions	FAM13A
RTEL1		protein-protein interactions	LIPH
S100P	1	protein-protein interactions	S100P
SALL4	3	expression	CD44
SALL4		protein-protein interactions	NR0B1
SALL4		transcription	SALL4
SCAND1	3	protein-protein interactions	PPARD
SCAND1		protein-protein interactions	PPARG
SCAND1		protein-protein interactions	SCAND1
SCEL	1	protein-protein interactions	KIFC3
SCIN	4	activation	FOS
SCIN		expression	GSN
SCIN		expression	ITGA2B
SCIN		protein-protein interactions	LSP1
SCNN1A	16	activation	SCNN1B
SCNN1A		expression	SCNN1G
SCNN1A		inhibition	NEDD4
SCNN1A		inhibition	SCNN1A
SCNN1A		inhibition	SCNN1B
SCNN1A		inhibition	SCNN1G
SCNN1A		localization	SCNN1A
SCNN1A		localization	SCNN1B
SCNN1A		localization	SCNN1G
SCNN1A		molecular cleavage	SCNN1G
SCNN1A		protein-protein interactions	NEDD4
SCNN1A		protein-protein interactions	NEDD4L
SCNN1A		protein-protein interactions	SCNN1A
SCNN1A		protein-protein interactions	SCNN1B
SCNN1A		protein-protein interactions	SCNN1G
SCNN1A		ubiquitination	SCNN1G
SCNN1B	20	activation	SCNN1B
SCNN1B		activation	SCNN1G
SCNN1B		expression	SCNN1A
SCNN1B		expression	SCNN1G
SCNN1B		inhibition	NEDD4
SCNN1B		inhibition	NEDD4L
SCNN1B		inhibition	SCNN1B
SCNN1B		inhibition	SCNN1G
SCNN1B		localization	SCNN1A
SCNN1B		localization	SCNN1G
SCNN1B		molecular cleavage	SCNN1A
SCNN1B		molecular cleavage	SCNN1G
SCNN1B		phosphorylation	SCNN1B
SCNN1B		protein-protein interactions	NEDD4
SCNN1B		protein-protein interactions	NEDD4L
SCNN1B		protein-protein interactions	SCNN1A
SCNN1B		protein-protein interactions	SCNN1B
SCNN1B		protein-protein interactions	SCNN1G
SCNN1B		ubiquitination	SCNN1A
SCNN1B		ubiquitination	SCNN1G
SCNN1G	16	activation	SCNN1A
SCNN1G		activation	SCNN1B
SCNN1G		expression	SCNN1A
SCNN1G		inhibition	NEDD4
SCNN1G		inhibition	SCNN1A
SCNN1G		inhibition	SCNN1B
SCNN1G		inhibition	SCNN1G
SCNN1G		localization	SCNN1A
SCNN1G		localization	SCNN1B
SCNN1G		molecular cleavage	SCNN1B
SCNN1G		protein-protein interactions	NEDD4
SCNN1G		protein-protein interactions	NEDD4L
SCNN1G		protein-protein interactions	SCNN1A
SCNN1G		protein-protein interactions	SCNN1B
SCNN1G		protein-protein interactions	SCNN1G
SCNN1G		ubiquitination	SCNN1B
SELENBP1	5	protein-protein interactions	ADRB2
SELENBP1		protein-protein interactions	CPLX3
SELENBP1		protein-protein interactions	DOLPP1
SELENBP1		protein-protein interactions	FBXL4
SELENBP1		protein-protein interactions	MLH1
SERPINA1	11	expression	DDIT3
SERPINA1		expression	TLR4
SERPINA1		expression	XBP1
SERPINA1		molecular cleavage	IGF1
SERPINA1		molecular cleavage	PDGFB
SERPINA1		protein-protein interactions	DDX19B
SERPINA1		protein-protein interactions	GDPD1
SERPINA1		protein-protein interactions	KCNMA1
SERPINA1		protein-protein interactions	MAN1B1
SERPINA1		protein-protein interactions	SERPINA1
SERPINA1		translocation	SERPINA1
SERPINA3	9	activation	MAPT
SERPINA3		molecular cleavage	DCN
SERPINA3		phosphorylation	MAPT
SERPINA3		protein-protein interactions	DDX19B
SERPINA3		protein-protein interactions	GDPD1
SERPINA3		protein-protein interactions	KCNMA1
SERPINA3		protein-protein interactions	PPARG
SERPINA3		regulation of binding	SERPINA3
SERPINA3		translocation	SERPINA3
SESN2	5	activation	NFE2L2
SESN2		protein-protein interactions	ATG13
SESN2		protein-protein interactions	NFE2L2
SESN2		protein-protein interactions	OSBPL5
SESN2		protein-protein interactions	RRAGB
SETMAR	1	protein-protein interactions	SETMAR
SF3B1	3	protein-protein interactions	CUL3
SF3B1		protein-protein interactions	FBXW11
SF3B1		protein-protein interactions	HIST1H3E
SFSWAP	1	protein-protein interactions	EWSR1
SGPP2	2	expression	DNAJA4
SGPP2		expression	XBP1
SGSM1	2	activation	NR4A2
SGSM1		protein-protein interactions	NR4A2
SH2B1	2	protein-protein interactions	CCDC102B
SH2B1		protein-protein interactions	SH2B1
SH3BP2	2	expression	CD44
SH3BP2		expression	FOS
SH3GL1	6	protein-protein interactions	ADAM15
SH3GL1		protein-protein interactions	AMPH
SH3GL1		protein-protein interactions	ATG13
SH3GL1		protein-protein interactions	EWSR1
SH3GL1		protein-protein interactions	KCNMA1
SH3GL1		protein-protein interactions	SH3GL1
SHTN1	2	protein-protein interactions	NEDD4
SHTN1		protein-protein interactions	SHTN1
SIGIRR	4	expression	TLR4
SIGIRR		inhibition	TLR4
SIGIRR		protein-protein interactions	SIGIRR
SIGIRR		protein-protein interactions	TLR4
SIGMAR1	1	protein-protein interactions	ELMOD3
SIPA1L2	2	protein-protein interactions	FBXW11
SIPA1L2		protein-protein interactions	LATS1
SLC26A6	2	protein-protein interactions	PMEL
SLC26A6		protein-protein interactions	PPP6R2
SLC29A1	2	expression	AQP3
SLC29A1		expression	FDXR
SLC2A5	1	expression	SLC2A5
SLC39A14	2	expression	IGF1
SLC39A14		protein-protein interactions	ADRB2
SLC7A11	1	protein-protein interactions	CD44
SLPI	4	expression	NFKBIB
SLPI		molecular cleavage	NFKBIB
SLPI		protein-protein interactions	NFKBIB
SLPI		regulation of binding	SLPI
SMAD7	29	activation	MAP3K7
SMAD7		activation	SMAD7
SMAD7		expression	BGN
SMAD7		expression	CDKN2B
SMAD7		expression	DCN
SMAD7		expression	G6PC3
SMAD7		expression	HBEGF
SMAD7		expression	HMOX1
SMAD7		expression	ITGBL1
SMAD7		expression	TIMP3
SMAD7		expression	VEGFA
SMAD7		localization	INHBB
SMAD7		localization	NEDD4L
SMAD7		modification	SMAD7
SMAD7		molecular cleavage	BID
SMAD7		molecular cleavage	SMAD7
SMAD7		protein-DNA interactions	SMAD7
SMAD7		protein-protein interactions	AHNAK
SMAD7		protein-protein interactions	MAP3K7
SMAD7		protein-protein interactions	NEDD4
SMAD7		protein-protein interactions	NEDD4L
SMAD7		protein-protein interactions	NR4A1
SMAD7		protein-protein interactions	RNF165
SMAD7		protein-protein interactions	SMAD7
SMAD7		regulation of binding	NEDD4L
SMAD7		transcription	CDKN2B
SMAD7		transcription	HMOX1
SMAD7		translocation	SMAD7
SMAD7		ubiquitination	SMAD7
SMAD9	5	protein-protein interactions	PPARD
SMAD9		protein-protein interactions	SF3B1
SMAD9		protein-protein interactions	SMAD7
SMAD9		protein-protein interactions	SMAD9
SMAD9		ubiquitination	SMAD9
SMARCAD1	1	protein-protein interactions	HNRNPL
SMARCAD1		protein-protein interactions	NONO
SMARCAD1		protein-protein interactions	NUMA1
SMTN	2	protein-protein interactions	CDKN2B
SMTN		protein-protein interactions	EWSR1
SOCS6	4	expression	HBEGF
SOCS6		expression	RGCC
SOCS6		protein-protein interactions	ELOC
SOCS6		protein-protein interactions	FBXO11
SPAG4	1	protein-protein interactions	SPAG4
SPINT2	3	protein-protein interactions	DIP2A
SPINT2		protein-protein interactions	GTPBP3
SPINT2		protein-protein interactions	SLC39A6
SPRY4	1	protein-protein interactions	SPRY4
SRP68	2	protein-protein interactions	CUL3
SRP68		protein-protein interactions	RBM28
SRPK2	36	activation	BAIAP2
SRPK2		activation	CHTOP
SRPK2		activation	EIF1AY
SRPK2		activation	MAPT
SRPK2		activation	MARCH10
SRPK2		activation	SRSF1
SRPK2		expression	CCNA1
SRPK2		localization	SRSF1
SRPK2		phosphorylation	BAIAP2
SRPK2		phosphorylation	CHTOP
SRPK2		phosphorylation	EIF1AY
SRPK2		phosphorylation	MAPT
SRPK2		phosphorylation	MARCH10
SRPK2		phosphorylation	SRSF1
SRPK2		phosphorylation	TRIM41
SRPK2		protein-protein interactions	ANK3
SRPK2		protein-protein interactions	BAIAP2
SRPK2		protein-protein interactions	CARHSP1
SRPK2		protein-protein interactions	CHD1L
SRPK2		protein-protein interactions	CHTOP
SRPK2		protein-protein interactions	CUL3
SRPK2		protein-protein interactions	DIDO1
SRPK2		protein-protein interactions	EIF1AY
SRPK2		protein-protein interactions	ERC1
SRPK2		protein-protein interactions	KRT78
SRPK2		protein-protein interactions	LDHC
SRPK2		protein-protein interactions	MAPT
SRPK2		protein-protein interactions	MARCH10
SRPK2		protein-protein interactions	PALLD
SRPK2		protein-protein interactions	POLDIP3
SRPK2		protein-protein interactions	PPHLN1
SRPK2		protein-protein interactions	SRPK2
SRPK2		protein-protein interactions	SRSF1
SRPK2		protein-protein interactions	TRIM41
SRPK2		regulation of binding	SRPK2
SRPK2		translocation	SRPK2
SRSF1	15	expression	ENG
SRSF1		expression	VEGFA
SRSF1		protein-DNA interactions	HNRNPL
SRSF1		protein-DNA interactions	SRSF1
SRSF1		protein-protein interactions	CUL3
SRSF1		protein-protein interactions	DIDO1
SRSF1		protein-protein interactions	EWSR1
SRSF1		protein-protein interactions	PAN2
SRSF1		protein-protein interactions	POLDIP3
SRSF1		protein-protein interactions	PPHLN1
SRSF1		protein-protein interactions	SMARCAD1
SRSF1		protein-protein interactions	SRPK2
SRSF1		protein-protein interactions	SRSF1
SRSF1		regulation of binding	SRSF1
SRSF1		transcription	SRSF1
SSH1	4	protein-protein interactions	FBXW11
SSH1		protein-protein interactions	GSN
SSH1		protein-protein interactions	SCIN
SSH1		protein-protein interactions	SSH1
SSTR5	2	protein-protein interactions	SSTR5
SSTR5		regulation of binding	SSTR5
ST3GAL4	1	protein-protein interactions	MANEAL
STAU2	2	protein-protein interactions	DHX30
STAU2		protein-protein interactions	NKRF
STC2	1	protein-protein interactions	CARHSP1
STK40	5	expression	PPARG
STK40		expression	TLR4
STK40		protein-protein interactions	FOS
STK40		protein-protein interactions	NEDD4L
STK40		protein-protein interactions	NFIL3
STOM	5	protein-protein interactions	ADRB2
STOM		protein-protein interactions	CSE1L
STOM		protein-protein interactions	HM13
STOM		protein-protein interactions	SIGMAR1
STOM		protein-protein interactions	STOM
STRA6	3	activation	STRA6
STRA6		expression	PPARG
STRA6		phosphorylation	STRA6
SULT1E1	2	localization	NFE2L2
SULT1E1		protein-protein interactions	SULT1E1
SULT2B1	3	expression	VLDLR
SULT2B1		protein-protein interactions	DDX19B
SULT2B1		protein-protein interactions	SULT1E1
SULT2B1		protein-protein interactions	SULT2B1
SUMF2	1	protein-protein interactions	SUMF2
SUN1	6	localization	SYNE2
SUN1		protein-protein interactions	CCDC155
SUN1		protein-protein interactions	DCTN1
SUN1		protein-protein interactions	SUN1
SUN1		protein-protein interactions	SYNE2
SUN1		protein-protein interactions	SYNE3
SVEP1	1	protein-protein interactions	SMAD9
SYN3	1	protein-protein interactions	SYN3
SYNE2	4	protein-protein interactions	ANKRD11
SYNE2		protein-protein interactions	MKS1
SYNE2		protein-protein interactions	SUN1
SYNE2		protein-protein interactions	SYNE3
TACC2	1	protein-protein interactions	HAUS4
TADA2A	5	protein-protein interactions	KAT14
TADA2A		protein-protein interactions	NONO
TADA2A		protein-protein interactions	PPP1R16B
TADA2A		protein-protein interactions	SRSF1
TADA2A		protein-protein interactions	TADA2A
TBCCD1	1	protein-protein interactions	FAM13A
TBCK	2	protein-protein interactions	IL6R
TBCK		protein-protein interactions	TAF1C
TBXAS1	1	protein-protein interactions	EEF1A2
TCAF2	2	protein-protein interactions	CD44
TCAF2		protein-protein interactions	FLRT1
TEAD4	7	expression	TP63
TEAD4		localization	VEGFA
TEAD4		protein-DNA interactions	TEAD4
TEAD4		protein-DNA interactions	VEGFA
TEAD4		protein-protein interactions	PARN
TEAD4		transcription	TP63
TEAD4		transcription	VEGFA
TEK	5	expression	VEGFA
TEK		protein-protein interactions	GRB7
TEK		protein-protein interactions	PTPN11
TEK		protein-protein interactions	TEK
TEK		regulation of binding	TEK
TEX264	6	protein-protein interactions	CSNK1D
TEX264		protein-protein interactions	DIP2A
TEX264		protein-protein interactions	EVA1C
TEX264		protein-protein interactions	HMOX1
TEX264		protein-protein interactions	SPINT2
TEX264		protein-protein interactions	SUN1
TFCP2L1	4	protein-DNA interactions	GRHL1
TFCP2L1		protein-protein interactions	SALL4
TFCP2L1		protein-protein interactions	TFCP2L1
TFCP2L1		transcription	GRHL1
TFPI	3	expression	VLDLR
TFPI		protein-protein interactions	VLDLR
TFPI		regulation of binding	TFPI
[truncated: 376 more rows]

## Sheet: ToDEG Scoring
"From" Transcript(s)	Relationship Type	"To" Transcripts(s)	# of "To" Transcript(s) Scoring
ATAD3A	protein-protein interactions	AATK	4
DUSP1	protein-protein interactions	AATK
EYA4	protein-protein interactions	AATK
PTPN11	protein-protein interactions	AATK
EFNA1	expression	ABCA12	2
XBP1	expression	ABCA12
CD44	expression	ABCA2	4
GPATCH8	protein-protein interactions	ABCA2
LMAN2L	protein-protein interactions	ABCA2
TRIB1	protein-protein interactions	ABCA2
IL6R	expression	ABCC3	3
MLH1	protein-protein interactions	ABCC3
NFE2L2	expression	ABCC3
ABCG1	protein-protein interactions	ABCG1	10
DCTN1	protein-protein interactions	ABCG1
DSP	protein-protein interactions	ABCG1
HMOX1	expression	ABCG1
MAPT	expression	ABCG1
NEDD4	expression	ABCG1
NEDD4	protein-protein interactions	ABCG1
NUP93	protein-protein interactions	ABCG1
PPARG	expression	ABCG1
PSMD2	protein-protein interactions	ABCG1
ACHE	activation	ACHE	5
ACHE	protein-protein interactions	ACHE
EFNA1	expression	ACHE
EGR1	transcription	ACHE
VEGFA	expression	ACHE
ACPP	protein-protein interactions	ACPP	6
CPLX3	protein-protein interactions	ACPP
DDX19B	protein-protein interactions	ACPP
FBXL4	protein-protein interactions	ACPP
MYD88	expression	ACPP
TLR4	expression	ACPP
BDH1	protein-protein interactions	ACSL1	7
METRNL	expression	ACSL1
MYD88	expression	ACSL1
NOD2	expression	ACSL1
PPARG	expression	ACSL1
PPARG	protein-DNA interactions	ACSL1
VEGFA	expression	ACSL1
IGF1	expression	ACSS2	1
ARHGEF7	protein-protein interactions	ADAM15	5
NPHP1	protein-protein interactions	ADAM15
PTK6	protein-protein interactions	ADAM15
SH3GL1	protein-protein interactions	ADAM15
VEGFA	expression	ADAM15
WNT3A	expression	ADM2	1
ADRA1B	activation	ADRA1B	4
ADRA1B	protein-protein interactions	ADRA1B
ADRA1B	regulation of binding	ADRA1B
GNAO1	protein-protein interactions	ADRA1B
ADRB2	inhibition	ADRB2	30
ADRB2	localization	ADRB2
ADRB2	modification	ADRB2
ADRB2	protein-protein interactions	ADRB2
ADRB2	regulation of binding	ADRB2
ADRB2	translocation	ADRB2
ADRB2	ubiquitination	ADRB2
ATP5A1	protein-protein interactions	ADRB2
CD44	expression	ADRB2
EGLN3	protein-protein interactions	ADRB2
ELOC	protein-protein interactions	ADRB2
IL6R	protein-protein interactions	ADRB2
KCNJ3	protein-protein interactions	ADRB2
KLF4	expression	ADRB2
MTHFD1L	protein-protein interactions	ADRB2
NEDD4	molecular cleavage	ADRB2
NEDD4	protein-protein interactions	ADRB2
NEDD4	ubiquitination	ADRB2
NUP93	protein-protein interactions	ADRB2
PDE4D	phosphorylation	ADRB2
PDE4D	protein-protein interactions	ADRB2
PLA2G6	protein-protein interactions	ADRB2
PPARG	expression	ADRB2
PSMD2	protein-protein interactions	ADRB2
SELENBP1	protein-protein interactions	ADRB2
SLC39A14	protein-protein interactions	ADRB2
STOM	protein-protein interactions	ADRB2
UBB	protein-protein interactions	ADRB2
UFD1	protein-protein interactions	ADRB2
WNK1	protein-protein interactions	ADRB2
ADSSL1	protein-protein interactions	ADSSL1	1
FOXA2	expression	AGR2	4
FOXA2	transcription	AGR2
MLH1	protein-protein interactions	AGR2
TP63	expression	AGR2
AHNAK	protein-protein interactions	AHNAK	8
GRHL1	protein-protein interactions	AHNAK
LIF	expression	AHNAK
PCDHGC3	protein-protein interactions	AHNAK
PCK2	protein-protein interactions	AHNAK
POT1	protein-protein interactions	AHNAK
SMAD7	protein-protein interactions	AHNAK
ZNHIT3	protein-protein interactions	AHNAK
AHSG	translocation	AHSG	7
AHSG	ubiquitination	AHSG
DCN	protein-protein interactions	AHSG
GDPD1	protein-protein interactions	AHSG
KCNMA1	protein-protein interactions	AHSG
LIF	expression	AHSG
TLR4	protein-protein interactions	AHSG
TNPO3	protein-protein interactions	AK7	1
AKR1C1/AKR1C2	protein-protein interactions	AKR1C1/AKR1C2	4
IGF1	expression	AKR1C1/AKR1C2
NR4A1	protein-DNA interactions	AKR1C1/AKR1C2
NR4A1	transcription	AKR1C1/AKR1C2
ALDH1A1	protein-protein interactions	ALDH1A1	4
KLF4	expression	ALDH1A1
MYD88	expression	ALDH1A1
POT1	protein-protein interactions	ALDH1A1
ALDH3A1	protein-protein interactions	ALDH3A1	5
LIPH	protein-protein interactions	ALDH3A1
NFE2L2	expression	ALDH3A1
POT1	protein-protein interactions	ALDH3A1
WWOX	protein-protein interactions	ALDH3A1
ADRB2	protein-protein interactions	ALDH6A1	2
KCNMA1	protein-protein interactions	ALDH6A1
FOS	protein-DNA interactions	ALPP	3
LATS1	protein-protein interactions	ALPP
ZBTB16	expression	ALPP
AMPD2	protein-protein interactions	AMPD2	5
CD44	protein-protein interactions	AMPD2
KCNMA1	protein-protein interactions	AMPD2
NEDD4	protein-protein interactions	AMPD2
POT1	protein-protein interactions	AMPD2
ADRB2	protein-protein interactions	AMPD3	1
AMPH	protein-protein interactions	AMPH
AMPH	regulation of binding	AMPH	6
EPS15	regulation of binding	AMPH
KRAS	expression	AMPH
MAPT	expression	AMPH
REPS1	protein-protein interactions	AMPH
SH3GL1	protein-protein interactions	AMPH
ANAPC11	protein-protein interactions	ANAPC10	1
ANAPC10	protein-protein interactions	ANAPC11	2
ANAPC11	protein-protein interactions	ANAPC11
CD44	protein-protein interactions	ANK3	4
CD44	regulation of binding	ANK3
FOS	expression	ANK3
SRPK2	protein-protein interactions	ANK3
CBX4	protein-protein interactions	ANKRD11	2
SYNE2	protein-protein interactions	ANKRD11
FOS	transcription	ANKRD2	2
NFIL3	protein-protein interactions	ANKRD2
INHBE	protein-protein interactions	ANKRD46	1
LMAN2L	protein-protein interactions	ANO6	2
MIA2	protein-protein interactions	ANO6
AP3B2	localization	AP3B2	1
RHOBTB2	protein-protein interactions	APBB3	2
UBB	protein-protein interactions	APBB3
NEDD4L	protein-protein interactions	APEX2	1
FOS	expression	AQP3	4
PPARD	expression	AQP3
PPARG	expression	AQP3
SLC29A1	expression	AQP3
CSNK1D	activation	ARFGAP1	6
CSNK1D	phosphorylation	ARFGAP1
CSNK1D	regulation of binding	ARFGAP1
FOS	protein-protein interactions	ARFGAP1
GGA1	activation	ARFGAP1
RDH12	protein-protein interactions	ARFGAP1
NOTCH3	expression	ARHGEF4	1
ARHGEF7	localization	ARHGEF7	4
ARHGEF7	molecular cleavage	ARHGEF7
ARHGEF7	protein-protein interactions	ARHGEF7
ARHGEF7	ubiquitination	ARHGEF7
ASAP3	protein-protein interactions	ASAP3	1
PRKAG2	protein-protein interactions	ASNS	1
ASS1	protein-protein interactions	ASS1	5
DOLPP1	protein-protein interactions	ASS1
EGR2	expression	ASS1
LATS1	protein-protein interactions	ASS1
MLH1	protein-protein interactions	ASS1
CUL3	protein-protein interactions	ATAD3A	5
FBXW11	protein-protein interactions	ATAD3A
KRAS	expression	ATAD3A
MLH1	protein-protein interactions	ATAD3A
WWOX	protein-protein interactions	ATAD3A
ATG13	protein-protein interactions	ATG13	3
SESN2	protein-protein interactions	ATG13
SH3GL1	protein-protein interactions	ATG13
FBXL4	protein-protein interactions	ATG9B	1
ATP5A1	protein-protein interactions	ATP5A1	13
BLOC1S1	protein-protein interactions	ATP5A1
C7orf55-LUC7L2	protein-protein interactions	ATP5A1
CA9	protein-protein interactions	ATP5A1
CHD1L	protein-protein interactions	ATP5A1
CUL3	protein-protein interactions	ATP5A1
FBP1	protein-protein interactions	ATP5A1
KCNMA1	protein-protein interactions	ATP5A1
MAPT	expression	ATP5A1
MAPT	localization	ATP5A1
MLH1	protein-protein interactions	ATP5A1
PAN2	protein-protein interactions	ATP5A1
TP63	protein-protein interactions	ATP5A1
DDX19B	protein-protein interactions	B3GALT4	1
IMPDH1	protein-protein interactions	B3GNTL1	1
BAIAP2	protein-protein interactions	BAIAP2
EGR1	expression	BAIAP2	5
NEDD4	protein-protein interactions	BAIAP2
SRPK2	activation	BAIAP2
SRPK2	phosphorylation	BAIAP2
SRPK2	protein-protein interactions	BAIAP2
WWOX	protein-protein interactions	BAIAP2
FBXO11	protein-protein interactions	BCAN	2
REPIN1	protein-protein interactions	BCAN
PLLP	protein-protein interactions	BCL2L13	1
IMPDH1	protein-protein interactions	BCS1L	1
IL13RA2	protein-protein interactions	BDH1	3
KRAS	expression	BDH1
PPARG	expression	BDH1
CD44	expression	BGN	8
DCN	expression	BGN
IGF1	expression	BGN
KRAS	expression	BGN
SMAD7	expression	BGN
TLR4	protein-protein interactions	BGN
WNT3A	expression	BGN
WNT3A	protein-protein interactions	BGN
DCTN1	protein-protein interactions	BICDL1	2
RAB6B	protein-protein interactions	BICDL1
DCTN1	protein-protein interactions	BICDL2	1
BID	activation	BID	14
BID	inhibition	BID
BID	molecular cleavage	BID
BID	protein-protein interactions	BID
BID	reaction	BID
BID	translocation	BID
CAST	activation	BID
CSF3	molecular cleavage	BID
CSF3	translocation	BID
CTSL	molecular cleavage	BID
HYAL1	molecular cleavage	BID
SMAD7	molecular cleavage	BID
ZBTB16	expression	BID
ZBTB16	protein-DNA interactions	BID
BUB1	molecular cleavage	BUB1	6
BUB1	protein-protein interactions	BUB1
FBP1	protein-protein interactions	BUB1
FBP2	protein-protein interactions	BUB1
PDE4D	protein-protein interactions	BUB1
RDH12	protein-protein interactions	BUB1
PPARD	expression	C11orf86	1
CHD1L	protein-protein interactions	C17orf53	1
CD44	protein-protein interactions	C17orf80	3
IL13RA2	protein-protein interactions	C17orf80
PMEL	protein-protein interactions	C17orf80
C1QTNF5	protein-protein interactions	C1QTNF5	1
FMC1	protein-protein interactions	C7orf55-LUC7L2	1
CA9	activation	CA9	3
CSE1L	protein-protein interactions	CA9
TNPO3	protein-protein interactions	CA9
CSNK1D	protein-protein interactions	CACNG4	1
DDX19B	protein-protein interactions	CALML5	5
DYRK4	protein-protein interactions	CALML5
FBXW11	protein-protein interactions	CALML5
HR	expression	CALML5
UGT1A7 (includes others)	protein-protein interactions	CALML5
CAMK2B	activation	CAMK2B	5
CAMK2B	protein-protein interactions	CAMK2B
CAMK2D	protein-protein interactions	CAMK2B
LIPH	protein-protein interactions	CAMK2B
RAD23A	protein-protein interactions	CAMK2B
CAMK2D	protein-protein interactions	CAMK2D	5
DIDO1	protein-protein interactions	CAMK2D
FOS	expression	CAMK2D
MAPT	expression	CAMK2D
ZNF750	protein-protein interactions	CAMK2D
CAST	protein-protein interactions	CAPN8	1
CAST	protein-protein interactions	CAPNS2	1
SRPK2	protein-protein interactions	CARHSP1	3
STC2	protein-protein interactions	CARHSP1
TSC22D1	protein-protein interactions	CARHSP1
CASP14	protein-protein interactions	CASP14	5
EPPK1	protein-protein interactions	CASP14
HR	expression	CASP14
METTL23	protein-protein interactions	CASP14
ZNF185	protein-protein interactions	CASP14
CAST	activation	CAST	6
EGR2	expression	CAST
FOS	expression	CAST
MAPT	expression	CAST
TLR4	expression	CAST
TP63	expression	CAST
CASTOR1	protein-protein interactions	CASTOR1	1
CBX4	protein-protein interactions	CBX4	5
CIRBP	protein-protein interactions	CBX4
DNMT3A	protein-protein interactions	CBX4
HIPK2	protein-protein interactions	CBX4
KCTD17	protein-protein interactions	CBX4
CCDC102B	protein-protein interactions	CCDC102B	6
KIFC3	protein-protein interactions	CCDC102B
MAP3K7	protein-protein interactions	CCDC102B
SH2B1	protein-protein interactions	CCDC102B
XBP1	protein-protein interactions	CCDC102B
ZNF20	protein-protein interactions	CCDC102B
CLDN8	protein-protein interactions	CCDC155	8
CRABP2	protein-protein interactions	CCDC155
DCTN1	protein-protein interactions	CCDC155
HMOX1	protein-protein interactions	CCDC155
MALL	protein-protein interactions	CCDC155
MFSD5	protein-protein interactions	CCDC155
SUN1	protein-protein interactions	CCDC155
UPK2	protein-protein interactions	CCDC155
CCNA1	transcription	CCNA1	4
CSNK1D	protein-protein interactions	CCNA1
HIST1H1B	protein-protein interactions	CCNA1
SRPK2	expression	CCNA1
ADAM15	expression	CD44	35
CD44	expression	CD44
CD44	localization	CD44
CD44	molecular cleavage	CD44
CD44	protein-protein interactions	CD44
CD44	reaction	CD44
CD44	regulation of binding	CD44
CLCN7	protein-protein interactions	CD44
CSF3	expression	CD44
EGR1	expression	CD44
EGR1	protein-DNA interactions	CD44
EGR1	transcription	CD44
FOS	expression	CD44
FOS	protein-DNA interactions	CD44
FOS	transcription	CD44
HAS1	expression	CD44
HAS1	regulation of binding	CD44
HBEGF	protein-protein interactions	CD44
IGF1	expression	CD44
ITGBL1	expression	CD44
KLF4	expression	CD44
KLF4	protein-DNA interactions	CD44
KLF4	transcription	CD44
KRAS	expression	CD44
MAPK10	expression	CD44
MYD88	expression	CD44
SALL4	expression	CD44
SH3BP2	expression	CD44
SLC7A11	protein-protein interactions	CD44
TCAF2	protein-protein interactions	CD44
TLR4	expression	CD44
TLR4	protein-protein interactions	CD44
VANGL1	protein-protein interactions	CD44
WNT3A	expression	CD44
ZBTB16	protein-DNA interactions	CD44
CD55	protein-protein interactions	CD55
FOXA2	expression	CD55
VEGFA	expression	CD55
ZBTB16	expression	CD55
CUL3	protein-protein interactions	CDC45	3
IGF2	expression	CDC45
TSC22D1	protein-protein interactions	CDC45
CDCP1	activation	CDCP1	2
CDCP1	phosphorylation	CDCP1
H2AFY	expression	CDKN2B	7
KLF4	protein-DNA interactions	CDKN2B
MAX	protein-DNA interactions	CDKN2B
SMAD7	expression	CDKN2B
SMAD7	transcription	CDKN2B
SMTN	protein-protein interactions	CDKN2B
TP63	expression	CDKN2B
CDKN3	protein-protein interactions	CDKN3	4
CDKN3	regulation of binding	CDKN3
PTGER2	expression	CDKN3
RAD23A	protein-protein interactions	CDKN3
VANGL1	protein-protein interactions	CELSR1	1
CNOT10	protein-protein interactions	CENPJ	8
FERMT2	protein-protein interactions	CENPJ
MPHOSPH9	protein-protein interactions	CENPJ
PALLD	protein-protein interactions	CENPJ
PLK4	activation	CENPJ
PLK4	phosphorylation	CENPJ
PPHLN1	protein-protein interactions	CENPJ
WNK1	protein-protein interactions	CENPJ
NAV2	protein-protein interactions	CFAP58	2
POT1	protein-protein interactions	CFAP58
CHCHD10	protein-protein interactions	CHCHD10	2
CHTOP	protein-protein interactions	CHCHD10
H2AFY	protein-protein interactions	CHD1L	5
HIST2H2BE	protein-protein interactions	CHD1L
KLF4	modification	CHD1L
NR4A1	protein-protein interactions	CHD1L
SRPK2	protein-protein interactions	CHD1L
DCTN1	protein-protein interactions	CHTOP
EWSR1	protein-protein interactions	CHTOP	5
NPHP1	protein-protein interactions	CHTOP
SRPK2	activation	CHTOP
SRPK2	phosphorylation	CHTOP
SRPK2	protein-protein interactions	CHTOP
CUL3	protein-protein interactions	CIRBP	2
RASSF5	expression	CIRBP
HOXB9	protein-protein interactions	CKLF	1
PMEL	protein-protein interactions	CLCN7	1
POT1	protein-protein interactions	CLIC3	1
CNOT4	protein-protein interactions	CNOT4	2
CNOT4	ubiquitination	CNOT4
FBXW11	protein-protein interactions	COBL	2
PACSIN2	protein-protein interactions	COBL
COCH	protein-protein interactions	COCH	2
LIF	expression	COCH
CD44	expression	COL18A1	5
COL18A1	protein-protein interactions	COL18A1
CTSL	molecular cleavage	COL18A1
FOS	expression	COL18A1
LIPH	protein-protein interactions	COL18A1
DCAKD	protein-protein interactions	COMT	2
GBA	protein-protein interactions	COMT
KAT14	protein-protein interactions	CORO6	1
PTPRN2	protein-protein interactions	CPE	2
WNT3A	protein-protein interactions	CPE
SELENBP1	protein-protein interactions	CPLX3	1
ALDH1A1	expression	CPT1B	7
NR4A2	expression	CPT1B
PPARD	expression	CPT1B
PPARD	protein-DNA interactions	CPT1B
PPARG	expression	CPT1B
PPARG	protein-DNA interactions	CPT1B
PPARG	transcription	CPT1B
CD44	expression	CRABP2	11
CRABP2	localization	CRABP2
CRABP2	protein-protein interactions	CRABP2
DDX19B	protein-protein interactions	CRABP2
EFNA1	expression	CRABP2
FOS	expression	CRABP2
IFRD1	expression	CRABP2
KLF4	expression	CRABP2
NR4A1	expression	CRABP2
PPARG	expression	CRABP2
UGT1A7 (includes others)	protein-protein interactions	CRABP2
NOTCH3	protein-protein interactions	CRIP2	1
HNRNPL	protein-protein interactions	CSE1L	4
KRAS	expression	CSE1L
RNF14	protein-protein interactions	CSE1L
STOM	protein-protein interactions	CSE1L
ABCG1	expression	CSF3	15
CA9	expression	CSF3
CA9	localization	CSF3
CSF3	protein-protein interactions	CSF3
FOS	expression	CSF3
FOS	protein-DNA interactions	CSF3
ITGB2	expression	CSF3
KRAS	expression	CSF3
KRAS	localization	CSF3
MYD88	expression	CSF3
MYD88	localization	CSF3
PPARG	expression	CSF3
PTGER2	localization	CSF3
TLR4	expression	CSF3
VEGFA	expression	CSF3
CSNK1D	protein-protein interactions	CSNK1D	8
DCTN1	protein-protein interactions	CSNK1D
KCTD17	protein-protein interactions	CSNK1D
MAPT	protein-protein interactions	CSNK1D
NEDD4	protein-protein interactions	CSNK1D
TEX264	protein-protein interactions	CSNK1D
TRIM9	protein-protein interactions	CSNK1D
VPS13B	protein-protein interactions	CSNK1D
CSRP1	protein-protein interactions	CSRP1	1
LIF	protein-protein interactions	CTF1	1
CTSL	protein-protein interactions	CTSL	3
PPARG	expression	CTSL
PPARG	protein-DNA interactions	CTSL
NEDD4	protein-protein interactions	CUEDC1	3
NEDD4L	protein-protein interactions	CUEDC1
TMEM92	protein-protein interactions	CUEDC1
CUL3	modification	CUL3	49
CUL3	protein-protein interactions	CUL3
DAXX	protein-protein interactions	CUL3
DCTN1	protein-protein interactions	CUL3
DDIT3	protein-protein interactions	CUL3
DHX30	protein-protein interactions	CUL3
DIS3	protein-protein interactions	CUL3
DSP	protein-protein interactions	CUL3
DYRK4	protein-protein interactions	CUL3
EEF1A2	protein-protein interactions	CUL3
EIF1AY	protein-protein interactions	CUL3
EIF3CL	protein-protein interactions	CUL3
ELOC	protein-protein interactions	CUL3
EPPK1	protein-protein interactions	CUL3
ERC1	protein-protein interactions	CUL3
EWSR1	protein-protein interactions	CUL3
FBXW11	protein-protein interactions	CUL3
GCAT	protein-protein interactions	CUL3
GPT2	protein-protein interactions	CUL3
H2AFY	protein-protein interactions	CUL3
HIST1H1D	protein-protein interactions	CUL3
HIST1H4F	protein-protein interactions	CUL3
HIST2H2BE	protein-protein interactions	CUL3
HNRNPL	protein-protein interactions	CUL3
KCTD17	protein-protein interactions	CUL3
KEL	protein-protein interactions	CUL3
KRT16	protein-protein interactions	CUL3
KRT78	protein-protein interactions	CUL3
MTHFD1L	protein-protein interactions	CUL3
MTHFD2	protein-protein interactions	CUL3
NDUFV3	protein-protein interactions	CUL3
NFE2L2	protein-protein interactions	CUL3
NKRF	protein-protein interactions	CUL3
NONO	protein-protein interactions	CUL3
NUP93	protein-protein interactions	CUL3
PSMD1	protein-protein interactions	CUL3
PSMD2	protein-protein interactions	CUL3
RBM28	protein-protein interactions	CUL3
RHNO1	protein-protein interactions	CUL3
RHOBTB2	molecular cleavage	CUL3
RHOBTB2	protein-protein interactions	CUL3
RPL17	protein-protein interactions	CUL3
RTEL1	protein-protein interactions	CUL3
SF3B1	protein-protein interactions	CUL3
SRP68	protein-protein interactions	CUL3
SRPK2	protein-protein interactions	CUL3
SRSF1	protein-protein interactions	CUL3
UBB	protein-protein interactions	CUL3
ZBTB16	protein-protein interactions	CUL3
CXCL14	protein-protein interactions	CXCL14	5
HRG	expression	CXCL14
KRAS	expression	CXCL14
PPARG	expression	CXCL14
PTGES	expression	CXCL14
CYP2D6	protein-protein interactions	CYP2D6	1
PPARG	expression	CYP4B1	1
FOS	protein-protein interactions	CYTH4	2
KIFC3	protein-protein interactions	CYTH4
CUL3	molecular cleavage	DAXX	22
CUL3	protein-protein interactions	DAXX
CUL3	ubiquitination	DAXX
DAXX	localization	DAXX
DAXX	protein-protein interactions	DAXX
DAXX	regulation of binding	DAXX
DAXX	translocation	DAXX
DAXX	ubiquitination	DAXX
DKC1	protein-protein interactions	DAXX
DNMT3A	protein-protein interactions	DAXX
HIPK2	inhibition	DAXX
HIPK2	localization	DAXX
HIPK2	phosphorylation	DAXX
HIPK2	protein-protein interactions	DAXX
HIST1H4F	protein-protein interactions	DAXX
HIST2H2BE	protein-protein interactions	DAXX
IGF1	expression	DAXX
MYD88	expression	DAXX
NECAB2	protein-protein interactions	DAXX
PLAGL1	protein-protein interactions	DAXX
TLR4	expression	DAXX
TP63	protein-protein interactions	DAXX
IMPDH1	protein-protein interactions	DCAKD
DCN	protein-protein interactions	DCN	6
IGF1	protein-protein interactions	DCN
IGF2	protein-protein interactions	DCN
SERPINA3	molecular cleavage	DCN
SMAD7	expression	DCN
WNT3A	expression	DCN
DCTN1	localization	DCTN1	8
DCTN1	protein-protein interactions	DCTN1
FDXR	protein-protein interactions	DCTN1
HAUS4	protein-protein interactions	DCTN1
KNSTRN	protein-protein interactions	DCTN1
MAPT	protein-protein interactions	DCTN1
NUMA1	protein-protein interactions	DCTN1
SUN1	protein-protein interactions	DCTN1
CD44	expression	DDIT3	20
DDIT3	activation	DDIT3
DDIT3	expression	DDIT3
DDIT3	protein-protein interactions	DDIT3
FOS	protein-protein interactions	DDIT3
G6PC3	expression	DDIT3
HERPUD1	expression	DDIT3
HFE	expression	DDIT3
IGF1	expression	DDIT3
IGF1	localization	DDIT3
IGF2	expression	DDIT3
KRAS	activation	DDIT3
KRAS	expression	DDIT3
MAX	protein-DNA interactions	DDIT3
MAX	transcription	DDIT3
NFE2L2	expression	DDIT3
NFIL3	protein-protein interactions	DDIT3
NR4A1	expression	DDIT3
PLA2G6	expression	DDIT3
SERPINA1	expression	DDIT3
TP63	protein-protein interactions	DDIT3
XBP1	expression	DDIT3
DDR1	protein-protein interactions	DDR1	2
PTPN11	protein-protein interactions	DDR1
FUZ	protein-protein interactions	DDX11	1
EPPK1	protein-protein interactions	DDX19B	10
GSN	protein-protein interactions	DDX19B
HIST1H1B	protein-protein interactions	DDX19B
HMOX1	protein-protein interactions	DDX19B
LGALS7/LGALS7B	protein-protein interactions	DDX19B
POT1	protein-protein interactions	DDX19B
SERPINA1	protein-protein interactions	DDX19B
SERPINA3	protein-protein interactions	DDX19B
SULT2B1	protein-protein interactions	DDX19B
TGM1	protein-protein interactions	DDX19B
POT1	protein-protein interactions	DDX3Y	2
WWOX	protein-protein interactions	DDX3Y
DEDD2	protein-protein interactions	DEDD2	2
NR2E3	protein-protein interactions	DEDD2
DGKD	protein-protein interactions	DGKD	2
ELOC	protein-protein interactions	DGKD
NEDD4	protein-protein interactions	DHX30	5
NKRF	protein-protein interactions	DHX30
PDGFB	protein-protein interactions	DHX30
STAU2	protein-protein interactions	DHX30
WWOX	protein-protein interactions	DHX30
DIDO1	protein-protein interactions	DIDO1	4
SRPK2	protein-protein interactions	DIDO1
SRSF1	protein-protein interactions	DIDO1
WWOX	protein-protein interactions	DIDO1
GPATCH2L	protein-protein interactions	DIP2A	4
IL20RA	protein-protein interactions	DIP2A
SPINT2	protein-protein interactions	DIP2A
TEX264	protein-protein interactions	DIP2A
DIS3	protein-protein interactions	DIS3	2
DLX4	protein-protein interactions	DIS3
DKC1	protein-protein interactions	DKC1	6
FBXW11	protein-protein interactions	DKC1
FOS	protein-protein interactions	DKC1
MAX	protein-DNA interactions	DKC1
PDGFB	protein-protein interactions	DKC1
WWOX	protein-protein interactions	DKC1
DLX3	protein-protein interactions	DLX3	7
DLX3	regulation of binding	DLX3
HR	expression	DLX3
HR	protein-DNA interactions	DLX3
HR	transcription	DLX3
KLF4	expression	DLX3
DLX4	expression	DLX4
DNAH11	protein-protein interactions	DNAH17	1
DNAH11	protein-protein interactions	DNAH2	2
DNAH17	protein-protein interactions	DNAH2
DNAJA4	protein-protein interactions	DNAJA4	2
SGPP2	expression	DNAJA4
LIPH	protein-protein interactions	DNAJC12	1
CBX4	inhibition	DNMT3A	10
CBX4	modification	DNMT3A
CBX4	protein-protein interactions	DNMT3A
DNMT3A	localization	DNMT3A
DNMT3A	molecular cleavage	DNMT3A
DNMT3A	protein-protein interactions	DNMT3A
HIST1H3E	protein-protein interactions	DNMT3A
KRAS	expression	DNMT3A
MYD88	expression	DNMT3A
TLR4	expression	DNMT3A
SELENBP1	protein-protein interactions	DOLPP1	2
XBP1	expression	DOLPP1
DSG3	activation	DSG3	4
DSG3	phosphorylation	DSG3
DSG3	regulation of binding	DSG3
FOS	expression	DSG3
WWOX	protein-protein interactions	DSG3
DSP	protein-protein interactions	DSP	8
HIST1H3E	protein-protein interactions	DSP
KLF4	expression	DSP
MTHFD2	protein-protein interactions	DSP
MYZAP	expression	DSP
NFKBIB	protein-protein interactions	DSP
NUMA1	protein-protein interactions	DSP
WWOX	protein-protein interactions	DSP
ADRA1B	expression	DUSP1	17
DCN	expression	DUSP1
DUSP1	activation	DUSP1
DUSP1	expression	DUSP1
DUSP1	molecular cleavage	DUSP1
DUSP1	phosphorylation	DUSP1
DUSP1	protein-DNA interactions	DUSP1
DUSP1	protein-protein interactions	DUSP1
DUSP1	ubiquitination	DUSP1
IGF1	expression	DUSP1
IGF2	expression	DUSP1
KLF4	expression	DUSP1
KRAS	expression	DUSP1
MAPK10	protein-protein interactions	DUSP1
MYD88	expression	DUSP1
PPARG	protein-protein interactions	DUSP1
ZNRD1	protein-protein interactions	DUSP1
NEDD4	protein-protein interactions	DYRK4	1
MIA2	protein-protein interactions	EEF1A2	2
TBXAS1	protein-protein interactions	EEF1A2
COL18A1	expression	EFNA1	4
GAREM1	protein-protein interactions	EFNA1
KRAS	expression	EFNA1
TLR4	expression	EFNA1
EGLN3	activation	EGLN3	5
EGLN3	molecular cleavage	EGLN3
EGLN3	phosphorylation	EGLN3
EGLN3	protein-protein interactions	EGLN3
PPARG	protein-DNA interactions	EGLN3
ADRA1B	expression	EGR1	31
AGR2	expression	EGR1
CSF3	expression	EGR1
EGR1	activation	EGR1
EGR1	protein-DNA interactions	EGR1
EGR1	protein-protein interactions	EGR1
EGR1	regulation of binding	EGR1
EGR2	expression	EGR1
EGR2	transcription	EGR1
ELK4	expression	EGR1
ELK4	protein-DNA interactions	EGR1
ELK4	transcription	EGR1
FOS	expression	EGR1
FOS	transcription	EGR1
H2AFY	expression	EGR1
HIPK2	expression	EGR1
IGF1	expression	EGR1
IGF2	expression	EGR1
LIF	expression	EGR1
LIF	translocation	EGR1
MYD88	expression	EGR1
NFKBIB	expression	EGR1
PDGFB	expression	EGR1
PDGFB	regulation of binding	EGR1
PSMD2	protein-protein interactions	EGR1
PTGER2	expression	EGR1
PTGES	expression	EGR1
PTPN11	transcription	EGR1
VEGFA	expression	EGR1
VEGFA	localization	EGR1
VEGFA	regulation of binding	EGR1
ADRA1B	expression	EGR2
CSF3	expression	EGR2
EGR1	transcription	EGR2
EGR2	protein-DNA interactions	EGR2
EGR2	regulation of binding	EGR2
ELK4	expression	EGR2
ELK4	protein-DNA interactions	EGR2
FOS	transcription	EGR2
IGF1	expression	EGR2
IGF2	expression	EGR2
KRAS	expression	EGR2
MAFB	expression	EGR2
MSX1	expression	EGR2
TIMP3	expression	EGR2
WNT3A	expression	EGR2
ZBTB16	expression	EGR2
ZBTB16	protein-DNA interactions	EGR2
CSF3	expression	EGR3	2
ELK4	protein-DNA interactions	EGR3
SRPK2	activation	EIF1AY	3
SRPK2	phosphorylation	EIF1AY
SRPK2	protein-protein interactions	EIF1AY
EIF2B4	inhibition	EIF2B4	1
ELK4	regulation of binding	ELK4	3
MAP2K5	activation	ELK4
MAP2K5	phosphorylation	ELK4
SIGMAR1	protein-protein interactions	ELMOD3	1
ADRB2	protein-protein interactions	ELOC
ELOC	activation	ELOC	7
ELOC	protein-protein interactions	ELOC
NUP93	protein-protein interactions	ELOC
PAN2	protein-protein interactions	ELOC
SOCS6	protein-protein interactions	ELOC
TSC22D1	protein-protein interactions	ELOC
KLF4	expression	EMX2	1
PRPSAP2	protein-protein interactions	ENDOV	1
DCN	transcription	ENG	8
ENG	protein-protein interactions	ENG
ENG	regulation of binding	ENG
HMOX1	expression	ENG
HMOX1	localization	ENG
SRSF1	expression	ENG
TP63	expression	ENG
WNT3A	expression	ENG
EPHB6	activation	EPHB6	3
EPHB6	phosphorylation	EPHB6
EPHB6	regulation of binding	EPHB6
TSC22D1	protein-protein interactions	EPPK1	2
TUBGCP3	protein-protein interactions	EPPK1
AMPH	regulation of binding	EPS15
EPS15	activation	EPS15	13
EPS15	phosphorylation	EPS15
EPS15	protein-protein interactions	EPS15
KRT16	protein-protein interactions	EPS15
KRT86	protein-protein interactions	EPS15
NEDD4	protein-protein interactions	EPS15
NONO	protein-protein interactions	EPS15
PCCB	protein-protein interactions	EPS15
RAD23A	protein-protein interactions	EPS15
REPS1	protein-protein interactions	EPS15
REPS1	regulation of binding	EPS15
UBE2H	protein-protein interactions	EPS15
EWSR1	protein-protein interactions	ERC1	10
EYA4	protein-protein interactions	ERC1
MAP3K7	protein-protein interactions	ERC1
NR4A1	protein-protein interactions	ERC1
PAN2	protein-protein interactions	ERC1
PHLDB2	protein-protein interactions	ERC1
RAB6B	protein-protein interactions	ERC1
RAD23A	protein-protein interactions	ERC1
RASSF5	protein-protein interactions	ERC1
SRPK2	protein-protein interactions	ERC1
ERRFI1	protein-protein interactions	ERRFI1	4
IGF1	expression	ERRFI1
MFSD5	protein-protein interactions	ERRFI1
TIMP4	protein-protein interactions	ERRFI1
TEX264	protein-protein interactions	EVA1C	2
UPK3BL1	protein-protein interactions	EVA1C
EWSR1	protein-protein interactions	EWSR1	21
EYA3	protein-protein interactions	EWSR1
GPATCH8	protein-protein interactions	EWSR1
HERPUD1	protein-protein interactions	EWSR1
HIST1H1D	protein-protein interactions	EWSR1
KEL	protein-protein interactions	EWSR1
KRT16	protein-protein interactions	EWSR1
MAPT	protein-protein interactions	EWSR1
NDRG1	protein-protein interactions	EWSR1
NONO	protein-protein interactions	EWSR1
NR0B1	protein-protein interactions	EWSR1
NSUN4	protein-protein interactions	EWSR1
PACSIN2	protein-protein interactions	EWSR1
POU4F1	protein-protein interactions	EWSR1
RAD23A	protein-protein interactions	EWSR1
RMND5B	protein-protein interactions	EWSR1
SFSWAP	protein-protein interactions	EWSR1
SH3GL1	protein-protein interactions	EWSR1
SMTN	protein-protein interactions	EWSR1
SRSF1	protein-protein interactions	EWSR1
TMSB4Y	protein-protein interactions	EWSR1
EXD3	protein-protein interactions	EXD3	1
EYA3	protein-protein interactions	EYA3	1
EYA4	protein-protein interactions	EYA4	1
FAHD1	protein-protein interactions	FAHD1	1
RTEL1	protein-protein interactions	FAM13A	2
TBCCD1	protein-protein interactions	FAM13A
UBB	protein-protein interactions	FAM86B2/FAM86KP	1
FBP1	protein-protein interactions	FBP1	6
FBP2	protein-protein interactions	FBP1
LIF	expression	FBP1
NR4A1	expression	FBP1
POT1	protein-protein interactions	FBP1
PPARD	expression	FBP1
FBP2	protein-protein interactions	FBP2	3
NR4A1	expression	FBP2
PPARG	protein-DNA interactions	FBP2
SELENBP1	protein-protein interactions	FBXL4	1
SOCS6	protein-protein interactions	FBXO11	2
ZNF750	protein-protein interactions	FBXO11
FBXW11	expression	FBXW11	17
FBXW11	protein-protein interactions	FBXW11
ISYNA1	protein-protein interactions	FBXW11
LSP1	protein-protein interactions	FBXW11
MAX	protein-protein interactions	FBXW11
NFE2L2	protein-protein interactions	FBXW11
NFKBIB	protein-protein interactions	FBXW11
PLK4	protein-protein interactions	FBXW11
SF3B1	protein-protein interactions	FBXW11
SIPA1L2	protein-protein interactions	FBXW11
SSH1	protein-protein interactions	FBXW11
TRIM9	protein-protein interactions	FBXW11
TUBGCP3	protein-protein interactions	FBXW11
VANGL1	protein-protein interactions	FBXW11
ZIC2	protein-protein interactions	FBXW11
ZNF281	protein-protein interactions	FBXW11
ZNF644	protein-protein interactions	FBXW11
SLC29A1	expression	FDXR	4
TP63	expression	FDXR
TP63	protein-DNA interactions	FDXR
TP63	transcription	FDXR
FERMT2	localization	FERMT2	2
ITGB2	protein-protein interactions	FERMT2
PCDHGC3	protein-protein interactions	FLRT1	2
TCAF2	protein-protein interactions	FLRT1
FOS	expression	FMN1	2
LLGL2	protein-protein interactions	FMN1
ADM2	expression	FOS	62
ADRA1B	expression	FOS
AGR2	expression	FOS
COL18A1	expression	FOS
CSF3	expression	FOS
CTF1	expression	FOS
CTF1	transcription	FOS
EGR2	expression	FOS
ELK4	expression	FOS
ELK4	protein-DNA interactions	FOS
ELK4	regulation of binding	FOS
ELK4	transcription	FOS
EPGN	transcription	FOS
EWSR1	transcription	FOS
FGF14	expression	FOS
FOS	activation	FOS
FOS	expression	FOS
FOS	localization	FOS
FOS	molecular cleavage	FOS
FOS	phosphorylation	FOS
FOS	protein-DNA interactions	FOS
FOS	protein-protein interactions	FOS
FOS	regulation of binding	FOS
FOS	transcription	FOS
FOS	ubiquitination	FOS
GNAO1	expression	FOS
HMOX1	expression	FOS
HTATIP2	expression	FOS
IGF1	activation	FOS
IGF1	expression	FOS
IGF1	phosphorylation	FOS
IGF1	transcription	FOS
IL6R	regulation of binding	FOS
ITPR1	expression	FOS
KRAS	expression	FOS
LIF	expression	FOS
LIF	regulation of binding	FOS
LIF	transcription	FOS
MAFB	protein-protein interactions	FOS
MAP2K5	expression	FOS
MAPK10	transcription	FOS
MAPT	expression	FOS
MYD88	expression	FOS
MYZAP	expression	FOS
NDRG1	expression	FOS
NFE2L2	protein-protein interactions	FOS
NONO	protein-RNA interactions	FOS
PDGFB	expression	FOS
PTPN11	expression	FOS
PTPN11	transcription	FOS
SCIN	activation	FOS
SH3BP2	expression	FOS
STK40	protein-protein interactions	FOS
TLR4	activation	FOS
TLR4	phosphorylation	FOS
TP63	expression	FOS
TRIB1	protein-protein interactions	FOS
UCN	expression	FOS
VEGFA	expression	FOS
VEGFA	transcription	FOS
VGF	expression	FOS
XBP1	protein-protein interactions	FOS
FOXA2	expression	FOXA2	12
FOXA2	molecular cleavage	FOXA2
FOXA2	protein-DNA interactions	FOXA2
FOXA2	protein-protein interactions	FOXA2
FOXA2	regulation of binding	FOXA2
FOXA2	transcription	FOXA2
IFT88	expression	FOXA2
LIF	expression	FOXA2
PPARG	expression	FOXA2
TP63	expression	FOXA2
DNMT3A	expression	FOXF2
DNMT3A	protein-DNA interactions	FOXF2
FOXN1	protein-protein interactions	FOXN1	2
HR	expression	FOXN1
UBB	protein-protein interactions	FUZ	2
VPS13B	protein-protein interactions	FUZ
FXYD1	protein-protein interactions	FXYD1	3
NDRG1	protein-protein interactions	FXYD1
NFE2L2	expression	FXYD1
SMAD7	expression	G6PC3	1
G6PD	expression	G6PD	7
G6PD	protein-protein interactions	G6PD
HMOX1	expression	G6PD
KRAS	expression	G6PD
NFE2L2	activation	G6PD
NFE2L2	expression	G6PD
TP63	expression	G6PD
GABPB1	activation	GABPB1	1
GAREM1	regulation of binding	GAREM1	2
PTPN11	protein-protein interactions	GAREM1
ABCA12	activation	GBA	6
ABCA12	expression	GBA
FOS	expression	GBA
GBA	activation	GBA
KRAS	expression	GBA
NEDD4	protein-protein interactions	GBA
SERPINA1	protein-protein interactions	GDPD1	2
SERPINA3	protein-protein interactions	GDPD1
GGA1	protein-protein interactions	GGA1	4
GGA3	expression	GGA1
GGA3	protein-protein interactions	GGA1
UBB	protein-protein interactions	GGA1
GGA1	expression	GGA3	6
GGA1	protein-protein interactions	GGA3
GGA3	protein-protein interactions	GGA3
GGA3	ubiquitination	GGA3
NEDD4	protein-protein interactions	GGA3
UBB	protein-protein interactions	GGA3
PACSIN2	protein-protein interactions	GLRB	2
TLR4	protein-protein interactions	GLRB
NCOA4	expression	GNAL	1
ADRB2	protein-protein interactions	GNAO1	6
GNAO1	expression	GNAO1
HAUS4	protein-protein interactions	GNAO1
MAPT	expression	GNAO1
RGS3	protein-protein interactions	GNAO1
ZBTB16	protein-protein interactions	GNAO1
TRIM41	protein-protein interactions	GPATCH2L	2
ZNF398	protein-protein interactions	GPATCH2L
MIA2	protein-protein interactions	GPRC5C	2
PXK	protein-protein interactions	GPRC5C
NUMA1	protein-protein interactions	GRB7	6
PTPN11	activation	GRB7
PTPN11	phosphorylation	GRB7
PTPN11	protein-protein interactions	GRB7
TEK	protein-protein interactions	GRB7
ZBTB16	protein-protein interactions	GRB7
GRHL3	protein-protein interactions	GRHL1	4
TFCP2L1	protein-DNA interactions	GRHL1
TFCP2L1	transcription	GRHL1
ZNHIT3	protein-protein interactions	GRHL1
GRHL3	protein-protein interactions	GRHL3	2
KLF4	expression	GRHL3
GSN	activation	GSN	7
GSN	inhibition	GSN
GSN	molecular cleavage	GSN
KRAS	expression	GSN
LSP1	protein-protein interactions	GSN
SCIN	expression	GSN
SSH1	protein-protein interactions	GSN
GSTT2/GSTT2B	protein-protein interactions	GSTT2/GSTT2B	2
NFE2L2	expression	GSTT2/GSTT2B
GSTZ1	protein-protein interactions	GSTZ1	2
GSTZ1	regulation of binding	GSTZ1
GTPBP3	protein-protein interactions	GTPBP3	2
SPINT2	protein-protein interactions	GTPBP3
GUCY1B3	protein-protein interactions	GUCY1A3	1
GUCY1A3	protein-protein interactions	GUCY1B3	2
NOTCH3	expression	GUCY1B3
CDKN3	protein-DNA interactions	H19	7
DNMT3A	modification	H19
HIST1H1D	expression	H19
HIST1H1D	modification	H19
HIST1H1D	protein-DNA interactions	H19
HIST1H1D	regulation of binding	H19
IGF2	transcription	H19
ATP5A1	expression	H2AFY	5
H2AFY	ubiquitination	H2AFY
HIST2H2BE	protein-protein interactions	H2AFY
MAX	protein-protein interactions	H2AFY
TGM1	protein-protein interactions	H2AFY
FOS	expression	HAS1	4
GDF9	expression	HAS1
PPARG	protein-protein interactions	HAS1
WWOX	expression	HAS1
HAUS4	protein-protein interactions	HAUS4	2
TACC2	protein-protein interactions	HAUS4
CD44	molecular cleavage	HBEGF	19
CD44	protein-protein interactions	HBEGF
CD44	regulation of binding	HBEGF
EGR1	expression	HBEGF
HBEGF	activation	HBEGF
HBEGF	reaction	HBEGF
HBEGF	translocation	HBEGF
IGF2	expression	HBEGF
KRAS	expression	HBEGF
LIF	expression	HBEGF
SMAD7	expression	HBEGF
SOCS6	expression	HBEGF
TLR4	expression	HBEGF
TP63	expression	HBEGF
TP63	protein-DNA interactions	HBEGF
VAV3	expression	HBEGF
VEGFA	expression	HBEGF
VEGFA	transcription	HBEGF
ZBTB16	protein-protein interactions	HBEGF
NR4A1	expression	HCAR1	1
NFE2L2	expression	HERPUD1	3
PSMD2	protein-protein interactions	HERPUD1
XBP1	expression	HERPUD1
LIF	expression	HES5	4
NOTCH3	expression	HES5
NOTCH3	transcription	HES5
TP63	expression	HES5
HFE	protein-protein interactions	HFE	1
PTPRN2	protein-protein interactions	HID1	1
HIPK2	inhibition	HIPK2	13
HIPK2	localization	HIPK2
HIPK2	molecular cleavage	HIPK2
HIPK2	protein-protein interactions	HIPK2
HIST2H2BE	protein-protein interactions	HIPK2
MAP3K7	activation	HIPK2
MAP3K7	phosphorylation	HIPK2
MAP3K7	protein-protein interactions	HIPK2
MAP3K7	regulation of binding	HIPK2
POU4F1	protein-protein interactions	HIPK2
PPHLN1	protein-protein interactions	HIPK2
RASSF5	protein-protein interactions	HIPK2
RASSF5	regulation of binding	HIPK2
TP63	protein-protein interactions	HIPK2
HIST1H1D	protein-protein interactions	HIST1H1B	3
HIST2H2BE	protein-protein interactions	HIST1H1B
MSX1	protein-protein interactions	HIST1H1B
TP63	protein-protein interactions	HIST1H1D	1
HIST1H4F	protein-protein interactions	HIST1H3E	5
HIST2H2BE	protein-protein interactions	HIST1H3E
HNRNPL	protein-protein interactions	HIST1H3E
RPL17	protein-protein interactions	HIST1H3E
SF3B1	protein-protein interactions	HIST1H3E
MORF4L2	protein-protein interactions	HIST2H2BE	1
NFE2L2	expression	HM13	4
STOM	protein-protein interactions	HM13
XBP1	expression	HM13
XBP1	protein-protein interactions	HM13
CSF3	expression	HMOX1	29
DDIT3	expression	HMOX1
EGR1	expression	HMOX1
FOS	expression	HMOX1
HMOX1	activation	HMOX1
HMOX1	expression	HMOX1
HMOX1	protein-protein interactions	HMOX1
IGF1	expression	HMOX1
KRAS	expression	HMOX1
MAP3K7	expression	HMOX1
MYD88	expression	HMOX1
MYD88	transcription	HMOX1
NFE2L2	activation	HMOX1
NFE2L2	expression	HMOX1
NFE2L2	protein-DNA interactions	HMOX1
NFE2L2	protein-protein interactions	HMOX1
NFE2L2	transcription	HMOX1
NR4A1	expression	HMOX1
NR4A2	expression	HMOX1
POT1	protein-protein interactions	HMOX1
PPARG	transcription	HMOX1
PSMD2	protein-protein interactions	HMOX1
SMAD7	expression	HMOX1
SMAD7	transcription	HMOX1
TEX264	protein-protein interactions	HMOX1
TLR4	expression	HMOX1
UFD1	protein-protein interactions	HMOX1
VEGFA	expression	HMOX1
XBP1	expression	HMOX1
HNRNPL	protein-protein interactions	HNRNPL	8
NEDD4	protein-protein interactions	HNRNPL
NONO	protein-protein interactions	HNRNPL
SMARCAD1	protein-protein interactions	HNRNPL
SRSF1	protein-DNA interactions	HNRNPL
TP63	protein-protein interactions	HNRNPL
VEGFA	protein-RNA interactions	HNRNPL
VEGFA	protein-protein interactions	HNRNPL
KCNMA1	protein-protein interactions	HPCAL1	1
HR	protein-protein interactions	HR	2
PPARG	expression	HR
FOS	expression	HTATIP2	2
NFE2L2	expression	HTATIP2
CD44	localization	HYAL1	2
HYAL1	protein-protein interactions	HYAL1
IFRD1	protein-protein interactions	IFRD1	2
NFE2L2	expression	IFRD1
VANGL1	protein-protein interactions	IFT122	1
IFT88	protein-protein interactions	IFT27	2
IFT88	regulation of binding	IFT27
IFT27	protein-protein interactions	IFT88	1
COMT	localization	IGF1	25
CSF3	expression	IGF1
FOXA2	expression	IGF1
HMOX1	expression	IGF1
IFRD1	expression	IGF1
IGF1	expression	IGF1
IGF1	inhibition	IGF1
IGF1	localization	IGF1
IGF1	molecular cleavage	IGF1
IGF1	protein-protein interactions	IGF1
IGF1	regulation of binding	IGF1
IGF1	transcription	IGF1
IGF1	translocation	IGF1
IGF2	expression	IGF1
IGF2	localization	IGF1
IGF2	protein-protein interactions	IGF1
IGF2	regulation of binding	IGF1
IL6R	expression	IGF1
LIF	expression	IGF1
MYD88	expression	IGF1
PCSK1	expression	IGF1
PPARG	expression	IGF1
PTPN11	localization	IGF1
SERPINA1	molecular cleavage	IGF1
SLC39A14	expression	IGF1
DNMT3A	modification	IGF2	17
EGR1	expression	IGF2
EGR1	protein-DNA interactions	IGF2
EGR1	transcription	IGF2
EGR2	transcription	IGF2
H19	expression	IGF2
H19	modification	IGF2
IGF1	expression	IGF2
IGF1	localization	IGF2
IGF1	protein-protein interactions	IGF2
IGF1	regulation of binding	IGF2
IGF2	expression	IGF2
IGF2	inhibition	IGF2
IGF2	localization	IGF2
IGF2	regulation of binding	IGF2
IL6R	expression	IGF2
KRAS	expression	IGF2
FOXA2	expression	IL13RA2	2
IL13RA2	expression	IL13RA2
PSMG4	protein-protein interactions	IL17RE	1
MLH1	protein-protein interactions	IL20RA	3
UBB	protein-protein interactions	IL20RA
UPK3BL1	protein-protein interactions	IL20RA
EGR1	expression	IL6R	7
EGR2	expression	IL6R
IL6R	expression	IL6R
IL6R	localization	IL6R
IL6R	protein-protein interactions	IL6R
KRAS	localization	IL6R
TBCK	protein-protein interactions	IL6R
LRRC8E	protein-protein interactions	IMPDH1	2
NFE2L2	expression	IMPDH1
KCNMA1	protein-protein interactions	INA	3
PAN2	protein-protein interactions	INA
POU4F1	transcription	INA
GDF9	expression	INHBB	4
GDF9	localization	INHBB
SMAD7	localization	INHBB
PPARD	expression	INHBE
KRAS	expression	IP6K2	1
ISYNA1	activation	ISYNA1	3
KCNMA1	protein-protein interactions	ISYNA1
POT1	protein-protein interactions	ISYNA1
FERMT2	activation	ITGA2B	6
ITGA2B	activation	ITGA2B
ITGA2B	protein-protein interactions	ITGA2B
ITGA2B	transcription	ITGA2B
MAFB	transcription	ITGA2B
SCIN	expression	ITGA2B
CD44	activation	ITGB2	7
COL18A1	expression	ITGB2
CSF3	expression	ITGB2
EEF1A2	expression	ITGB2
GABPB1	protein-DNA interactions	ITGB2
ITGB2	regulation of binding	ITGB2
RASSF5	protein-protein interactions	ITGB2
CD44	expression	ITGBL1	2
SMAD7	expression	ITGBL1
ITPR1	activation	ITPR1	5
ITPR1	protein-protein interactions	ITPR1
ITPR1	regulation of binding	ITPR1
PSMD2	protein-protein interactions	ITPR1
UFD1	protein-protein interactions	ITPR1
JDP2	protein-protein interactions	JDP2	1
KAT14	protein-protein interactions	KAT14	2
TADA2A	protein-protein interactions	KAT14
GNAO1	activation	KCNJ3	1
KCNMA1	expression	KCNMA1	10
KCNMA1	protein-protein interactions	KCNMA1
NDRG1	protein-protein interactions	KCNMA1
NR4A2	expression	KCNMA1
POU4F1	expression	KCNMA1
SERPINA1	protein-protein interactions	KCNMA1
SERPINA3	protein-protein interactions	KCNMA1
SH3GL1	protein-protein interactions	KCNMA1
TRPS1	expression	KCNMA1
TUBGCP3	protein-protein interactions	KCNMA1
KCTD17	protein-protein interactions	KCTD17	3
REPIN1	protein-protein interactions	KCTD17
RGS3	protein-protein interactions	KCTD17
LATS1	protein-protein interactions	KIAA1549	2
ZBTB16	protein-protein interactions	KIAA1549
MEIOC	protein-protein interactions	KIAA1683	2
N4BP2L2	protein-protein interactions	KIAA1683
MAPK10	protein-protein interactions	KIF26A	12
KIFC3	protein-protein interactions	KIFC3
KRT6C	protein-protein interactions	KIFC3
MAPT	protein-protein interactions	KIFC3
NCOA4	protein-protein interactions	KIFC3
NECAB2	protein-protein interactions	KIFC3
NEDD4	protein-protein interactions	KIFC3
NEDD4L	protein-protein interactions	KIFC3
OSBPL5	protein-protein interactions	KIFC3
SCEL	protein-protein interactions	KIFC3
TRIM41	protein-protein interactions	KIFC3
ZGPAT	protein-protein interactions	KIFC3
ZNF20	protein-protein interactions	KIFC3
KLF4	activation	KLF4	9
KLF4	expression	KLF4
PPARG	expression	KLF4
PPARG	protein-DNA interactions	KLF4
PPARG	protein-protein interactions	KLF4
TIMP3	expression	KLF4
WNT3A	expression	KLF4
XBP1	expression	KLF4
ZNF750	protein-protein interactions	KLF4
KLK1	activation	KLK1	2
KLK1	expression	KLK1
TIMP3	protein-protein interactions	KLRG2	1
KNSTRN	protein-protein interactions	KNSTRN	1
CAMK2D	regulation of binding	KRAS	10
EFNA1	expression	KRAS
ERRFI1	activation	KRAS
KRAS	expression	KRAS
KRAS	regulation of binding	KRAS
KRAS	translocation	KRAS
PTGR2	protein-protein interactions	KRAS
RASSF5	protein-protein interactions	KRAS
RASSF5	regulation of binding	KRAS
RGL2	protein-protein interactions	KRAS
KRAS	expression	KRT16	4
MKS1	protein-protein interactions	KRT16
NPHP1	protein-protein interactions	KRT16
PTPRN2	protein-protein interactions	KRT16
TP63	expression	KRT6C	2
TP63	protein-protein interactions	KRT6C
MKS1	protein-protein interactions	KRT78	2
SRPK2	protein-protein interactions	KRT78
PPARD	expression	KYAT1	2
PPARD	protein-DNA interactions	KYAT1
EGR2	expression	LAMA2	5
IFRD1	expression	LAMA2
LAMA2	expression	LAMA2
LAMA2	molecular cleavage	LAMA2
LAMA2	protein-protein interactions	LAMA2
CD44	phosphorylation	LATS1	10
KRAS	activation	LATS1
LATS1	expression	LATS1
LATS1	molecular cleavage	LATS1
MAPT	expression	LATS1
NEDD4	expression	LATS1
NEDD4	protein-protein interactions	LATS1
PPP6R2	protein-protein interactions	LATS1
SIPA1L2	protein-protein interactions	LATS1
WWOX	protein-protein interactions	LATS1
SRPK2	protein-protein interactions	LDHC
YBX2	expression	LDHC
NEDD4L	protein-protein interactions	LDLRAD3	1
JDP2	localization	LGALS7/LGALS7B	4
LGALS7/LGALS7B	protein-protein interactions	LGALS7/LGALS7B
MKS1	protein-protein interactions	LGALS7/LGALS7B
VPS13B	protein-protein interactions	LGALS7/LGALS7B
ADRA1B	expression	LIF	4
HSF4	expression	LIF
KRAS	expression	LIF
LIF	protein-protein interactions	LIF
MKS1	protein-protein interactions	LIPH	2
RTEL1	protein-protein interactions	LIPH
LLGL2	protein-protein interactions	LLGL2	3
PALLD	protein-protein interactions	LLGL2
ZNHIT3	protein-protein interactions	LLGL2
ZBTB16	protein-protein interactions	LMTK3	1
LOC102724788/PRODH	expression	LOC102724788/PRODH	4
PLAGL1	expression	LOC102724788/PRODH
PPARG	expression	LOC102724788/PRODH
PPARG	protein-DNA interactions	LOC102724788/PRODH
SCIN	protein-protein interactions	LSP1	1
CD44	expression	LY6D	2
PPARG	expression	LY6D
MAFB	expression	MAFB	2
MAFB	protein-protein interactions	MAFB
SERPINA1	protein-protein interactions	MAN1B1	1
ST3GAL4	protein-protein interactions	MANEAL	1
CSF3	activation	MAP2K5	4
LIF	activation	MAP2K5
MAP2K5	protein-protein interactions	MAP2K5
MAP2K5	regulation of binding	MAP2K5
IP6K2	activation	MAP3K7	15
IP6K2	phosphorylation	MAP3K7
MAP3K7	activation	MAP3K7
MAP3K7	protein-protein interactions	MAP3K7
MAP3K7	regulation of binding	MAP3K7
MORF4L2	protein-protein interactions	MAP3K7
MYD88	activation	MAP3K7
MYD88	protein-protein interactions	MAP3K7
NOD2	activation	MAP3K7
NOD2	protein-protein interactions	MAP3K7
PPARG	protein-protein interactions	MAP3K7
SMAD7	activation	MAP3K7
SMAD7	protein-protein interactions	MAP3K7
UBB	activation	MAP3K7
WNT3A	regulation of binding	MAP3K7
DUSP1	activation	MAPK10	8
DUSP1	protein-protein interactions	MAPK10
MAP3K7	activation	MAPK10
MAP3K7	localization	MAPK10
MAPK10	activation	MAPK10
MAPK10	phosphorylation	MAPK10
MAPK10	protein-protein interactions	MAPK10
NFE2L2	expression	MAPK10
ACHE	activation	MAPT	43
CAST	activation	MAPT
CAST	expression	MAPT
CAST	phosphorylation	MAPT
CSNK1D	activation	MAPT
CSNK1D	phosphorylation	MAPT
CSNK1D	protein-protein interactions	MAPT
CSNK1D	regulation of binding	MAPT
EGR1	activation	MAPT
EGR1	phosphorylation	MAPT
HMOX1	expression	MAPT
HMOX1	phosphorylation	MAPT
IGF1	activation	MAPT
IGF1	expression	MAPT
IGF1	phosphorylation	MAPT
IGF1	regulation of binding	MAPT
ITPR1	activation	MAPT
ITPR1	phosphorylation	MAPT
MAPK10	activation	MAPT
MAPK10	phosphorylation	MAPT
MAPT	activation	MAPT
MAPT	expression	MAPT
MAPT	localization	MAPT
MAPT	molecular cleavage	MAPT
MAPT	phosphorylation	MAPT
MAPT	protein-protein interactions	MAPT
MAPT	reaction	MAPT
MAPT	regulation of binding	MAPT
MAPT	ubiquitination	MAPT
SERPINA3	activation	MAPT
SERPINA3	phosphorylation	MAPT
SRPK2	activation	MAPT
SRPK2	phosphorylation	MAPT
SRPK2	protein-protein interactions	MAPT
TLR4	activation	MAPT
TLR4	phosphorylation	MAPT
UBB	protein-protein interactions	MAPT
VLDLR	activation	MAPT
VLDLR	phosphorylation	MAPT
WWOX	activation	MAPT
WWOX	phosphorylation	MAPT
WWOX	protein-protein interactions	MAPT
WWOX	regulation of binding	MAPT
SRPK2	activation	MARCH10	4
SRPK2	phosphorylation	MARCH10
SRPK2	protein-protein interactions	MARCH10
UBE2H	protein-protein interactions	MARCH10
PAN2	protein-protein interactions	MARF1	1
COL18A1	expression	MAX	7
MAX	localization	MAX
MAX	protein-protein interactions	MAX
POLDIP3	protein-protein interactions	MAX
VEGFA	regulation of binding	MAX
WNK1	protein-protein interactions	MAX
ZNF644	protein-protein interactions	MAX
PPP1R16B	protein-protein interactions	MCRIP1	1
MDFIC	protein-protein interactions	MDFIC	1
PPARG	protein-protein interactions	MED24	1
CDKN3	protein-DNA interactions	MEST	1
UBB	protein-protein interactions	METTL23	1
POT1	protein-protein interactions	MICA	3
TNPO3	protein-protein interactions	MICA
UBB	protein-protein interactions	MICA
SYNE2	protein-protein interactions	MKS1	1
FOS	expression	MLH1	8
MLH1	expression	MLH1
MYD88	expression	MLH1
NDRG1	protein-protein interactions	MLH1
NONO	protein-protein interactions	MLH1
PPARG	protein-protein interactions	MLH1
SELENBP1	protein-protein interactions	MLH1
TP63	expression	MLH1
TP63	expression	MLPH	1
ALDH1A1	expression	MLXIPL	3
FOXA2	expression	MLXIPL
NR0B1	expression	MLXIPL
RIMKLA	protein-protein interactions	MOCOS	1
NFE2L2	expression	MORF4L2	1
WNK1	protein-protein interactions	MPHOSPH9	1
FOS	expression	MSLN	2
KRAS	expression	MSLN
MSX1	protein-protein interactions	MSX1	2
MSX1	transcription	MSX1
POT1	protein-protein interactions	MT1X	2
WNT3A	expression	MT1X
MAPT	expression	MTHFD1L	2
TSC22D1	protein-protein interactions	MTHFD1L
MYD88	activation	MYD88	14
MYD88	molecular cleavage	MYD88
MYD88	phosphorylation	MYD88
MYD88	protein-protein interactions	MYD88
MYD88	regulation of binding	MYD88
MYD88	translocation	MYD88
NFE2L2	localization	MYD88
NXN	regulation of binding	MYD88
PPARG	expression	MYD88
TLR4	activation	MYD88
TLR4	expression	MYD88
TLR4	localization	MYD88
TLR4	protein-protein interactions	MYD88
TLR4	regulation of binding	MYD88
EFNA1	activation	MYL2	5
EFNA1	phosphorylation	MYL2
KRAS	activation	MYL2
KRAS	phosphorylation	MYL2
MYZAP	expression	MYL2
FOS	expression	NAE1	1
NOD2	protein-protein interactions	NAT16	1
NCOA4	activation	NCOA4	6
NCOA4	protein-protein interactions	NCOA4
NCOA4	regulation of binding	NCOA4
NDUFV3	protein-protein interactions	NCOA4
PALLD	protein-protein interactions	NCOA4
PPARG	protein-protein interactions	NCOA4
ELK4	protein-DNA interactions	NCOA7
PPARG	protein-protein interactions	NCOA7
EGR1	expression	NDRG1	5
EGR1	protein-DNA interactions	NDRG1
IGF2	expression	NDRG1
PPARG	expression	NDRG1
PSMD2	protein-protein interactions	NDRG1
NDUFV3	protein-protein interactions	NDUFA11	1
NECAB2	protein-protein interactions	NECAB2	3
NECAB3	protein-protein interactions	NECAB2
POU4F1	expression	NECAB2
NECTIN1	protein-protein interactions	NECTIN1	2
PICK1	protein-protein interactions	NECTIN1
NEDD4	inhibition	NEDD4	16
NEDD4	molecular cleavage	NEDD4
NEDD4	protein-protein interactions	NEDD4
NEDD4	regulation of binding	NEDD4
PPARG	protein-protein interactions	NEDD4
SCNN1A	inhibition	NEDD4
SCNN1A	protein-protein interactions	NEDD4
SCNN1B	inhibition	NEDD4
SCNN1B	protein-protein interactions	NEDD4
SCNN1G	inhibition	NEDD4
SCNN1G	protein-protein interactions	NEDD4
SHTN1	protein-protein interactions	NEDD4
SMAD7	protein-protein interactions	NEDD4
TMEM255A	protein-protein interactions	NEDD4
TMEM92	protein-protein interactions	NEDD4
TTYH2	protein-protein interactions	NEDD4
EFNA1	expression	NEDD4L	18
NEDD4L	activation	NEDD4L
NEDD4L	inhibition	NEDD4L
NEDD4L	phosphorylation	NEDD4L
NEDD4L	protein-protein interactions	NEDD4L
NEDD4L	regulation of binding	NEDD4L
NEDD4L	ubiquitination	NEDD4L
SCNN1A	protein-protein interactions	NEDD4L
SCNN1B	inhibition	NEDD4L
SCNN1B	protein-protein interactions	NEDD4L
SCNN1G	protein-protein interactions	NEDD4L
SMAD7	localization	NEDD4L
SMAD7	protein-protein interactions	NEDD4L
SMAD7	regulation of binding	NEDD4L
STK40	protein-protein interactions	NEDD4L
TMEM92	protein-protein interactions	NEDD4L
TRIM41	protein-protein interactions	NEDD4L
WNK1	protein-protein interactions	NEDD4L
NEUROD2	expression	NEUROD2	1
CUL3	molecular cleavage	NFE2L2	31
CUL3	protein-protein interactions	NFE2L2
CUL3	ubiquitination	NFE2L2
CXCL14	activation	NFE2L2
DDIT3	expression	NFE2L2
FOS	expression	NFE2L2
FOS	inhibition	NFE2L2
FOS	protein-protein interactions	NFE2L2
HMOX1	expression	NFE2L2
HMOX1	molecular cleavage	NFE2L2
HMOX1	protein-protein interactions	NFE2L2
IGF1	expression	NFE2L2
KRAS	expression	NFE2L2
KRAS	localization	NFE2L2
KRAS	transcription	NFE2L2
MAP2K5	activation	NFE2L2
MAP3K7	activation	NFE2L2
NFE2L2	expression	NFE2L2
NFE2L2	inhibition	NFE2L2
NFE2L2	molecular cleavage	NFE2L2
NFE2L2	regulation of binding	NFE2L2
NFE2L2	transcription	NFE2L2
NFE2L2	translocation	NFE2L2
NFE2L2	ubiquitination	NFE2L2
PPARG	activation	NFE2L2
PPARG	expression	NFE2L2
PPARG	protein-protein interactions	NFE2L2
SESN2	activation	NFE2L2
SESN2	protein-protein interactions	NFE2L2
SULT1E1	localization	NFE2L2
XBP1	localization	NFE2L2
CSF3	expression	NFIL3	4
FOS	expression	NFIL3
NFIL3	protein-protein interactions	NFIL3
STK40	protein-protein interactions	NFIL3
FBXW11	molecular cleavage	NFKBIB	22
FBXW11	protein-protein interactions	NFKBIB
FBXW11	ubiquitination	NFKBIB
KRAS	expression	NFKBIB
MAP3K7	activation	NFKBIB
MAP3K7	phosphorylation	NFKBIB
NFKBIB	inhibition	NFKBIB
NFKBIB	molecular cleavage	NFKBIB
NFKBIB	phosphorylation	NFKBIB
NFKBIB	protein-protein interactions	NFKBIB
NFKBIB	regulation of binding	NFKBIB
NFKBIB	ubiquitination	NFKBIB
NKIRAS2	inhibition	NFKBIB
NKIRAS2	protein-protein interactions	NFKBIB
PPARG	protein-protein interactions	NFKBIB
SLPI	expression	NFKBIB
SLPI	molecular cleavage	NFKBIB
SLPI	protein-protein interactions	NFKBIB
TLR4	activation	NFKBIB
TLR4	phosphorylation	NFKBIB
UBB	protein-protein interactions	NFKBIB
ZNRD1	protein-protein interactions	NFKBIB
RALGAPA1	protein-protein interactions	NKIRAS2	1
NKRF	regulation of binding	NKRF	2
STAU2	protein-protein interactions	NKRF
MYD88	expression	NOD2	5
NOD2	molecular cleavage	NOD2
NOD2	protein-protein interactions	NOD2
NOD2	regulation of binding	NOD2
TLR4	expression	NOD2
NONO	protein-protein interactions	NONO	8
PAN2	protein-protein interactions	NONO
SMARCAD1	protein-protein interactions	NONO
TADA2A	protein-protein interactions	NONO
TGM1	protein-protein interactions	NONO
TP63	protein-protein interactions	NONO
WWOX	protein-protein interactions	NONO
ZNRD1	protein-protein interactions	NONO
PDGFB	expression	NOTCH3	2
TP63	expression	NOTCH3
NPHP1	protein-protein interactions	NPHP1	1
KRAS	expression	NR0B1	9
NR0B1	protein-DNA interactions	NR0B1
NR0B1	protein-protein interactions	NR0B1
NR0B1	regulation of binding	NR0B1
NR0B1	transcription	NR0B1
NR4A1	protein-protein interactions	NR0B1
PPARG	protein-protein interactions	NR0B1
SALL4	protein-protein interactions	NR0B1
ZNF281	protein-protein interactions	NR0B1
PPARG	protein-protein interactions	NR2E3	1
ADRA1B	expression	NR4A1	21
EGR1	expression	NR4A1
ELK4	protein-DNA interactions	NR4A1
FOS	expression	NR4A1
FOS	protein-DNA interactions	NR4A1
IGF1	expression	NR4A1
KRAS	expression	NR4A1
MAP2K5	expression	NR4A1
NR0B1	protein-protein interactions	NR4A1
NR0B1	regulation of binding	NR4A1
NR4A1	localization	NR4A1
NR4A1	protein-protein interactions	NR4A1
NR4A1	translocation	NR4A1
NR4A2	protein-protein interactions	NR4A1
PCDHGC3	protein-protein interactions	NR4A1
PDGFB	expression	NR4A1
PPARG	expression	NR4A1
PPARG	protein-protein interactions	NR4A1
SMAD7	protein-protein interactions	NR4A1
TLR4	expression	NR4A1
VEGFA	expression	NR4A1
ADRA1B	expression	NR4A2	16
FOXA2	expression	NR4A2
FOXA2	regulation of binding	NR4A2
HMOX1	expression	NR4A2
NR4A1	expression	NR4A2
NR4A1	protein-protein interactions	NR4A2
NR4A2	expression	NR4A2
NR4A2	protein-protein interactions	NR4A2
POU4F1	expression	NR4A2
PPARG	protein-protein interactions	NR4A2
SGSM1	activation	NR4A2
SGSM1	protein-protein interactions	NR4A2
TLR4	expression	NR4A2
VEGFA	expression	NR4A2
VEGFA	regulation of binding	NR4A2
VEGFA	transcription	NR4A2
SMARCAD1	protein-protein interactions	NUMA1	1
PAN2	protein-protein interactions	NUP93	2
TSC22D1	protein-protein interactions	NUP93
KRAS	expression	NXN	1
EGR2	expression	NXPH4	2
POU4F1	expression	NXPH4
SESN2	protein-protein interactions	OSBPL5	3
ZNF281	protein-protein interactions	OSBPL5
ZNF644	protein-protein interactions	OSBPL5
PACSIN2	protein-protein interactions	PACSIN2	3
PICK1	protein-protein interactions	PACSIN2
POT1	protein-protein interactions	PACSIN2
KRAS	expression	PAIP2	2
PAIP2	ubiquitination	PAIP2
KRAS	expression	PALLD	3
SRPK2	protein-protein interactions	PALLD
TP63	protein-protein interactions	PALLD
POLDIP3	protein-protein interactions	PAN2	3
RPL17	protein-protein interactions	PAN2
SRSF1	protein-protein interactions	PAN2
PARN	protein-protein interactions	PARN	2
TEAD4	protein-protein interactions	PARN
PATZ1	protein-protein interactions	PATZ1	1
PBLD	protein-protein interactions	PBLD	1
PCDH10	protein-protein interactions	PCDH10	2
RAD23A	protein-protein interactions	PCDH10
EGR2	expression	PCDHGC3	2
FOS	expression	PCDHGC3
IGF1	expression	PCK2	4
PPARG	expression	PCK2
PPARG	protein-DNA interactions	PCK2
PPARG	transcription	PCK2
NONO	expression	PDE4D	5
PDE4D	phosphorylation	PDE4D
PDE4D	protein-protein interactions	PDE4D
PDE4D	regulation of binding	PDE4D
PDLIM5	protein-protein interactions	PDE4D
ADRB2	expression	PDGFB	12
DUSP1	expression	PDGFB
ENG	expression	PDGFB
FOXF2	expression	PDGFB
FOXF2	protein-DNA interactions	PDGFB
IGF2	expression	PDGFB
MAP3K7	expression	PDGFB
PDGFB	protein-protein interactions	PDGFB
RBM28	protein-protein interactions	PDGFB
SERPINA1	molecular cleavage	PDGFB
VEGFA	expression	PDGFB
VEGFA	protein-protein interactions	PDGFB
MAX	expression	PDK1	3
PDK1	protein-protein interactions	PDK1
PDK4	protein-protein interactions	PDK1
HBEGF	expression	PDK4	7
NR4A1	expression	PDK4
PPARD	expression	PDK4
PPARD	transcription	PDK4
PPARG	expression	PDK4
PPARG	protein-DNA interactions	PDK4	2
PPARG	transcription	PDK4
NFE2L2	protein-DNA interactions	PHKA1	2
NR4A1	expression	PHKA1
KRAS	expression	PHLDB2	2
TWNK	protein-protein interactions	PHLDB2
PICK1	protein-protein interactions	PICK1	2
UNC5B	protein-protein interactions	PICK1
PPARG	protein-DNA interactions	PID1	1
PIP5KL1	activation	PIP5KL1	1
PLA2G6	activation	PLA2G6	4
PLA2G6	protein-protein interactions	PLA2G6
UCN	activation	PLA2G6
UCN	expression	PLA2G6
PPARG	expression	PLAC1	1
FOS	transcription	PLAGL1	4
KRAS	expression	PLAGL1
PLAGL1	activation	PLAGL1
TLR4	expression	PLAGL1
TNS2	protein-protein interactions	PLB1	1
PLK4	activation	PLK4	2
PLK4	protein-protein interactions	PLK4
SLC26A6	protein-protein interactions	PMEL	1
WNT3A	expression	PNPLA3	1
POT1	protein-protein interactions	POLDIP3	3
SRPK2	protein-protein interactions	POLDIP3
SRSF1	protein-protein interactions	POLDIP3
POLR3H	protein-protein interactions	POLR3E	1
POT1	localization	POT1	5
POT1	protein-protein interactions	POT1
POT1	regulation of binding	POT1
TMPRSS13	protein-protein interactions	POT1
TMSB4Y	protein-protein interactions	POT1
EWSR1	expression	POU4F1	10
EWSR1	protein-DNA interactions	POU4F1
EWSR1	protein-protein interactions	POU4F1
EWSR1	transcription	POU4F1
HIPK2	expression	POU4F1
HIPK2	protein-protein interactions	POU4F1
HIPK2	regulation of binding	POU4F1
KLF4	expression	POU4F1
NCOA4	expression	POU4F1
POU4F1	expression	POU4F1
ALDH1A1	expression	PPARD	11
KRAS	activation	PPARD
KRAS	expression	PPARD
PPARD	activation	PPARD
PPARD	expression	PPARD
PPARD	protein-protein interactions	PPARD
PPARD	translocation	PPARD
PPARG	expression	PPARD
SCAND1	protein-protein interactions	PPARD
SMAD9	protein-protein interactions	PPARD
UBB	protein-protein interactions	PPARD
ADRB2	inhibition	PPARG	60
ADRB2	phosphorylation	PPARG
ALDH1A1	expression	PPARG
CSF3	expression	PPARG
CTF1	expression	PPARG
DDIT3	expression	PPARG
DGKD	activation	PPARG
DSP	expression	PPARG
DUSP1	inhibition	PPARG
DUSP1	phosphorylation	PPARG
DUSP1	protein-protein interactions	PPARG
EGR1	expression	PPARG
EGR1	protein-DNA interactions	PPARG
EGR1	transcription	PPARG
FOXA2	expression	PPARG
GPAT3	expression	PPARG
IGF1	expression	PPARG
KRAS	expression	PPARG
LIF	expression	PPARG
MAP2K5	activation	PPARG
MED24	activation	PPARG
MED24	protein-protein interactions	PPARG
NCOA4	protein-protein interactions	PPARG
NCOA4	regulation of binding	PPARG
NFE2L2	expression	PPARG
NFE2L2	protein-DNA interactions	PPARG
NFE2L2	protein-protein interactions	PPARG
NFE2L2	transcription	PPARG
NR4A1	expression	PPARG
NR4A1	protein-DNA interactions	PPARG
NR4A1	protein-protein interactions	PPARG
NR4A1	transcription	PPARG
PLA2G6	expression	PPARG
PLAGL1	expression	PPARG
PLAGL1	protein-DNA interactions	PPARG
PPARD	activation	PPARG
PPARD	expression	PPARG
PPARD	transcription	PPARG
PPARG	activation	PPARG
PPARG	expression	PPARG
PPARG	inhibition	PPARG
PPARG	molecular cleavage	PPARG
PPARG	phosphorylation	PPARG
PPARG	protein-DNA interactions	PPARG
PPARG	protein-protein interactions	PPARG
PPARG	regulation of binding	PPARG
PPARG	transcription	PPARG
PPARG	translocation	PPARG
PSMD1	protein-protein interactions	PPARG
PTGES	activation	PPARG
PTGES	expression	PPARG
PTGR2	activation	PPARG
ROBO4	protein-protein interactions	PPARG
SCAND1	protein-protein interactions	PPARG
SERPINA3	protein-protein interactions	PPARG
STK40	expression	PPARG
STRA6	expression	PPARG
TLR4	expression	PPARG
WNT3A	expression	PPARG
ZNHIT3	protein-protein interactions	PPARG
SRPK2	protein-protein interactions	PPHLN1	3
SRSF1	protein-protein interactions	PPHLN1
UFD1	protein-protein interactions	PPHLN1
FOXN1	expression	PPP1R16B	2
TADA2A	protein-protein interactions	PPP1R16B
SLC26A6	protein-protein interactions	PPP6R2	2
TRMT2A	protein-protein interactions	PPP6R2
NOTCH3	expression	PRAG1	1
VANGL1	protein-protein interactions	PRICKLE1	2
WNT3A	expression	PRICKLE1
TP63	expression	PRKAG2	1
NFE2L2	expression	PSMD1	4
PSMD2	protein-protein interactions	PSMD1
RAD23A	protein-protein interactions	PSMD1
RASSF5	expression	PSMD1
PSMD1	protein-protein interactions	PSMD2	5
RAD23A	protein-protein interactions	PSMD2
TP63	protein-protein interactions	PSMD2
UFD1	protein-protein interactions	PSMD2
ZBTB16	protein-protein interactions	PSMD2
TRIM41	protein-protein interactions	PSMG4	1
GDF9	expression	PTGER2	2
PTGS1	expression	PTGER2
EGR1	expression	PTGES	12
EGR1	protein-DNA interactions	PTGES
EGR1	transcription	PTGES
MYD88	expression	PTGES
NOD2	expression	PTGES
PPARG	transcription	PTGES
PTGER2	expression	PTGES
PTGES	activation	PTGES
PTGES	expression	PTGES
PTGES	protein-protein interactions	PTGES
PTGS1	expression	PTGES
TLR4	expression	PTGES
KRAS	expression	PTGS1	4
PTGS1	expression	PTGS1
PTGS1	protein-protein interactions	PTGS1
VEGFA	expression	PTGS1
IGF1	activation	PTK6	5
IGF1	phosphorylation	PTK6
IGF1	regulation of binding	PTK6
PTK6	protein-protein interactions	PTK6
PTK6	regulation of binding	PTK6
CSF3	activation	PTPN11	20
CSF3	phosphorylation	PTPN11
CTF1	localization	PTPN11
EFNA1	regulation of binding	PTPN11
EGR3	expression	PTPN11
GAREM1	protein-protein interactions	PTPN11
GAREM1	regulation of binding	PTPN11
IGF1	activation	PTPN11
IGF1	localization	PTPN11
IGF1	phosphorylation	PTPN11
IGF1	regulation of binding	PTPN11
LIF	localization	PTPN11
PTPN11	activation	PTPN11
PTPN11	expression	PTPN11
PTPN11	localization	PTPN11
PTPN11	modification	PTPN11
PTPN11	phosphorylation	PTPN11
PTPN11	protein-protein interactions	PTPN11
PTPN11	regulation of binding	PTPN11
TEK	protein-protein interactions	PTPN11
PTPRN2	expression	PTPRN2	2
PTPRN2	protein-protein interactions	PTPRN2
FOS	expression	PXK	1
VPS13B	protein-protein interactions	RAB6B	1
RAD23A	inhibition	RAD23A	3
RAD23A	protein-protein interactions	RAD23A
RAD23A	ubiquitination	RAD23A
EGR2	expression	RALGAPA1	1
RAP1B	translocation	RAP1B	4
RASSF5	protein-protein interactions	RAP1B
RGL2	protein-protein interactions	RAP1B
RGL3	protein-protein interactions	RAP1B
HIPK2	protein-protein interactions	RASSF5	4
KRAS	protein-protein interactions	RASSF5
KRAS	regulation of binding	RASSF5
RASSF5	protein-protein interactions	RASSF5
SRP68	protein-protein interactions	RBM28	1
REPS1	protein-protein interactions	REPS1	2
REPS1	regulation of binding	REPS1
SOCS6	expression	RGCC	2
TLR4	expression	RGCC
RGS3	inhibition	RGS3	1
CUL3	molecular cleavage	RHOBTB2	5
CUL3	protein-protein interactions	RHOBTB2
RHOBTB2	molecular cleavage	RHOBTB2
RHOBTB2	protein-protein interactions	RHOBTB2
RHOBTB2	ubiquitination	RHOBTB2
WNK1	protein-protein interactions	RIPOR2	1
UBE2H	protein-protein interactions	RMND5B	1
RNF14	protein-protein interactions	RNF14	1
SMAD7	protein-protein interactions	RNF165	1
GABPB1	protein-DNA interactions	ROBO4	2
UNC5B	protein-protein interactions	ROBO4
SESN2	protein-protein interactions	RRAGB	1
CSF3	expression	S100P	3
NFE2L2	expression	S100P
S100P	protein-protein interactions	S100P
SALL4	transcription	SALL4	3
TFCP2L1	protein-protein interactions	SALL4
ZNF281	protein-protein interactions	SALL4
SCAND1	protein-protein interactions	SCAND1	1
CPE	expression	SCG2	2
NFE2L2	expression	SCG2
SSH1	protein-protein interactions	SCIN	1
ADRB2	expression	SCNN1A	24
KRAS	activation	SCNN1A
NEDD4	inhibition	SCNN1A
NEDD4	protein-protein interactions	SCNN1A
NEDD4L	expression	SCNN1A
NEDD4L	inhibition	SCNN1A
NEDD4L	localization	SCNN1A
NEDD4L	molecular cleavage	SCNN1A
NEDD4L	protein-protein interactions	SCNN1A
NEDD4L	regulation of binding	SCNN1A
NEDD4L	ubiquitination	SCNN1A
SCNN1A	inhibition	SCNN1A
SCNN1A	localization	SCNN1A
SCNN1A	protein-protein interactions	SCNN1A
SCNN1B	expression	SCNN1A
SCNN1B	localization	SCNN1A
SCNN1B	molecular cleavage	SCNN1A
SCNN1B	protein-protein interactions	SCNN1A
SCNN1B	ubiquitination	SCNN1A
SCNN1G	activation	SCNN1A
SCNN1G	expression	SCNN1A
SCNN1G	inhibition	SCNN1A
SCNN1G	localization	SCNN1A
SCNN1G	protein-protein interactions	SCNN1A
KRAS	activation	SCNN1B	24
KRAS	protein-protein interactions	SCNN1B
NEDD4	inhibition	SCNN1B
NEDD4	protein-protein interactions	SCNN1B
NEDD4L	inhibition	SCNN1B
NEDD4L	localization	SCNN1B
NEDD4L	molecular cleavage	SCNN1B
NEDD4L	protein-protein interactions	SCNN1B
NEDD4L	regulation of binding	SCNN1B
NEDD4L	ubiquitination	SCNN1B
SCNN1A	activation	SCNN1B
SCNN1A	inhibition	SCNN1B
SCNN1A	localization	SCNN1B
SCNN1A	protein-protein interactions	SCNN1B
SCNN1B	activation	SCNN1B
SCNN1B	inhibition	SCNN1B
SCNN1B	phosphorylation	SCNN1B
SCNN1B	protein-protein interactions	SCNN1B
SCNN1G	activation	SCNN1B
SCNN1G	inhibition	SCNN1B
SCNN1G	localization	SCNN1B
SCNN1G	molecular cleavage	SCNN1B
SCNN1G	protein-protein interactions	SCNN1B
SCNN1G	ubiquitination	SCNN1B
KRAS	activation	SCNN1G	25
NEDD4	inhibition	SCNN1G
NEDD4	protein-protein interactions	SCNN1G
NEDD4L	inhibition	SCNN1G
NEDD4L	localization	SCNN1G
NEDD4L	molecular cleavage	SCNN1G
NEDD4L	protein-protein interactions	SCNN1G
NEDD4L	regulation of binding	SCNN1G
NEDD4L	ubiquitination	SCNN1G
PPARG	protein-DNA interactions	SCNN1G
SCNN1A	expression	SCNN1G
SCNN1A	inhibition	SCNN1G
SCNN1A	localization	SCNN1G
SCNN1A	molecular cleavage	SCNN1G
SCNN1A	protein-protein interactions	SCNN1G
SCNN1A	ubiquitination	SCNN1G
SCNN1B	activation	SCNN1G
SCNN1B	expression	SCNN1G
SCNN1B	inhibition	SCNN1G
SCNN1B	localization	SCNN1G
SCNN1B	molecular cleavage	SCNN1G
SCNN1B	protein-protein interactions	SCNN1G
[truncated: 376 more rows]
