# Supplementary material for: Arsenite malignantly transforms human prostate epithelial cells in vitro by gene amplification of mutated KRAS
Source: PLoS One. 2019 Apr 22;14(4):e0215504. doi: 10.1371/journal.pone.0215504 (PMC6476498; doi:10.1371/journal.pone.0215504)
Supplement: S5 Table — (XLSX) [file pone.0215504.s010.xlsx]

## Sheet: Input Genes_DAVID
GenBank Accession No.	Gene Symbol	Fold Change		DAVID 6.8_FUNCTIONAL ANNOTATION TOOL
NM_003490	SYN3	959.259		Functional Annotation Clustering Analysis
NM_033360	KRAS	432.374		Current Background: Homo sapiens
NM_015568	PPP1R16B	320.774		2,000 GenBank Transcripts submitted; highest expressed 1,000 transcripts; lowest 1,000 transcripts expressed
NM_004121	GGT5	255.158		1994 DAVID IDs assigned to top 1,000 up-regulated and 1,000 most down-regulated
NM_022369	STRA6	188.982		228 Clusters with 1744 DAVID IDs in clusters
NM_033159	HYAL1	159.35		Medium Stringency
NR_002196	H19	154.576		MAXIMUM SUBMISSION CAPACITY: 3,000 transcripts
NM_000507	FBP1	151.47
NM_019601	SUSD2	119.889		Input file: GenBank Accession Nos.
NM_001190202	CES4A	98.694
NM_020142	NDUFA4L2	86.0637
NM_002281	KRT81	85.2909
NR_052017	MED24	83.4379
NM_138567	SYT8	83.0094
NM_001099781	GGT5	78.2513
NM_001270991	EPGN	72.571
NM_130842	PTPRN2	72.3904
NM_001242767	MTHFD1L	67.9067
NM_007129	ZIC2	67.8889
NM_172084	CAMK2B	65.5244
NM_153480	IL17RE	61.2649
NM_001958	EEF1A2	57.3942
NM_138768	MYEOV	56.6649
NR_047690	HYAL1	55.1322
NM_005672	PSCA	52.8707
NM_000336	SCNN1B	52.3014
NR_033861	LINC00514	48.5982
NR_046224	LINC00659	47.8497
NM_001171946	SUN1	47.5229
NR_105044	LOC102546229	45.5751
NM_001177355	MSLN	45.5692
NR_015376	LINC00200	45.0208
NM_001256358	PTK6	42.9406
NM_012114	CASP14	37.8428
NM_178039	ERC1	37.3725
NM_033015	FASTK	37.2536
NM_144688	CCDC155	37.1684
NR_110417	RP11-47I22.2	35.5993
NM_001165924	EMX2	35.0426
NM_019844	SLCO1B3	34.9059
NM_175841	SMOX	34.7485
NM_001111046	CCNA1	33.6125
NM_001004474	OR10S1	32.9985
NM_025249	KIAA1683	32.8745
NM_001166109	PALLD	32.1193
NR_110416	RP11-47I22.2	31.9132
NM_001039360	ZBTB7C	30.6207
NM_005980	S100P	29.6982
NM_001278708	PSMD2	28.6846
NM_024577	SH3TC2	28.2782
NM_000691	ALDH3A1	27.6518
NM_032554	HCAR1	27.6282
NM_005975	PTK6	27.5899
NM_001853	COL9A3	27.5037
NM_001013254	LSP1	27.4992
NM_000689	ALDH1A1	27.2108
NM_001030005	CPLX3	25.9487
NM_003282	TNNI2	25.8614
NR_024470	RP11-93B14.5	25.7988
NR_048578	ADAM15	25.5977
NR_024283	LINC00961	25.5017
NR_049794	RP11-276H19.1	25.3212
NM_001135154	SLC39A14	25.2179
NM_019077	UGT1A7	24.4631
NM_017422	CALML5	24.1973
NM_153283	HYAL1	23.8073
NM_003695	LY6D	23.4969
NM_005461	MAFB	23.4141
NM_001159575	SCNN1A	23.4106
NM_201591	GPM6A	22.4186
NM_002257	KLK1	21.7708
NM_006291	TNFAIP2	21.6405
NM_001190201	CES4A	21.4359
NM_021796	PLAC1	21.2996
NM_001031615	ALDH3B2	21.0144
NM_177525	MEST	20.9169
NM_002133	HMOX1	20.8847
NM_001172562	INTS9	20.6555
NM_002193	INHBB	20.4437
NM_198538	SBSN	20.4158
NR_024563	LOC100130238	20.3156
NR_110126	ZNF276	20.2113
NM_205854	SFTA2	20.1957
NM_002531	NTSR1	20.1856
NR_109780	LOC100506860	19.0761
NM_001711	BGN	18.8109
NM_001127491	ITGB2	18.344
NM_080870	DPCR1	17.8561
NM_001286456	SLC22A23	17.6273
NM_207322	C2CD4A	17.3534
NR_105045	LOC101927934	17.3504
NM_000695	ALDH3B2	17.3134
NM_199297	THYN1	17.2265
NM_014059	RGCC	17.0401
NM_015873	VILL	16.5195
NM_006760	UPK2	16.5116
NM_001254717	DAXX	16.481
NM_207459	TEX19	16.4726
NM_018188	ATAD3A	16.0386
NM_001246	ENTPD2	15.9734
NM_001039	SCNN1G	15.9267
NM_001203252	MAPT	15.7879
NM_139007	HFE	15.6758
NM_004430	EGR3	15.3281
NR_047595	CENPJ	15.2408
NM_001136485	C11orf86	15.2021
NM_203468	ENTPD2	14.897
NR_104654	LOC257396	14.8136
NM_001001349	NKIRAS2	14.7916
NM_020349	ANKRD2	14.7754
NM_015482	SLC22A23	14.5964
NM_001142521	FAM111A	14.4006
NR_027471	LOC440173	14.2315
NM_001286710	ACSL1	14.2006
NM_000857	GUCY1B3	14.1929
NM_004417	DUSP1	14.0942
NM_030570	UPK3B	14.0829
NM_001256568	PPFIBP2	14.0696
NM_005557	KRT16	14.0659
NM_001280794	EPHB6	14.0118
NM_001130687	GUCY1A3	13.8863
NM_152386	SGPP2	13.8722
NM_172219	CSF3	13.5727
NM_001244963	NAV2	13.437
NR_027321	LINC00964	13.4119
NR_040060	SRP14-AS1	13.3206
NM_016354	SLCO4A1	13.3004
NR_045129	TXLNG2P	13.224
NM_001085	SERPINA3	13.1035
NR_034088	LINC00885	13.0507
NM_004660	DDX3Y	13.0318
NM_153675	FOXA2	12.8552
NM_172103	EYA4	12.8546
NM_001166034	SBSN	12.853
NM_001130183	DNAJA4	12.7594
NM_001244390	NUDT2	12.6763
NM_001031855	LONRF3	12.6669
NM_206861	TACC2	12.6558
NM_001135167	ALDH3A1	12.62
NR_104248	SLC2A11	12.4277
NM_001242393	ACSS2	12.4195
NM_001258357	HPCAL1	12.4059
NR_015411	LINC00925	12.4056
NM_001287502	IQCE	12.3872
NM_004695	SLC16A5	12.3767
NM_001098498	SGSM1	12.3717
NM_032330	CAPNS2	12.3032
NM_001128636	ELFN1	12.2659
NR_027272	LINC00479	12.2616
NM_030943	AMN	12.2495
NM_144587	BTBD16	12.2286
NM_001135000	FERMT2	12.228
NM_001100622	C17orf80	12.2134
NM_001111045	CCNA1	12.2075
NM_006160	NEUROD2	12.1679
NM_001201554	ZNF821	12.1084
NR_028064	LINC00552	12.041
NR_038316	ITGB2-AS1	12.0033
NM_001286455	SLC22A23	11.9951
NM_001258433	NDRG1	11.9772
NR_073430	ANKRD20A19P	11.9567
NM_001257198	CUL3	11.9539
NM_001244682	POU2F3	11.869
NR_037172	LOC100507547	11.7348
NR_024480	LINC00887	11.5925
NR_026868	ANKRD19P	11.5822
NM_004202	TMSB4Y	11.5245
NR_045662	MYPN	11.524
NM_004445	EPHB6	11.4941
NM_025045	BAIAP2L2	11.4119
NM_001136123	FAM178A	11.4059
NR_103831	FLJ31356	11.3138
NM_001145353	ELF1	11.3069
NM_001271165	PTGS1	11.3012
NM_004086	COCH	11.1942
NM_133503	DCN	11.1222
NM_001144969	NEDD4L	11.1192
NM_012418	FSCN2	11.1093
NM_001278511	AP3B2	11.0865
NR_045128	TXLNG2P	10.9942
NM_005252	FOS	10.99
NM_001256267	MYPN	10.9484
NM_001190847	CNOT4	10.9297
NM_001288733	TEX2	10.9117
NM_016203	PRKAG2	10.8524
NM_001270363	RAD23A	10.7954
NM_001135168	ALDH3A1	10.7786
NM_133436	ASNS	10.7597
NM_017682	BEST2	10.6897
NR_037599	LOC646278	10.6178
NR_046097	LOC284581	10.6007
NM_001007540	CDHR4	10.581
NM_001142776	CHAC1	10.5148
NM_004653	KDM5D	10.5137
NM_001277115	DNAH11	10.4876
NM_053002	MED12L	10.4805
NM_024111	CHAC1	10.4791
NM_001143788	PPHLN1	10.4316
NR_024444	LOC100133985	10.3756
NM_001004055	LRRC29	10.3734
NM_001035247	UFD1L	10.3451
NM_001076552	ACSS2	10.2893
NM_001160036	RHOBTB2	10.2322
NR_024355	LINC00634	10.1852
NM_001008	RPS4Y1	10.1674
NM_001282769	KIAA1217	10.1663
NR_104019	MLPH	10.1171
NM_023946	LYNX1	10.0955
NM_032995	ARHGEF4	9.99713
NR_038080	LINC00482	9.99625
NM_001135161	COMT	9.99513
NM_001166002	APOBEC3H	9.95665
NM_012417	PITPNC1	9.91572
NM_001256397	BCO2	9.90163
NM_001243116	NFKBIB	9.85788
NM_152879	DGKD	9.83495
NM_004195	TNFRSF18	9.82797
NR_110124	LINC01152	9.79375
NM_016655	GABPB1	9.77533
NM_178033	CYP4X1	9.77041
NM_139316	AMPH	9.76812
NM_001190801	PLK4	9.75233
NM_175629	DNMT3A	9.75001
NM_004608	TBX6	9.69997
NM_080282	ABCA10	9.64511
NM_012300	FBXW11	9.61895
NM_003540	HIST1H4F	9.60803
NM_152328	ADSSL1	9.59277
NM_177973	SULT2B1	9.56814
NM_014678	PPP6R2	9.52846
NM_003837	FBP2	9.50406
NM_001288971	ACSF2	9.46245
NM_001256128	NSUN4	9.46089
NR_038393	AC002480.3	9.45267
NM_013385	CYTH4	9.39696
NM_001149	ANK3	9.35432
NM_001207018	SMTN	9.34896
NM_080833	RBBP8NL	9.3316
NM_001142544	CTF1	9.29623
NM_001173487	NKRF	9.29238
NM_138736	GNAO1	9.27784
NM_001001794	DENND6B	9.24187
NM_001190728	RALGPS1	9.18264
NM_173681	ATG9B	9.15647
NM_019055	ROBO4	9.1315
NM_001164383	STAU2	9.09458
NM_004115	FGF14	9.07925
NM_001146220	ZNF226	9.07004
NM_006408	AGR2	9.00878
NM_001243940	PRPSAP2	8.99112
NM_001178109	ZNF185	8.94666
NM_173352	KRT78	8.94634
NM_001166061	GLRB	8.93015
NM_018398	CACNA2D3	8.87804
NM_001200054	PMEL	8.83919
NM_001024939	SLC2A11	8.82735
NM_022137	SMOC1	8.81121
NM_003256	TIMP4	8.77202
NM_182659	UTY	8.75729
NR_027240	LOC730668	8.74123
NM_001242992	PARN	8.73744
NM_001288654	DCAKD	8.70099
NM_005434	MALL	8.69577
NM_001146114	DIP2A	8.69388
NM_001278655	RP11-290F20.3	8.68936
NR_034002	MCF2L-AS1	8.68678
NM_001166035	SBSN	8.68246
NM_001205319	NXN	8.67872
NR_037149	NME1-NME2	8.67425
NM_007179	INSL6	8.66923
NM_173076	ABCA12	8.65575
NM_001256525	ZNF74	8.63661
NM_003004	SECTM1	8.5954
NM_001261444	GNAL	8.58828
NR_103561	NBPF18P	8.57822
NM_153267	MAMDC2	8.56889
NM_001127698	SPINK5	8.56873
NR_024362	FAM86B3P	8.5585
NM_003593	FOXN1	8.52853
NM_001171811	GBA	8.51604
NM_001035223	RGL3	8.5071
NM_002135	NR4A1	8.4974
NM_001199944	SH3GL1	8.49403
NM_030820	COL21A1	8.4925
NR_109851	LINC-PINT	8.46866
NM_016335	PRODH	8.45887
NM_001204868	STX16	8.41296
NM_018948	ERRFI1	8.38819
NM_001145082	ZNF619	8.37007
NM_001206790	TMPRSS13	8.35754
NM_004878	PTGES	8.3535
NM_144777	SCEL	8.34713
NM_001190821	SMAD7	8.34192
NM_001270893	TRAPPC6A	8.34021
NR_073114	EPGN	8.25564
NR_038380	SLC7A11-AS1	8.24113
NR_026919	LINC00896	8.17575
NM_001101653	COMMD9	8.16745
NM_000679	ADRA1B	8.16311
NM_001286278	TUBGCP3	8.133
NR_034132	LINC00939	8.06213
NM_080601	PTPN11	8.03998
NM_001160393	TRPT1	7.96062
NM_001393	ECM2	7.96028
NM_004669	CLIC3	7.95758
NM_001242936	FAM47E	7.94841
NM_198993	STAC2	7.94722
NM_018114	DALRD3	7.9292
NM_002222	ITPR1	7.92294
NR_033531	IFT27	7.89766
NM_001286068	C11orf54	7.8664
NM_001130966	TBXAS1	7.84116
NM_001258013	FDXR	7.83766
NM_001622	AHSG	7.83499
NM_000359	TGM1	7.82902
NM_001079874	VAV3	7.78572
NM_015982	YBX2	7.78007
NM_001178010	CDC45	7.77616
NM_032951	MLXIPL	7.77604
NM_001286712	ACSL1	7.76896
NM_001032281	TFPI	7.7571
NM_001281294	ZNF281	7.72911
NM_001164431	ARHGAP40	7.71311
NM_001042507	LGALS7B	7.69565
NR_103836	FBXL4	7.6896
NM_001243798	TSC22D1	7.6724
NM_001127442	CPA5	7.6574
NM_015163	TRIM9	7.6345
NM_001254728	AP4S1	7.60225
NM_003411	ZFY	7.55817
NM_175913	JPH2	7.55763
NR_026774	LINC00239	7.55337
NM_198182	GRHL1	7.54989
NR_001545	TTTY15	7.5394
NM_153366	SVEP1	7.52864
NM_001270891	TRAPPC6A	7.47267
NM_001190850	CNOT4	7.4671
NR_037672	SERF2	7.46536
NM_001289101	PXK	7.44445
NM_020808	SIPA1L2	7.41361
NM_001178014	PCCB	7.3933
NM_001166346	MDFIC	7.37238
NM_001127705	SERPINA1	7.35888
NM_001258030	GSN	7.3387
NM_001283179	TANGO2	7.337
NM_001127464	ZNF469	7.31069
NM_206918	DEGS2	7.27398
NR_033357	PRCD	7.26782
NM_002612	PDK4	7.25186
NR_040061	SRP14-AS1	7.20211
NM_001164381	STAU2	7.18847
NM_022073	EGLN3	7.18446
NM_001127598	IGF2	7.18
NM_001099406	SLC39A6	7.17187
NM_006006	ZBTB16	7.10288
NM_148674	SMC1B	7.09706
NM_001258432	NDRG1	7.08899
NM_022162	NOD2	7.06237
NM_001163814	C10orf2	7.06196
NM_007224	NXPH4	7.04759
NM_001242472	ZNF345	7.02091
NM_001278722	IL20RA	7.00324
NM_001216	CA9	6.98312
NM_000956	PTGER2	6.96637
NM_001013653	LRRC26	6.93975
NM_001243797	TSC22D1	6.91039
NR_028402	CSRP2BP	6.9074
NM_199162	ADPRHL1	6.90724
NM_021977	SLC22A3	6.90719
NM_138338	POLR3H	6.9029
NM_024307	GDPD3	6.90278
NR_033967	SLC2A1-AS1	6.8686
NM_001261465	ADAM15	6.86053
NM_001033756	VEGFA	6.84465
NM_001001669	ARHGEF37	6.84096
NM_032403	PCDHGC3	6.83347
NM_182532	TMEM61	6.80087
NM_001195010	GRHL3	6.78485
NM_052978	TRIM9	6.76752
NR_038387	LINC00886	6.76642
NM_001012706	C14orf182	6.75548
NM_005952	MT1X	6.74312
NR_001543	TTTY14	6.7412
NM_032186	ZNF644	6.72572
NM_001135704	ACBD4	6.72567
NM_000435	NOTCH3	6.70006
NM_001005335	HNRNPL	6.68584
NM_003241	TGM4	6.6789
NM_001146157	FAM25A	6.67252
NM_001267869	HSD11B1L	6.64777
NM_001037174	ARL5A	6.62944
NR_046432	RHNO1	6.62291
NM_015071	ARHGAP26	6.61687
NM_139165	RAET1E	6.6128
NM_001206984	METTL23	6.61046
NR_045644	SMARCAD1	6.60821
NM_003786	ABCC3	6.57429
NM_001195422	GTPBP3	6.5701
NR_024361	FAM86B3P	6.56469
NM_181671	PITPNC1	6.56108
NM_001163287	EWSR1	6.55848
NR_026683	LOC100268168	6.54814
NM_001190848	CNOT4	6.54278
NM_003914	CCNA1	6.54164
NM_001204746	CDH16	6.53303
NM_000459	TEK	6.5207
NM_003560	PLA2G6	6.51542
NR_110578	CSNK1D	6.50991
NM_001282741	OSBP2	6.50361
NR_109943	RP11-112L6.4	6.48812
NM_001080843	GSTT2B	6.48165
NM_001137610	FAM86B2	6.46947
NM_001018073	PCK2	6.45943
NM_025225	PNPLA3	6.45104
NM_001289122	LIMCH1	6.4489
NM_001281720	UBB	6.42163
NM_001199562	PLA2G6	6.41152
NR_073052	DEDD2	6.40805
NR_027487	LOC146880	6.3786
NM_001197218	PDE4D	6.37534
NR_034059	PSMD1	6.37474
NM_001195226	PRODH	6.3732
NM_032086	PCDHGA6	6.36906
NR_026667	RPS10P7	6.36601
NR_024014	PP14571	6.35939
NM_001271367	PTGS1	6.34351
NM_199349	KCP	6.32151
NM_014360	NKX2-8	6.3204
NM_001113513	ARHGEF7	6.31324
NM_183246	PHACTR3	6.28974
NM_001145276	ZFY	6.26935
NM_001008844	DSP	6.23193
NM_138693	KLF14	6.22727
NM_001251902	TNK1	6.22343
NM_015656	KIF26A	6.21479
NM_001142800	EYS	6.20449
NR_033927	LINC00184	6.20402
NM_001005526	SF3B1	6.20299
NM_001111285	IGF1	6.19774
NM_001260503	SRP68	6.19589
NR_024207	KIAA1875	6.17705
NM_001243738	RGL2	6.17123
NM_001278607	BFSP1	6.16633
NM_003722	TP63	6.14392
NM_198427	BCAN	6.13478
NM_020768	KCTD16	6.12684
NR_038926	PRKAG2-AS1	6.11805
NM_001257173	DDX19B	6.11797
NM_001945	HBEGF	6.11781
NM_133439	TADA2A	6.1168
NM_014405	CACNG4	6.09942
NM_001286566	KIAA0513	6.09684
NM_001270691	SMOX	6.09549
NM_001278717	FXYD1	6.09314
NM_001130099	KIFC3	6.09172
NM_181519	SYT15	6.08041
NM_001206670	PLA2G4E	6.06106
NM_001033083	PBLD	6.05971
NM_003944	SELENBP1	6.05744
NM_001284339	NEDD4	6.04249
NR_037969	SRD5A3-AS1	6.03951
NM_001166131	EME1	6.03928
NM_001243328	RAET1E	6.02127
NR_109997	PRKAR2A-AS1	6.02068
NM_001171622	VEGFA	6.00888
NM_175605	IFT88	6.00059
NM_024060	AHNAK	5.99592
NM_003532	HIST1H3E	5.9948
NR_040062	SRP14-AS1	5.98529
NM_198571	NAT16	5.97835
NM_001193451	TMTC1	5.9773
NM_004887	CXCL14	5.97387
NM_001114106	SLC44A3	5.97077
NM_001258359	HPCAL1	5.9637
NM_020431	TMEM63C	5.96143
NR_110554	RP11-7F17.5	5.95767
NM_001161330	SSH1	5.93058
NM_001282740	OSBP2	5.92535
NM_001099772	CYP4B1	5.92439
NM_012451	SYNGR4	5.9226
NM_001270992	EPGN	5.91929
NM_178034	PLA2G4D	5.91546
NM_025261	LY6G6C	5.91523
NM_001135914	KCP	5.88834
NM_001523	HAS1	5.86566
NR_045029	FAM211A-AS1	5.8544
NM_024866	ADM2	5.85002
NM_001289166	ZNF227	5.81311
NM_021795	ELK4	5.80597
NM_030964	SPRY4	5.78981
NM_001172412	VANGL1	5.78257
NM_001146333	SUMF2	5.77996
NM_001136503	C19orf77	5.7661
NM_152327	AK7	5.76117
NM_177980	CDH26	5.73645
NM_021143	ZNF20	5.73615
NM_001244584	C7orf55-LUC7L2	5.72866
NM_024017	HOXB9	5.71305
NM_178837	DNAAF3	5.70236
NM_001129979	SYCE1L	5.70228
NM_001080951	PLAGL1	5.69581
NM_001254758	ST3GAL4	5.69534
NM_199328	CLDN8	5.69297
NM_003845	DYRK4	5.68814
NM_001193635	DHRS4L2	5.68625
NM_001257145	DDX11	5.67643
NM_015692	CPAMD8	5.67548
NM_001190467	FLJ22184	5.66838
NM_001286446	FAM65B	5.65153
NM_001282903	TRPS1	5.64491
NM_016524	SYT17	5.64383
NM_001265578	FAM13A	5.64183
NM_001270379	ANKRD46	5.64053
NM_001025367	VEGFA	5.63815
NM_001281474	MLPH	5.63685
NR_110314	GPATCH2L	5.63239
NR_033194	ZFAND1	5.62872
NM_001037225	C11orf85	5.62694
NM_001278657	POLDIP3	5.62604
NM_001193572	CSRP1	5.61759
NM_001199327	FPGT-TNNI3K	5.61608
NM_207181	NPHP1	5.61485
NM_004654	USP9Y	5.59809
NM_000432	MYL2	5.59691
NM_003116	SPAG4	5.59528
NR_038421	RP11-293M10.5	5.5614
NM_020896	OSBPL5	5.54508
NM_001134194	ACPP	5.54368
NM_001258290	PRSS36	5.52831
NM_001037666	GATSL3	5.5256
NM_005322	HIST1H1B	5.52492
NM_001159969	EPS15	5.52446
NM_001278198	CDK5RAP3	5.5161
NM_003378	VGF	5.49381
NM_014966	DHX30	5.48817
NM_019105	TNXB	5.47845
NM_203315	BDH1	5.4761
NR_037192	ABHD14A-ACY1	5.46389
NM_001278309	AKAP3	5.45735
NM_006237	POU4F1	5.45486
NR_073004	DUS4L	5.45141
NM_001136160	MCMDC2	5.44155
NR_046264	FLJ38576	5.44135
NM_152592	SYNE3	5.43406
NR_034124	RP11-290F20.1	5.42944
NM_198440	DERL3	5.42609
NM_025133	FBXO11	5.42424
NM_001042467	MLPH	5.42293
NM_013400	REPIN1	5.42268
NM_014945	ABLIM3	5.42208
NM_020436	SALL4	5.42159
NR_110552	AC007182.6	5.41533
NM_001256421	AGPAT9	5.41389
NM_001093767	FAM195B	5.41187
NM_001143962	CAPN8	5.39625
NM_001143986	TLE6	5.39096
NM_001407	CELSR3	5.36833
NM_001199053	LOC81691	5.3528
NM_004925	AQP3	5.34666
NR_103765	CAND1.11	5.33141
NM_015320	ARHGEF4	5.32886
NM_173642	RIMKLA	5.32494
NM_001142431	MORF4L2	5.317
NR_024483	CECR5-AS1	5.31202
NM_001134438	PHLDB2	5.31064
NM_001258320	TP53I11	5.3093
NM_001039792	HRCT1	5.30307
NM_005080	XBP1	5.30102
NM_004082	DCTN1	5.29976
NM_001286612	REPS1	5.29794
NR_047572	RP11-473M20.5	5.28838
NM_020910	KIAA1549	5.26412
NM_016326	CKLF	5.25866
NM_001253845	ADM2	5.25718
NM_001007245	IFRD1	5.25639
NR_034119	LINC00460	5.25347
NM_213720	CHCHD10	5.2404
NR_033972	RP11-540A21.2	5.22827
NR_046357	RNF165	5.22205
NM_001205206	SLC19A1	5.2219
NM_004893	H2AFY	5.2178
NM_001289109	LONRF3	5.2168
NM_001145080	C17orf104	5.21503
NM_031910	C1QTNF6	5.21445
NM_001010926	HES5	5.21242
NM_152598	2014-03-10	5.20559
NM_001172569	MYD88	5.20011
NM_004681	EIF1AY	5.19965
NM_004944	DNASE1L3	5.184
NM_001282742	OSBP2	5.18338
NM_006832	FERMT2	5.18043
NR_023313	CIRBP	5.16824
NM_001008749	RAB19	5.16682
NM_001202498	UBE2H	5.16644
NM_001099282	ZNF239	5.15406
NM_001017434	PGBD2	5.14904
NR_109982	RP3-323P13.2	5.14769
NM_032957	RTEL1	5.14056
NM_001353	AKR1C1	5.13958
NM_001142428	MORF4L2	5.13889
NM_000475	NR0B1	5.13627
NM_012364	OR1Q1	5.12364
NM_001161705	BFSP1	5.11967
NR_036524	MICA	5.11713
NR_036474	GPATCH8	5.11263
NM_001272103	HERPUD1	5.10616
NM_003064	SLPI	5.09834
NM_001281738	ETFDH	5.09769
NM_001288972	ACSF2	5.0918
NM_001127245	LRRC8A	5.08433
NR_024250	FAM86JP	5.08302
NM_004915	ABCG1	5.07625
NM_153229	TMEM92	5.07599
NM_000420	KEL	5.07508
NM_003655	CBX4	5.07183
NM_002402	MEST	5.06933
NM_001145136	CPT1B	5.06339
NM_206862	TACC2	5.06051
NR_038266	MYLK-AS1	5.04887
NR_038935	LOC100288846	5.04242
NM_001944	DSG3	5.033
NM_001123040	ARIH2OS	5.02839
NM_000024	ADRB2	5.02722
NM_199242	UNC13D	5.0236
NM_152443	RDH12	5.01346
NM_032276	RHBDD1	5.00883
NR_024552	CALHM2	5.00082
NM_001206866	IL6R	4.9996
NM_001243327	RAET1E	4.9992
NR_038956	LOC100506714	4.97688
NM_001145636	C1orf228	4.97442
NM_022751	GAREM	4.97034
NM_152744	SDK1	4.96414
NM_001204861	TCEB1	4.95058
NM_005320	HIST1H1D	4.95004
NM_018653	GPRC5C	4.94894
NM_001256715	DNAAF3	4.94872
NM_183356	ASNS	4.94676
NM_001037305	THYN1	4.9457
NM_016643	ZNF771	4.93644
NM_001258033	POLR3E	4.9315
NM_139072	DNER	4.9286
NM_001256427	PDLIM5	4.92818
NM_198173	GRHL3	4.92301
NM_001278549	PDK1	4.92003
NR_110531	ITGA9-AS1	4.91185
NM_001127663	GSN	4.89765
NM_001251917	RAP1B	4.89397
NM_145113	MAX	4.88956
NM_001267866	C7orf57	4.88812
NR_104258	PRDM15	4.88059
NM_025149	ACSF2	4.87909
NM_001079823	LAMA2	4.87763
NM_003714	STC2	4.87573
NM_001080434	LMTK3	4.87401
NM_174902	LDLRAD3	4.86683
NM_005630	SLCO2A1	4.86521
NM_001165994	GDPD1	4.85825
NM_001100818	PID1	4.85648
NM_001145115	PPP1R3G	4.851
NR_045721	MAN1B1	4.83876
NM_001184971	PACSIN2	4.83272
NM_001261458	ZNF484	4.83239
NM_001018100	MYZAP	4.82209
NM_001177876	PCSK1	4.81097
NM_001286776	TEX30	4.79951
NM_003528	HIST2H2BE	4.78707
NM_152390	TMEM178A	4.78324
NM_005420	SULT1E1	4.78052
NM_001114753	ENG	4.77242
NM_001135750	PSMG4	4.77003
NM_206860	TACC2	4.76726
NM_001146210	SPDYE6	4.76618
NM_003510	HIST1H2AK	4.76446
NM_001452	FOXF2	4.76412
NM_181727	SPATA12	4.7629
NM_016373	WWOX	4.75398
NM_003469	SCG2	4.75167
NM_006382	CDRT1	4.74809
NM_001127217	SMAD9	4.74339
NM_207191	ADAM15	4.73982
NM_001039775	AIM1L	4.73939
NR_073059	C7orf55	4.73875
NR_037616	BLOC1S5-TXNDC5	4.73319
NM_001111019	NAV2	4.72742
NM_024778	LONRF3	4.72103
NM_144622	DCST2	4.71955
NM_198478	NKPD1	4.71584
NM_020982	CLDN9	4.68776
NM_001114403	UPK3BL	4.66984
NM_018411	HR	4.666
NR_103517	MPHOSPH9	4.66402
NM_134426	SLC26A6	4.66247
NM_021784	FOXA2	4.65992
NM_147172	NUDT2	4.6507
NM_001278785	ZNRD1	4.64966
NM_001289044	PLAGL1	4.63994
NM_001126063	KHDC1L	4.63408
NM_001099283	ZNF239	4.63317
NM_014256	B3GNT3	4.63277
NR_038894	CBR3-AS1	4.62964
NM_001247988	CTAGE5	4.62814
NM_001199620	NCOA7	4.62566
NM_001170790	MFSD5	4.62478
NR_038957	LOC100506714	4.62338
NM_006340	BAIAP2	4.62206
NM_198400	NEDD4	4.61896
NR_024386	PLEKHM1P	4.60586
NM_001142466	GPT2	4.60122
NM_178520	TMEM105	4.59727
NM_001257343	BCS1L	4.59369
NM_001135917	DOLPP1	4.59251
NM_152321	ERP27	4.57856
NM_001080397	SLC45A1	4.57741
NM_182486	C1QTNF6	4.57362
NM_001172560	SSTR5	4.57325
NM_020781	ZNF398	4.57322
NM_153026	PRICKLE1	4.57165
NM_001112706	SCIN	4.55667
NM_017947	MOCOS	4.5473
NR_015421	LOC154761	4.53941
NM_001204872	NPEPL1	4.52999
NR_046186	PDLIM5	4.5275
NR_103812	INTS6-AS1	4.51858
NR_109922	LOC101928158	4.50858
NM_001163813	C10orf2	4.50818
NM_001145410	NONO	4.50222
NM_001261445	TXNRD1	4.4962
NM_001134655	ZNF213	4.49525
NM_001135048	JDP2	4.4907
NM_001278217	CDK5RAP3	4.48727
NM_001243755	C7orf49	4.4865
NM_001199382	RNF145	4.48596
NM_153483	IL17RE	4.46909
NM_025061	LRRC8E	4.46676
NM_003266	TLR4	4.46608
NM_001103184	FMN1	4.46006
NR_104011	ZNHIT3	4.45802
NM_001161352	KCNMA1	4.4465
NM_001031715	IQCH	4.44512
NM_001268285	LRRC8E	4.44296
NM_052819	CARD14	4.44075
NM_001111047	CCNA1	4.43759
NM_001171690	GCAT	4.43668
NM_001278273	SRPK2	4.43303
NM_001270938	ZNF551	4.42373
NR_047116	HIF1A-AS1	4.42318
NM_001172436	PHKA1	4.42153
NM_001145106	FIBCD1	4.41283
NM_033115	TBCK	4.41019
NR_034172	KANSL1-AS1	4.40915
NM_003535	HIST1H3J	4.40725
NM_001205122	ATG13	4.40262
NM_198316	TENC1	4.39487
NM_014331	SLC7A11	4.39278
NM_001282207	SIGMAR1	4.39199
NR_027440	LOC100272217	4.38614
NM_001244664	CHTOP	4.38438
NM_001039583	PICK1	4.37789
NM_014291	GCAT	4.37652
NM_032052	PATZ1	4.37044
NM_001256502	CADM2	4.3689
NM_145332	MAP3K7	4.36702
NM_001807	CEL	4.36178
NM_001039651	SAPCD1	4.36116
NM_001284518	PHF23	4.3511
NR_002931	CLEC4GP1	4.34848
NM_004920	AATK	4.34304
NM_018330	KIAA1598	4.3402
NM_017707	ASAP3	4.33972
NM_003806	HRK	4.33729
NM_001201365	RNF14	4.33302
NM_173644	C20orf197	4.33035
NM_001278612	EIF1AY	4.32902
NM_201262	DNAJC12	4.32675
NM_033016	PDGFB	4.32055
NM_152331	ACOT4	4.31765
NR_109830	PAIP2	4.31527
NM_001171818	PPARD	4.31437
NR_049767	SLC7A8	4.31223
NM_152245	CPT1B	4.3077
NM_024734	CLMN	4.30256
NM_001172566	MYD88	4.2807
NM_001287044	VEGFA	4.27944
NM_001098523	HTATIP2	4.2794
NM_001286574	ARMC12	4.27829
NM_001286823	EXD3	4.27596
NM_031938	BCO2	4.27297
NM_001270989	EPGN	4.27099
NM_001093729	CCDC102B	4.26827
NM_001195057	DDIT3	4.26254
NM_001289410	FAM104A	4.26123
NM_001242796	NUP93	4.26024
NM_001171820	PPARD	4.25515
NM_005823	MSLN	4.25506
NM_001271875	CUEDC1	4.25487
NM_001104544	TMEM255A	4.24598
NM_001015002	LLGL2	4.24365
NM_170744	UNC5B	4.24274
NM_001242409	GAREM	4.24156
NM_000612	IGF2	4.23738
NM_001011709	PNLIPRP3	4.23057
NM_001127665	GSN	4.22543
NM_030630	HID1	4.22309
NM_001288826	GDF9	4.22039
NM_001103175	CCDC64B	4.21248
NR_033308	RAB17	4.21023
NR_110542	RP3-400N23.6	4.20574
NM_001278616	BUB1	4.20508
NM_001166135	RBM28	4.20314
NM_001288794	RMND5B	4.20144
NM_001178075	ASNS	4.20054
NM_002448	MSX1	4.18449
NR_102736	RP11-58E21.3	4.1825
NM_032051	PATZ1	4.1794
NM_031481	SLC25A18	4.17825
NM_001195283	FLVCR2	4.17812
NM_001282175	CLPTM1	4.17699
NR_045218	TRIM41	4.17654
NM_001166270	HAUS4	4.16915
NR_024237	LOC100132111	4.16469
NM_001145261	NCOA4	4.16195
NM_001113482	MANEAL	4.16021
NM_001242443	GRB7	4.15919
NM_001202233	NR4A1	4.15774
NM_003039	SLC2A5	4.15617
NM_153021	PLB1	4.14908
NM_001283043	RALGAPA1	4.14449
NM_001199340	RPL17	4.1444
NM_078487	CDKN2B	4.14356
NM_017860	C1orf56	4.14159
NM_001282726	SLC25A17	4.13605
NM_145178	ATOH7	4.13511
NR_103767	LOC100652736	4.13447
NM_001135242	NDRG1	4.12601
NM_000824	GLRB	4.12049
NM_175878	XKR3	4.11667
NM_080796	DIDO1	4.10803
NM_017451	BAIAP2	4.10715
NM_032843	FIBCD1	4.10229
NM_207311	CCDC64	4.0983
NR_103463	TEX264	4.09356
NM_001008723	CCDC147	4.09266
NR_028581	G6PC3	4.08515
NM_198401	ANKRD46	4.08489
NM_001195032	C6orf99	4.08324
NM_001172431	AMPD3	4.08317
NM_001142398	FAHD1	4.08084
NM_000419	ITGA2B	4.07703
NM_001005910	IP6K2	4.07568
NM_031479	INHBE	4.07231
NM_024058	SMIM2	4.0714
NM_001995	ACSL1	4.06929
NR_034105	CRNDE	4.06922
NM_005144	HR	4.0682
NR_038327	TEKT4P2	4.06791
NM_001165977	PROM2	4.06185
NM_138554	TLR4	4.05806
NM_001122681	SH3BP2	4.05547
NM_182910	SYNE2	4.05458
NR_024521	LMAN2L	4.04715
NM_001288953	TTC7A	4.04434
NM_001130026	FAM115C	4.04393
NR_110022	DKC1	4.03691
NM_001288969	ACSF2	4.03133
NR_026899	LOC146880	4.02694
NM_001282293	ABCB8	4.02584
NR_037658	BLOC1S1-RDH5	4.01272
NM_138711	PPARG	4.01192
NM_001258036	POLR3E	4.01038
NM_152468	TMC8	4.00973
NM_203286	PVRL1	4.00871
NM_001289414	ANAPC11	4.00458
NR_034137	ZBED5-AS1	4.00296
NM_001256712	ANAPC10	4.00002
NM_001202521	DDR1	3.99836
NR_003142	SNHG9	3.9938
NM_178181	CDCP1	3.98538
NM_178581	HM13	3.98425
NM_006186	NR4A2	3.97902
NM_007229	PACSIN2	3.97404
NM_001284338	NEDD4	3.96612
NM_024705	DHRS12	3.96583
NR_103858	LINC01006	3.96575
NM_004936	CDKN2B	3.96506
NM_001632	ALPP	3.95659
NR_045796	CSE1L	3.95352
NM_001258426	SLC4A9	3.95301
NM_024110	CARD14	3.95172
NM_001195082	TEX22	3.95096
NM_030582	COL18A1	3.9495
NR_027052	THAP7-AS1	3.94819
NM_001122671	CCBL1	3.94644
NM_001127460	PAN2	3.94132
NM_001267	CHAD	3.93634
NM_183243	IMPDH1	3.93608
NM_001260508	KCNJ3	3.93387
NM_001271748	APEX2	3.93258
NM_173627	ENDOV	3.92964
NM_001143999	SEC14L1	3.92784
NR_109928	LOC101928689	3.92466
NM_001134650	EIF4E3	3.91724
NM_001080826	SGK223	3.91307
NM_152444	PTGR2	3.91106
NR_027405	MTHFD2	3.91027
NM_001136177	EGR2	3.90714
NM_033111	N4BP2L2	3.90388
NM_001166103	SPINT2	3.90365
NM_001282727	SLC25A17	3.90061
NR_049749	ZNF267	3.89711
NM_001286697	ZNF79	3.89429
NR_024586	KMT2E-AS1	3.8918
NM_001244570	BID	3.8905
NM_001142678	ANO6	3.88869
NM_001270990	EPGN	3.88866
NM_001243723	SETMAR	3.88433
NM_001256714	DNAAF3	3.88385
NM_018923	PCDHGB2	3.88351
NM_001130851	CDKN3	3.88245
NM_001288830	FCRLB	3.87998
NR_104064	SMIM2-AS1	3.87953
NM_001144070	ABCC3	3.87853
NM_002753	MAPK10	3.87367
NR_104115	DYRK4	3.87228
NM_001284212	CAST	3.87156
NR_026719	DSCR9	3.8706
NM_006096	NDRG1	3.8688
NR_027413	LINC00910	3.86837
NM_001083113	ZGPAT	3.86558
NM_182913	SYNE2	3.86539
NM_005220	DLX3	3.85876
NM_001271756	ITGBL1	3.85754
NM_001031719	DHRS12	3.85594
NM_022377	ICAM4	3.85524
NM_005384	NFIL3	3.85369
NM_001012642	GRAMD2	3.85369
NM_001145812	SH2B1	3.85358
NM_212533	ABCA2	3.85316
NM_139248	LIPH	3.85277
NM_001018160	NAE1	3.84998
NM_145241	WDR31	3.84298
NM_172129	CAMK2D	3.83983
NM_172195	EIF2B4	3.83955
NM_001281932	NCAPG2	3.83631
NM_017448	LDHC	3.82569
NR_038458	TOB1-AS1	3.82055
NM_001171623	VEGFA	3.81994
NM_001278266	CARHSP1	3.81117
NM_052869	TTYH2	3.80866
NM_004563	PCK2	3.79961
NR_038291	LINC00707	3.79626
NM_001270527	STOM	3.79481
NR_075070	STMN3	3.79416
NM_001114331	CLCN7	3.79257
NM_031232	NECAB3	3.78569
NM_016558	SCAND1	3.7832
NM_024702	ZNF750	3.77978
NM_001286556	EVA1C	3.77611
NM_001025161	CYP2D6	3.77525
NM_014861	ATP2C2	3.77267
NM_001135219	PIP5KL1	3.7685
NM_001004431	METRNL	3.76073
NR_038977	FLJ35282	3.75952
NM_001145413	NFE2L2	3.7593
NR_033266	WASH5P	3.75775
NM_015198	COBL	3.7559
NM_000412	HRG	3.75557
NM_001197222	PDE4D	3.75503
NM_032017	STK40	3.74838
NM_001878	CRABP2	3.74631
NM_001172687	GGA1	3.7463
NM_001178044	SLC44A4	3.74143
NM_001167618	MLH1	3.74013
NM_197964	C7orf55	3.73958
NM_198534	C19orf45	3.73936
NM_032872	SYTL1	3.73892
NR_033265	OGFOD3	3.73775
NM_033131	WNT3A	3.73621
NM_015831	ACHE	3.73321
NR_033992	TOPORS-AS1	3.7319
NM_014246	CELSR1	3.73143
NR_033269	FUZ	3.72979
NM_001260488	ZNF155	3.726
NM_001013255	LSP1	3.72379
NM_001025389	AMPD3	3.7234
NR_034041	SRSF1	3.72316
NM_017933	PID1	3.72159
NM_016656	RRAGB	3.72054
NM_001171819	PPARD	3.71949
NM_001134415	TBCCD1	3.71852
NM_181785	SLC46A3	3.71832
NR_027646	ATP1A1OS	3.71302
NM_006051	APBB3	3.71093
NM_001167822	BLCAP	3.71092
NM_001242384	SYTL3	3.70837
NM_203295	TRIM7	3.70703
NM_001256182	ANKRD11	3.7051
NM_001009905	B3GNTL1	3.70396
NM_001141970	DAXX	3.70312
NM_138281	DLX4	3.70208
NM_017631	DDX60	-5.91926
NM_138485	GTPBP8	-5.92592
NM_015886	PI15	-5.93063
NM_001270614	DEDD2	-5.93078
NM_001193488	LIMS1	-5.94275
NM_004979	KCND1	-5.94404
NM_014002	IKBKE	-5.95962
NM_001248005	ARNTL2	-5.96052
NM_002436	MPP1	-5.97836
NM_006290	TNFAIP3	-5.99047
NM_001039845	MDH1B	-6.00609
NM_033071	SYNE1	-6.0146
NM_006931	SLC2A3	-6.0186
NM_207045	ENSA	-6.0214
NM_019067	GNL3L	-6.02192
NM_001085466	CTNND1	-6.02781
NM_014080	DUOX2	-6.02928
NM_001198557	LMNB1	-6.04331
NM_001282388	ITGB6	-6.04597
NM_000447	PSEN2	-6.04707
NM_176895	PPAP2A	-6.0477
NM_002084	GPX3	-6.04946
NM_133376	ITGB1	-6.05811
NR_048558	TSN	-6.06392
NM_001184960	SH3KBP1	-6.0643
NM_001286229	DTL	-6.07256
NM_022336	EDAR	-6.09097
NM_213647	FGFR4	-6.09285
NM_001174097	LDHB	-6.09838
NM_001289797	PCBD1	-6.09852
NM_007257	PNMA2	-6.10221
NM_001004323	C7orf61	-6.10712
NM_001277732	AOC3	-6.12627
NM_145307	RTKN2	-6.12682
NM_001145122	CAPN14	-6.13216
NM_001282674	NGFRAP1	-6.13443
NM_001195799	LDLR	-6.13663
NM_001191049	SEC31A	-6.1373
NM_032511	FAXC	-6.1378
NM_001286069	C11orf54	-6.14685
NM_001286627	RNPS1	-6.15689
NM_001142651	NEURL1B	-6.15909
NR_049764	FBXO28	-6.16263
NM_001163023	PLK1S1	-6.16351
NM_014729	TOX	-6.17898
NR_033936	LOC80154	-6.18443
NM_001256650	ZNF43	-6.20715
NM_001572	IRF7	-6.20768
NM_001174066	FGFR1	-6.21002
NM_198315	VWA5A	-6.22067
NM_005631	SMO	-6.22288
NM_030797	FAM49A	-6.22619
NM_001146160	TATDN1	-6.22648
NM_001244014	PIANP	-6.22924
NM_004412	TRDMT1	-6.22926
NM_173516	PNLDC1	-6.23224
NM_015669	PCDHB5	-6.23567
NM_002405	MFNG	-6.23742
NM_000212	ITGB3	-6.23868
NR_073446	IARS	-6.24041
NM_001206929	AGER	-6.25245
NR_073116	SERPINE2	-6.26335
NM_197941	ADAMTS6	-6.27023
NM_001008486	SLC41A3	-6.27165
NM_025214	CCDC68	-6.27925
NM_002404	MFAP4	-6.28635
NM_003995	NPR2	-6.29266
NM_001271803	REEP2	-6.29353
NM_020856	TSHZ3	-6.30876
NM_001034850	FAM134B	-6.31094
NR_073098	TRAPPC3	-6.31345
NM_016352	CPA4	-6.31403
NM_153631	HOXA3	-6.32107
NM_001080421	UNC13A	-6.32505
NM_001553	IGFBP7	-6.33095
NM_001150	ANPEP	-6.33146
NM_180991	SLCO4C1	-6.34048
NM_001098494	ZNF419	-6.3472
NR_033787	DNM1P41	-6.34857
NM_001204285	MUC1	-6.34994
NM_001953	TYMP	-6.35474
NR_027033	MIRLET7BHG	-6.35578
NM_001819	CHGB	-6.36065
NM_005468	NAALADL1	-6.36851
NM_007160	OR2H2	-6.36957
NM_001642	APLP2	-6.377
NM_001441	FAAH	-6.38453
NM_001258402	SLC4A8	-6.38505
NM_001256654	ZNF43	-6.38547
NM_001278462	MDM2	-6.38708
NM_001270508	TNFAIP3	-6.40028
NM_015881	DKK3	-6.40441
NM_182642	CTDSP1	-6.40877
NM_001195737	FAM213B	-6.4091
NM_005226	S1PR3	-6.41768
NM_175069	APTX	-6.42082
NR_027174	FAM211A-AS1	-6.43128
NM_012156	EPB41L1	-6.43473
NM_002546	TNFRSF11B	-6.46065
NM_003936	CDK5R2	-6.46155
NM_001276468	B4GALNT1	-6.46157
NM_020439	CAMK1G	-6.46312
NM_148976	PSMA1	-6.47512
NM_003873	NRP1	-6.48335
NM_002483	CEACAM6	-6.48743
NM_001135703	LRP12	-6.49424
NM_021013	KRT34	-6.49617
NM_032246	MEX3B	-6.49855
NM_001145713	SAE1	-6.50307
NR_110297	DCLRE1C	-6.50459
NM_173690	SCAI	-6.53123
NM_001271286	ZNF512	-6.56124
NM_003106	SOX2	-6.5721
NM_001143963	L1CAM	-6.57432
NM_001112	ADARB1	-6.57682
NM_006744	RBP4	-6.57721
NM_001173523	PCDH7	-6.58179
NM_001144936	C11orf95	-6.58231
NM_002585	PBX1	-6.6003
NM_015385	SORBS1	-6.60173
NR_003238	H2BFXP	-6.60408
NM_006497	HIC1	-6.61702
NM_206894	ZNF790	-6.61851
NR_033267	LOC100335030	-6.62003
NR_028025	CREBZF	-6.64521
NM_004585	RARRES3	-6.65065
NM_033006	NLRP1	-6.6508
NM_000795	DRD2	-6.65853
NR_033245	LOC641746	-6.67288
NM_052966	FAM129A	-6.67438
NM_001267047	FRMD6	-6.68105
NM_001279360	LYPLA1	-6.68417
NM_152545	RASGEF1B	-6.68537
NM_001142578	ZNF780A	-6.69093
NR_046466	MEG3	-6.69276
NM_018530	GSDMB	-6.69444
NM_014351	SULT4A1	-6.72078
NM_001286110	CLN3	-6.72084
NM_001282696	FAM107B	-6.73779
NM_001018116	MURC	-6.74342
NM_152679	SLC10A4	-6.74562
NM_001256837	QTRTD1	-6.74572
NM_001267609	GPR161	-6.7792
NM_000820	GAS6	-6.78076
NM_153015	TMEM74	-6.78715
NM_018370	DRAM1	-6.81854
NM_003735	PCDHGA12	-6.82031
NM_001286113	THEMIS2	-6.83154
NM_001270552	MDK	-6.83704
NM_019885	CYP26B1	-6.8405
NM_001278285	RPE	-6.85008
NM_001278202	CLCC1	-6.85191
NM_001200052	NPL	-6.88576
NM_003032	ST6GAL1	-6.89175
NM_001143668	AMIGO2	-6.89285
NM_001256129	ARL8A	-6.89493
NM_014505	KCNMB4	-6.90208
NM_004991	MECOM	-6.90274
NM_001099438	ZNF30	-6.93542
NM_033626	CCDC120	-6.94169
NM_015633	FGFR1OP2	-6.94545
NM_005562	LAMC2	-6.94779
NM_002658	PLAU	-6.97111
NM_001008710	RBPMS	-6.98035
NM_000888	ITGB6	-6.98168
NM_000899	KITLG	-6.98309
NM_001242638	IL31RA	-7.01237
NM_001164245	C1orf27	-7.02497
NM_033670	CCNB3	-7.044
NM_001170726	GPR137	-7.09862
NM_182795	NPM2	-7.10315
NM_001286971	CENPP	-7.10488
NM_032621	BEX2	-7.11608
NM_001286780	ANTXR2	-7.11627
NM_000600	IL6	-7.12297
NM_002038	IFI6	-7.13749
NM_001286436	NME4	-7.1431
NR_103864	ZNRD1	-7.16461
NM_001164720	CC2D2A	-7.16607
NM_031419	NFKBIZ	-7.17381
NM_001164664	MAST4	-7.19155
NM_001037304	THYN1	-7.1928
NR_002836	PGM5P2	-7.19775
NM_012228	MSRB2	-7.20317
NM_013437	LRP12	-7.22022
NM_007341	SH3BGR	-7.22306
NR_103783	BLACAT1	-7.22504
NM_001260491	SLC9A8	-7.22712
NM_004929	CALB1	-7.23021
NM_014909	VASH1	-7.23158
NM_001184743	PGBD1	-7.24397
NM_014867	KBTBD11	-7.26218
NM_003392	WNT5A	-7.26606
NM_001270448	ACADVL	-7.28163
NM_005101	ISG15	-7.2851
NM_173464	L3MBTL4	-7.28516
NM_020925	CACHD1	-7.28601
NM_001020818	MYADM	-7.28733
NM_018909	PCDHA6	-7.29997
NM_133459	CCBE1	-7.30128
NM_001256155	ARMCX4	-7.32137
NM_001278351	FRS2	-7.32232
NM_001199057	RPS17L	-7.34031
NM_001004356	FGFRL1	-7.34905
NM_020335	VANGL2	-7.36222
NM_018908	PCDHA5	-7.3841
NM_002776	KLK10	-7.39046
NR_036494	RP11-844P9.2	-7.39428
NM_198493	ANKRD45	-7.39459
NM_201593	CACNB2	-7.39898
NM_001102369	C14orf159	-7.41667
NM_145041	TMEM106A	-7.41771
NR_033936	LOC80154	-7.42457
NM_005308	GRK5	-7.4522
NM_001130524	AP1M1	-7.46955
NM_001136125	CCND3	-7.49863
NM_001017402	LAMB3	-7.5045
NM_001029874	REP15	-7.51796
NM_001114173	CTSC	-7.51868
NM_016307	PRRX2	-7.51983
NM_001282920	MX1	-7.53776
NM_001276503	SDHD	-7.56273
NM_032134	QRICH2	-7.56581
NM_012186	FOXE3	-7.57881
NM_007023	RAPGEF4	-7.58864
NR_045023	FAM211A-AS1	-7.59288
NR_108065	LOC100507642	-7.59843
NR_037176	TAPSAR1	-7.60739
NR_046099	RP5-1043L13.1	-7.63161
NR_033290	FAM114A1	-7.64004
NM_020836	BEGAIN	-7.65243
NM_005780	LHFP	-7.6561
NM_202470	GIPC1	-7.67337
NR_104455	FRMD5	-7.69028
NM_001008223	C1QL4	-7.70138
NM_006818	MLLT11	-7.70334
NM_002126	HLF	-7.70777
NM_012153	EHF	-7.71263
NM_198951	TGM2	-7.72292
NM_001242412	AHRR	-7.72686
NM_007252	POU6F2	-7.72903
NM_001199056	CDIP1	-7.74321
NM_003186	TAGLN	-7.75731
NR_049790	PLEKHB2	-7.76244
NM_052843	OBSCN	-7.76389
NM_018354	TMEM74B	-7.77474
NM_001080506	TMEM150C	-7.77742
NM_001145964	SLC12A4	-7.78503
NM_152655	ZNF585A	-7.78782
NM_004017	DMD	-7.78881
NM_014314	DDX58	-7.8128
NM_001278923	ANXA8L1	-7.82129
NM_001478	B4GALNT1	-7.82287
NR_102280	KCTD21-AS1	-7.8268
NM_001163149	ETV1	-7.83282
NM_014600	EHD3	-7.83342
NM_001281742	UBE2C	-7.8431
NM_001029880	SFMBT2	-7.85847
NM_001174122	ZFYVE27	-7.87564
NM_001006681	SPIN2B	-7.87832
NM_001145938	MMP1	-7.88303
NM_001080391	SP100	-7.89226
NM_172069	PLEKHH2	-7.89602
NM_020848	KIAA1462	-7.90706
NM_006097	MYL9	-7.91953
NM_174858	AK5	-7.92595
NM_001248001	SET	-7.9285
NM_003621	PPFIBP2	-7.92993
NM_018936	PCDHB2	-7.94204
NM_032977	CASP10	-7.94236
NM_201428	RTN3	-7.95077
NM_001797	CDH11	-7.95283
NM_017516	RAB39A	-7.96581
NM_005465	AKT3	-7.97025
NM_203349	SHC4	-7.98293
NM_001286676	PRMT2	-7.98488
NM_013363	PCOLCE2	-7.9854
NM_033238	PML	-7.98744
NM_207348	SLC25A34	-7.99883
NM_001278531	ERMARD	-8.00307
NM_006974	ZNF33A	-8.01119
NM_004994		-8.04368
NM_001282634	DBI	-8.04403
NM_007085	FSTL1	-8.04795
NM_004015	DMD	-8.05769
NM_001009955	SSBP3	-8.06074
NM_001251845	TRPC1	-8.06801
NR_028327	LOC100133331	-8.06858
NM_018215	PNMAL1	-8.07113
NM_001144875	DOK3	-8.08057
NM_001243194	INPP5F	-8.08428
NM_001492	GDF1	-8.09851
NM_199053	TRAPPC11	-8.10778
NM_006634	VAMP5	-8.11008
NM_001276264	DUOXA1	-8.11072
NM_001242639	IL31RA	-8.11289
NR_104626	LOC101928370	-8.12481
NM_001042475	CEP85L	-8.14851
NM_001193485	LIMS1	-8.15253
NM_001099694	ZNF578	-8.1526
NM_198833	SERPINB8	-8.17494
NM_152432	ARHGAP42	-8.18467
NM_001199774	PSMA5	-8.19986
NM_001078173	FAM127C	-8.21243
NM_024494	WNT2B	-8.23053
NM_018071	ARHGEF40	-8.23216
NM_001166266	LTBP1	-8.26119
NM_001142413	C9orf47	-8.26503
NM_001040134	PALM	-8.26678
NR_110457	LOC102800310	-8.29085
NM_198213	OASL	-8.31691
NM_001008539	SLC7A2	-8.32505
NM_000644	AGL	-8.33142
NM_016134	CPQ	-8.33389
NM_031883	PCDHAC2	-8.34706
NM_173803	MPV17L	-8.35849
NM_001611	ACP5	-8.39948
NM_004670	PAPSS2	-8.42592
NM_001178124	ABI1	-8.43688
NM_152703	SAMD9L	-8.44112
NM_198965	PTHLH	-8.44329
NM_021649	TICAM2	-8.44394
NM_015719	COL5A3	-8.44502
NM_145326	ZNF493	-8.44834
NM_001033504	TMEM98	-8.45052
NM_181702	GEM	-8.48875
NM_020340	KIAA1244	-8.49021
NM_001163022	PLK1S1	-8.49892
NM_021783	EDA2R	-8.50369
NM_006207	PDGFRL	-8.50712
NM_033334	NR6A1	-8.51337
NM_001193369	DIDO1	-8.53349
NM_006426	DPYSL4	-8.55867
NM_005127	CLEC2B	-8.56195
NM_003027	SH3GL3	-8.56737
NM_030751	ZEB1	-8.58543
NM_001204813	NT5E	-8.58698
NR_040005	LINC00960	-8.59675
NM_181839	PKIA	-8.59851
NM_001193417	DDX3X	-8.6048
NM_001193460	MSRB3	-8.62914
NM_207297	MBNL1	-8.6322
NM_015544	TMEM98	-8.64471
NM_004985	KRAS	-8.65623
NM_001010000	ARHGAP28	-8.66135
NM_012342	BAMBI	-8.66449
NM_000758	CSF2	-8.68406
NM_174968	ST3GAL3	-8.70002
NR_040097	AC159540.1	-8.71151
NM_001286247	RALGPS2	-8.73272
NM_020977	ANK2	-8.73664
NM_000775	CYP2J2	-8.75178
NM_005647	TBL1X	-8.76573
NM_001004051	GPRASP2	-8.77578
NR_033937	RP11-307E17.8	-8.83459
NM_001195250	APTX	-8.83636
NM_001010883	FAM102B	-8.86931
NM_016132	MYEF2	-8.87062
NM_001271223	OBSCN	-8.89169
NM_001080433	CCDC85A	-8.8959
NM_014268	MAPRE2	-8.89647
NM_001024912	CEACAM1	-8.89698
NM_004625	WNT7A	-8.92013
NM_001796	CDH8	-8.93447
NM_198565	NRROS	-8.93872
NR_073148	TRO	-8.93883
NM_001204830	LIPT1	-8.98047
NM_005502	ABCA1	-8.99211
NR_110208	AC073283.4	-8.99567
NM_052860	ZNF300	-9.0019
NM_018076	ARMC4	-9.01526
NM_139352	TAF1A	-9.01624
NM_001114108	TTC22	-9.02698
NM_001008949	ITPRIPL1	-9.04539
NM_016229	CYB5R2	-9.04752
NM_001024809	RARA	-9.05013
NM_022359	PDE4DIP	-9.05341
NM_001010893	SLC10A5	-9.05991
NM_001015056	RTKN	-9.06643
NM_006962	ZNF182	-9.08284
NM_021047	ZNF253	-9.09483
NM_006094	DLC1	-9.09923
NM_001278487	ANAPC15	-9.11066
NM_001286768	USP46	-9.11753
NM_004293	GDA	-9.12638
NM_001130142	VWA5A	-9.12924
NM_001076678	ZNF493	-9.14121
NM_001136024	NHS	-9.14903
NM_005410	SEPP1	-9.17799
NM_000455	STK11	-9.19493
NM_001160230	ADARB1	-9.1959
NM_001145020	C6orf52	-9.20536
NM_001177384	CPEB2	-9.23
NM_133374	ZNF618	-9.23014
NM_001281723	BTD	-9.23104
NM_001135146	SLC39A8	-9.23214
NM_001135032	EVA1A	-9.23642
NM_001267033	MZF1	-9.24093
NM_001001431	TNNT2	-9.258
NM_001282387	IDH1	-9.26482
NM_001130976	DYSF	-9.2866
NM_014746	RNF144A	-9.31702
NM_133489	SLC26A10	-9.33703
NM_021915	ZNF69	-9.34632
NM_024786	ZDHHC11	-9.36697
NM_001127898	CLCN5	-9.37598
NM_003356	UCP3	-9.37625
NM_001282436	BLOC1S2	-9.38494
NM_080738	EDARADD	-9.39061
NM_002391	MDK	-9.4101
NM_001136263	C2CD4C	-9.45013
NM_005282	GPR4	-9.46031
NM_001204388	DLG1	-9.46435
NM_001039876	SYNE4	-9.47913
NM_001163435	TBCK	-9.48772
NM_018013	SOBP	-9.49968
NM_003948	CDKL2	-9.50822
NM_207336	ZNF467	-9.51867
NR_040662	HCP5	-9.52181
NM_012427	KLK5	-9.52556
NR_026640	MKRN7P	-9.56525
NM_001281739	FHOD3	-9.56799
NM_001005362	DNM2	-9.57412
NM_001256566	F2RL2	-9.59915
NM_004335	BST2	-9.59946
NM_181847	AMIGO2	-9.60103
NM_024733	ZNF665	-9.61067
NM_024693	ECHDC3	-9.64051
NM_007249	KLF12	-9.67373
NM_199330	HOMER2	-9.69114
NM_001172304	MASTL	-9.70447
NM_032892	FRMD5	-9.71335
NM_001135599	TGFB2	-9.73857
NM_024709	C1orf115	-9.75065
NM_001174065	FGFR1	-9.7613
NM_032679	ZNF577	-9.7655
NM_004613	TGM2	-9.79106
NM_001220491	CDH13	-9.81875
NM_005585	SMAD6	-9.85393
NM_004434	EML1	-9.89725
NM_000165	GJA1	-9.90686
NM_006257	PRKCQ	-9.9329
NM_018298	MCOLN3	-9.96723
NR_073008	CDK2AP1	-9.98841
NM_000623	BDKRB2	-9.98863
NM_000633	BCL2	-10.0111
NM_014298	QPRT	-10.0115
NR_037595	HHIP-AS1	-10.0726
NM_000848	GSTM2	-10.0936
NM_012454	TIAM2	-10.1183
NM_004405	DLX2	-10.1387
NM_001957	EDNRA	-10.1983
NM_003841	TNFRSF10C	-10.2332
NR_110458	HOXD-AS1	-10.246
NM_203371	FIBIN	-10.3022
NM_003573	LTBP4	-10.3196
NM_012194	KIAA1549L	-10.3294
NM_000428	LTBP2	-10.3586
NM_018900	PCDHA1	-10.3609
NM_001029869	PLAC8L1	-10.3656
NM_198900	FMNL3	-10.4191
NM_002333	LRP3	-10.4307
NM_001017992	ACTBL2	-10.4342
NM_199296	ISM2	-10.4522
NM_001105565	SMTNL1	-10.467
NM_032430	BRSK1	-10.4729
NM_001141974	ATP13A2	-10.4758
NM_020190	OLFML3	-10.4956
NM_001289061	STK33	-10.5402
NM_024333	FSD1	-10.6042
NM_003152	STAT5A	-10.6311
NR_039993	TMEM161B-AS1	-10.6377
NM_206943	LTBP1	-10.6564
NM_000488	SERPINC1	-10.6602
NM_001206696	IRF6	-10.6705
NM_022823	FNDC4	-10.676
NM_006873	STON1	-10.6873
NM_001258215	IL12RB2	-10.7006
NR_028503	MIR22HG	-10.7025
NM_020780	PTCHD2	-10.7091
NM_001178074	GRIP1	-10.7434
NM_194441	BTN3A1	-10.749
NM_004289	NFE2L3	-10.7668
NM_198465	NRK	-10.8765
NM_016938	EFEMP2	-10.8811
NM_000757	CSF1	-10.9249
NM_001278674	LINC00452	-10.9494
NM_001199707	KIAA0895	-10.9728
NM_001248	ENTPD3	-11.0424
NR_103781	NUP54	-11.0565
NM_014981	MYH15	-11.0632
NM_032256	TMEM117	-11.0947
NM_002037	FYN	-11.0991
NR_036481	FGD5P1	-11.1171
NM_000963	PTGS2	-11.1278
NM_173496	MPP7	-11.1744
NM_006074	TRIM22	-11.1999
NM_152992	POMZP3	-11.2165
NM_015429	ABI3BP	-11.234
NR_108061	VIM-AS1	-11.2598
NM_030784	GPR63	-11.3346
NM_018665	DDX43	-11.35
NR_034096	FTCDNL1	-11.3745
NM_178842	CERS3	-11.4116
NM_021822	APOBEC3G	-11.4352
NM_030915	LBH	-11.45
NM_024997	ATF7IP2	-11.4762
NM_031461	CRISPLD1	-11.5192
NM_001204458	TNFRSF19	-11.5194
NM_001286438	NME4	-11.53
NR_073007	CDK2AP1	-11.5408
NM_001160008	NRG1	-11.5703
NM_001017534	CARD16	-11.5868
NM_001127608	FAM189A2	-11.5926
NM_001549	IFIT3	-11.6045
NM_001010898	SLC6A17	-11.6292
NM_001161561	TNIK	-11.6898
NM_014096	SLC43A3	-11.7601
NM_000101	CYBA	-11.786
NM_001198954	RNF103-CHMP3	-11.7881
NM_001049	SSTR1	-11.7992
NM_004811	LPXN	-11.8262
NM_000750	CHRNB4	-11.8502
NM_017836	SLC41A3	-11.8581
NM_001033857	DCLRE1C	-11.8687
NM_153183	NUDT10	-11.9269
NM_005335	HCLS1	-11.9424
NM_023003	TM6SF1	-11.956
NM_001146030	SEMA7A	-11.9688
NM_194317	LYPD6	-12.0229
NM_030775	WNT5B	-12.023
NM_006059	LAMC3	-12.0309
NM_001146054	SNCA	-12.0829
NM_020200	PRTFDC1	-12.0888
NR_040097	AC159540.1	-12.1715
NM_000599	IGFBP5	-12.2584
NM_201431	RASSF6	-12.2938
NM_002380	MATN2	-12.3145
NR_038877	LOC286189	-12.3433
NM_001171814	OAT	-12.3456
NM_001164267	WDR46	-12.3591
NM_205850	SLC24A5	-12.3848
NR_073396	ZNF818P	-12.3884
NM_024420	PLA2G4A	-12.415
NM_001002838	WNK3	-12.4427
NM_052998	ADC	-12.4877
NM_173582	PGM2L1	-12.4941
NM_152280	SYT11	-12.503
NM_001286490	FRMD5	-12.534
NM_001177984	SCN8A	-12.5464
NM_001042403	USP44	-12.5503
NM_152751	BEND7	-12.5612
NM_015990	KLHL5	-12.5836
NM_001271606	BASP1	-12.5978
NM_003238	TGFB2	-12.6028
NR_003190	USP32P1	-12.6286
NM_173808	NEGR1	-12.7743
NM_001001550	GRB10	-12.7744
NM_017530	ZNF821	-12.8105
NM_003956	CH25H	-12.8606
NM_001010919	FAM26F	-12.8741
NR_038931	RP11-138B4.1	-12.9533
NM_032728	PPAPDC3	-12.9684
NM_206919	ARL9	-12.98
NM_001289406	MFSD1	-13.0207
NR_002987	SNORA61	-13.0254
NM_001172832	ZNF300	-13.3103
NM_001256648	ZNF43	-13.3194
NM_001288758	RHOT1	-13.3501
NM_032457	PCDH7	-13.3537
NM_021636	LGR6	-13.361
NM_003812	ADAM23	-13.369
NM_001079846	CREBBP	-13.468
NM_000523	HOXD13	-13.4802
NM_001127380	SAA2	-13.4908
NM_144697	CIART	-13.6034
NM_001178090	ZNF454	-13.7232
NM_012302	LPHN2	-13.7513
NM_182609	ZNF677	-13.792
NM_002425	MMP10	-13.8117
NM_000561	GSTM1	-13.8402
NM_003446	ZNF157	-13.8899
NM_001042682	RERE	-13.8937
NM_174941	CD163L1	-13.912
NM_004267	CHST2	-13.9347
NM_006252	PRKAA2	-13.9381
NM_006307	SRPX	-14.0063
NM_001276268	DUOXA1	-14.0108
NM_001230	CASP10	-14.0146
NM_017852	NLRP2	-14.0646
NR_002147	MYH16	-14.1127
NM_007365	PADI2	-14.1368
NM_006361	HOXB13	-14.1456
NM_000710	BDKRB1	-14.1473
NM_030583	MATN2	-14.208
NM_001143808	BDNF	-14.2144
NM_003020	SCG5	-14.2185
NM_022873	IFI6	-14.2725
NM_001171159	SIGLEC10	-14.2837
NM_001010908	C1QL3	-14.3132
NM_018939	PCDHB6	-14.3357
NM_001130977	DYSF	-14.4006
NM_016644	PRR16	-14.4644
NM_001270469	SOCS2	-14.4808
NR_045675	ARHGAP22	-14.5045
NM_001017999	KAZN	-14.5099
NM_002017	FLI1	-14.6574
NM_001287493	FIGNL1	-14.6591
NM_001144952	SDK2	-14.6651
NM_000093	COL5A1	-14.7265
NM_005914	MCM4	-14.7325
NM_020443	NAV1	-14.7327
NM_006417	IFI44	-14.7598
NM_018340	CPPED1	-14.825
NM_004984	KIF5A	-14.8746
NM_001282645	PRKCQ	-14.9418
NM_148896	NPB	-14.9784
NM_001286057	ADCY7	-15.0178
NM_001258311	PGBD5	-15.0347
NM_006617	NES	-15.0512
NM_152342	CDYL2	-15.059
NM_005532	IFI27	-15.0779
NM_001006655	FAM149A	-15.083
NM_177556	TRO	-15.0942
NM_004560	ROR2	-15.0944
NM_018664	BATF3	-15.1124
NM_002993	CXCL6	-15.1255
NM_197955	C15orf48	-15.1375
NM_001099789	ICAM2	-15.1487
NM_174934	SCN4B	-15.2099
NM_001164000	MECOM	-15.2134
NM_014723	SNPH	-15.3496
NM_004883	NRG2	-15.3557
NM_153360	APCDD1L	-15.391
NM_001008712	RBPMS	-15.4128
NM_018014	BCL11A	-15.4742
NM_004390	CTSH	-15.5598
NM_174900	ZFP42	-15.613
NR_001447	MT1L	-15.629
NM_020682	AS3MT	-15.6898
NM_001128174	UGT8	-15.6966
NM_003480	MFAP5	-15.7081
NR_103860	RP11-996F15.2	-15.8219
NR_024181	ZNF577	-15.828
NM_016816	OAS1	-15.8404
NM_001193621	PINLYP	-15.8463
NM_015463	CNRIP1	-15.9929
NM_001276266	DUOXA1	-16.0699
NM_001253693	MCOLN3	-16.0831
NM_021120	DLG3	-16.0863
NM_004155	SERPINB9	-16.0913
NM_001204214	NOS1	-16.1019
NM_001134999	FERMT2	-16.1043
NM_018899	PCDHAC2	-16.1816
NM_004509	SP110	-16.291
NM_001025158	CD74	-16.4018
NM_207581	DUOXA2	-16.4019
NM_152309	PIK3AP1	-16.4532
NM_014883	FAM13A	-16.4685
NR_046473	MEG3	-16.5694
NM_033315	RASL10B	-16.5868
NM_001001665	CYP27C1	-16.5905
NR_046093	DACT1	-16.697
NM_001289170	ZNF227	-16.715
NM_007332	TRPA1	-16.7541
NM_153046	TDRD9	-17.0096
NM_001168303	KLHL13	-17.0511
NM_033031	CCNB3	-17.0519
NM_005185	CALML3	-17.152
NM_001018001	KAZN	-17.1765
NM_006200	PCSK5	-17.2233
NR_104462	CENPW	-17.2246
NM_001289399	SMARCA2	-17.291
NM_001145265	SLC35C1	-17.3242
NM_014951	ZNF365	-17.355
NR_073196	ACBD5	-17.3808
NM_001744	CAMK4	-17.4032
NR_027292	SSR4P1	-17.5851
NM_001178046	MX1	-17.6051
NM_017912	HERC6	-17.7517
NM_014921	LPHN1	-17.9086
NM_001025077	CELF2	-17.9275
NM_001282568	ZCCHC17	-17.9331
NM_001202546	CUX1	-17.9667
NM_021255	PELI2	-17.9762
NM_006329	FBLN5	-17.9878
NM_024829	PLBD1	-17.9949
NM_175856	CHSY3	-18.0455
NM_018593	SLC16A10	-18.0467
NM_032888	COL27A1	-18.0571
NM_001206615	EHF	-18.1078
NM_003692	TMEFF1	-18.3024
NM_018898	PCDHAC1	-18.4953
NM_001547	IFIT2	-18.5471
NM_004210	NEURL1	-18.5724
NM_001193544	ANXA6	-18.6417
NM_014618	BRINP1	-18.7081
NR_036479	TMEM198B	-18.7555
NM_001166247	GRIK2	-18.872
NM_001406	EFNB3	-18.8969
NM_001002034	FAM109B	-18.8981
NM_153815	RASGRF1	-19.1596
NM_001146171	TATDN3	-19.2064
NM_023019	DCTN1	-19.229
NM_001166111	PNPLA6	-19.2304
NM_001170905	ZNF736	-19.2626
NM_001040709	SYPL2	-19.3166
NM_020722	KIAA1211	-19.3567
NM_001258368	DIAPH3	-19.6712
NM_003811	TNFSF9	-19.836
NM_152495	CNIH3	-19.8476
NM_033254	BOC	-20.0163
NM_001040023	SIRPA	-20.1357
NM_001033719	ZNF404	-20.2122
NM_001032295	SERPING1	-20.3607
NR_038334	RP11-15A1.3	-20.5358
NM_004181	UCHL1	-20.666
NM_001709	BDNF	-20.6909
NM_001109974	SYNPO	-20.9346
NM_003149	STAC	-20.9706
NM_001013635	C12orf68	-21.064
NM_022648	TNS1	-21.0918
NM_004120	GBP2	-21.1975
NM_022872	IFI6	-21.2084
NM_183377	ASIC2	-21.4065
NM_001270551	MDK	-21.4643
NM_005909	MAP1B	-21.4974
NM_006988	ADAMTS1	-21.5584
NM_001004019	FBLN2	-21.673
NR_045815	ATF7IP2	-21.7392
NM_000598	IGFBP3	-21.7925
NM_001103	ACTN2	-21.814
NM_001243704	ZBTB14	-21.9817
NM_173576	MKX	-22.0174
NM_021244	RRAGD	-22.0232
NM_001289059	STK33	-22.1045
NM_000393	COL5A2	-22.1238
NM_001204144	HDAC9	-22.1743
NM_004530	MMP2	-22.2397
NM_001142315	LMO2	-22.3689
NM_006558	KHDRBS3	-22.4527
NM_014460	CSDC2	-22.5368
NM_000678	ADRA1D	-22.5928
NM_001271044	NFIX	-22.6656
NM_024688	CCDC7	-22.7639
NM_005202	COL8A2	-22.7834
NM_020645	NRIP3	-22.7921
NM_002462	MX1	-22.8206
NM_030622	CYP2S1	-22.8538
NM_001148	ANK2	-23.1746
NM_001010915	PTPLAD2	-23.1949
NM_001171864	TUBAL3	-23.2008
NM_003380	VIM	-23.4183
NM_001243156	TAF1C	-23.5094
NM_153047	FYN	-23.5253
NM_006561	CELF2	-23.7956
NM_001271004	TFPI2	-23.8413
NM_001127671	LIFR	-23.9609
NM_001204147	HDAC9	-24.0019
NM_171998	RAB39B	-24.0845
NM_001164309	ZNF415	-24.087
NM_001001555	GRB10	-24.1739
NM_144682	SLFN13	-24.4896
NM_001128206	SULF1	-24.5895
NM_001136528	SERPINE2	-24.6073
NM_005261	GEM	-24.7758
NM_181712	KANK4	-24.8738
NM_017523	XAF1	-24.9039
NM_000620	NOS1	-25.0475
NM_007223	GPR176	-25.0763
NM_001024455	RGAG4	-25.3646
NM_000186	CFH	-25.4263
NM_182710	KAT5	-25.6747
NM_001178093	BCAT1	-25.9522
NM_001031804	MAF	-26.173
NM_001080425	BEX4	-26.2488
NM_018907	PCDHA4	-26.5822
NM_033446	MVB12B	-26.8495
NM_022351	NECAB1	-26.9408
NM_022068	PIEZO2	-26.9544
NM_032812	PLXDC2	-26.9594
NM_002731	PRKACB	-27.2105
NM_004598	SPOCK1	-27.2891
NM_001105078	MECOM	-27.307
NM_020386	HRASLS	-27.4053
NM_001270585	IQCA1	-27.4703
NR_040001	LINC01116	-27.643
NM_022136	SAMSN1	-27.7181
NR_003070	SNORD89	-27.7199
NM_152412	ZNF572	-27.7369
NM_001145446	ZNF200	-27.7509
NM_052960	RBP7	-27.7914
NM_001199814	ZNF812	-27.8225
NM_001282937	STIL	-27.9272
NM_015617	PYGO1	-27.9571
NM_053279	FAM167A	-28.1833
NM_001134656	ZNF662	-28.1962
NM_022843	PCDH20	-28.6032
NM_203289	POU5F1	-28.9816
NM_001142966	GREB1L	-29.28
NM_145297	ZNF626	-29.3066
NM_001286429	THSD4	-29.3938
NR_038908	SENCR	-29.635
NM_144957	PRSS21	-29.8231
NM_001114182	IRAK4	-30.1688
NM_001955	EDN1	-30.5505
NM_182904	P4HA3	-30.6956
NM_207517	ADAMTSL3	-30.7198
NM_001130519	ZNF195	-31.1454
NM_033389	SSH2	-31.1901
NM_003247	THBS2	-31.4534
NM_001174063	FGFR1	-31.4844
NM_001719	BMP7	-31.7122
NM_003661	APOL1	-31.9135
NM_020124	IFNK	-32.1851
NM_001166284	CCT7	-32.2237
NR_003530	MEG3	-32.283
NM_003118	SPARC	-32.2928
NM_001030060	SAMD5	-32.4378
NM_001565	CXCL10	-33.2959
NM_018159	NUDT11	-33.4905
NM_033468	ZNF257	-33.8667
NM_003062	SLIT3	-33.8962
NM_007286	SYNPO	-34.2265
NM_014061	MAGEH1	-34.6355
NM_000722	CACNA2D1	-34.7186
NM_005725	TSPAN2	-34.8506
NM_005559	LAMA1	-35.0059
NM_004355	CD74	-35.0102
NM_006216	SERPINE2	-35.1169
NR_026975	FIRRE	-35.2524
NM_001289077	DCLRE1C	-35.9689
NM_018904	PCDHA13	-36.032
NM_001005911	IP6K2	-36.2759
NM_000591	CD14	-36.2885
NM_006043	HS3ST2	-36.3519
NM_019079	L1TD1	-36.5573
NM_030762	BHLHE41	-36.8514
NM_004854	CHST10	-36.8914
NM_002298	LCP1	-37.0508
NM_198179	QRFPR	-37.3396
NM_014568	GALNT5	-37.5967
NM_001198974	TMEM110-MUSTN1	-37.8179
NM_024572	GALNT14	-38.2884
NM_015150	RFTN1	-38.4157
NR_027766	NUDT16P1	-38.5766
NM_001271855	GPR176	-38.9194
NM_001276267	DUOXA1	-39.1633
NM_001400	S1PR1	-39.2866
NM_005584	MAB21L1	-39.4375
NR_040066	LOXL1-AS1	-39.5285
NM_025135	FHOD3	-40.4624
NM_001104629	C4orf19	-40.7503
NM_005639	SYT1	-40.8371
NM_139055	ADAMTS15	-40.9304
NM_001048224	DBNDD2	-41.6983
NM_024686	TTLL7	-41.8026
NM_001243288	PVRL3	-42.1045
NR_026877	MGC2889	-42.1288
NM_014840	NUAK1	-42.2861
NM_002996	CX3CL1	-42.4403
NM_175885	FAM181B	-42.9124
NM_001048221	DBNDD2	-43.2114
NM_001792	CDH2	-43.2363
NM_001272046	VWA2	-43.5392
NM_052954	CYYR1	-43.8293
NM_054034	FN1	-43.9981
NM_001184943	FAM219A	-44.2441
NM_001286124	MARK1	-44.379
NM_001145292	PDE6B	-45.2752
NM_001548	IFIT1	-45.5751
NM_147150	PALM2-AKAP2	-46.1573
NM_006799	PRSS21	-46.3718
NM_002971	SATB1	-46.3991
NM_021020	LZTS1	-46.4425
NR_046464	MEG3	-46.678
NM_033143	FGF5	-46.9652
NM_001129	AEBP1	-47.369
NM_001032731	OAS2	-47.7685
NM_016631	PAXBP1	-48.4415
NR_034164	EXD2	-48.5308
NM_015551	SUSD5	-48.9304
NM_001048230	ADORA1	-49.0764
NM_025074	FRAS1	-49.4559
NM_020351	COL8A1	-49.7285
NM_005360	MAF	-50.7859
NR_077227	LOC100128885	-50.9612
NR_046236	CMPK2	-51.0824
NM_031895	CACNG8	-51.6545
NM_001145542	ZSCAN18	-51.7547
NM_015480	PVRL3	-52.0325
NM_012284	KCNH3	-53.4257
NR_038343	MAGI2-AS3	-54.6788
NM_001190456	CORO2B	-55.6668
NM_014141	CNTNAP2	-56.143
NM_173214	NFAT5	-56.498
NM_006288	THY1	-56.6595
NM_001137608	ZNF732	-56.7061
NM_001155	ANXA6	-57.3309
NM_198269	HIPK1	-57.6313
NM_001159293	ZNF737	-57.9321
NM_001145344	ZNF566	-58.9532
NM_023009	MARCKSL1	-59.004
NR_052852	MARCKSL1	-59.2147
NM_001252	CD70	-60.2805
NM_001286129	MARK1	-60.4303
NM_001163999	MECOM	-61.3619
NM_005328	HAS2	-61.5041
NM_001076675	ZNF626	-61.5843
NM_000784	CYP27A1	-61.9061
NM_013231	FLRT2	-63.3935
NM_015973	GAL	-64.3897
NM_015009	PDZRN3	-64.536
NM_001281430	TNFRSF8	-64.789
NM_001166265	LTBP1	-66.0887
NM_052854	CREB3L1	-67.7312
NM_006528	TFPI2	-67.732
NM_152278	TCEAL7	-68.0881
NM_015570	AUTS2	-68.7329
NM_022549	FEZ1	-70.7507
NM_024514	CYP2R1	-71.3475
NM_173567	EPHX4	-72.9063
NM_145640	APOL3	-73.5165
NM_001017396	ZNF2	-74.5504
NM_003733	OASL	-76.9754
NM_022166	XYLT1	-77.2467
NM_001286616	ANO4	-77.2938
NR_026827	LINC00839	-79.6779
NM_001206729	AKT3	-79.7168
NM_015714	G0S2	-80.0683
NM_001039705	TRO	-80.4817
NM_001193622	PINLYP	-83.0776
NM_005907	MAN1A1	-83.0873
NM_022475	HHIP	-83.8539
NM_207334	FAM43B	-85.547
NM_033274	ADAM19	-86.466
NM_016323	HERC5	-87.2001
NM_177454	FAM171B	-87.6378
NM_032415	CARD11	-89.8565
NM_001098816	TENM4	-90.7374
NM_198270	NHS	-91.1432
NM_172359	CD46	-91.2817
NM_002820	PTHLH	-92.3977
NR_024380	LOC441666	-95.7049
NM_001164097	VCAN	-96.0169
NM_001142499	FLYWCH2	-96.6827
NM_033100	CDHR1	-98.4256
NM_016817	OAS2	-98.8615
NM_198964	PTHLH	-98.8928
NM_001343	DAB2	-103.12
NM_003888	ALDH1A2	-104.819
NM_002998	SDC2	-105.939
NM_004631	LRP8	-106.414
NM_052852	ZNF486	-107.047
NR_027049	ZNF788	-108.201
NM_023106	FGFR1	-108.314
NM_002292	LAMB2	-108.352
NM_002185	IL7R	-109.456
NM_194298	SLC16A9	-110.244
NM_053016	PALM2	-111.919
NM_031218	ZNF93	-112.208
NM_001270452	PRSS21	-115.309
NM_004385	VCAN	-115.427
NM_001288719	STAT5A	-116.853
NM_052879	LARP4	-119.536
NM_001252507	C14orf132	-123.188
NM_007138	ZNF90	-129.763
NM_001167738	NAV1	-129.965
NM_001001415	ZNF429	-133.451
NM_001387	DPYSL3	-137.588
NM_001001668	ZNF470	-162.157
NM_018650	MARK1	-163.007
NM_024501	HOXD1	-167.917
NM_005602	CLDN11	-177.011
NM_033518	SLC38A5	-178.557
NM_001129891	FAM196B	-179.765
NM_032682	FOXP1	-181.54
NM_007361	NID2	-185.369
NM_001010924	FAM171A1	-188.329
NM_005103	FEZ1	-188.57
NM_199320	JADE1	-195.197
NM_000922	PDE3B	-196.277
NM_005708	GPC6	-197.65
NM_018043	ANO1	-227.306
NM_001289861	PER3	-237.876
NM_020814	"March4"	-246.68
NM_001197294	DPYSL3	-249.166
NM_001190972	C8orf88	-252.329
NM_002403	MFAP2	-267.798
NM_002523	NPTX2	-290.467
NM_020828	ZFP28	-305.866
NM_152476	ZNF560	-316.947
NM_000885	ITGA4	-337.734
NM_170697	ALDH1A2	-357.261
NR_030299	MIR573	-375.461
NR_036521	ZNF667-AS1	-391.381
NM_001007026	ATN1	-513.452
NM_002535	OAS2	-630.891
NM_003070	SMARCA2	-683.926
[truncated: 1 more rows]

## Sheet: Cluster Summary
Functional Annotation Clustering No.	Descriptor	Enrichment Score		Functional Annotation Clustering
Cluster 1	Cellular adhesion molecules	5.90702		Current Background: Homo sapiens
Cluster 2	Extracellular region	5.08705		2,000 GenBank Transcripts submitted;
Cluster 3	EGF-like domain	3.50099		1994 DAVID IDs assigned to top 1,000 up-regulated and 1,000 most down-regulated
Cluster 4	ECM-receptor interaction	3.47697		228 Clusters with 1744 DAVID IDs in clusters
Cluster 5	Cell junction	3.05518		Medium Stringency
Cluster 6	SH3-domain	2.73
Cluster 7	Growth factor	2.72722
Cluster 8	zinc finger region:C2H2	2.50866
Cluster 9	Cardiomyopathy	2.42964
Cluster 10	Transmembrane region	2.28827
Cluster 11	PXXP-S3H domain	2.27643
Cluster 12	Basic-leucine zipper domain	2.26172
Cluster 13	EGF-calcium binding domain	2.05648
Cluster 14	Spectrin	2.01064
Cluster 15	Postsynaptic membrane	1.84134
Cluster 16	Innate immunity	1.81963
Cluster 17	Serpin-family	1.70328
Cluster 18	TNF receptor	1.66289
Cluster 19	Thyroglobulin type 1	1.66194
Cluster 20	Laminin EGF-like	1.59099
Gene Functional Classification, Group No.	Descriptor	Enrichment Score
Group 1	Secreted proteins	5.08705
Group 2	Developmental	4.53689
Group 3	Cell growth	3.55442
Group 4	Collagen	3.34897
Group 5	Membrane receptors	3.28187
Group 6	Laminin subunit	3.17709
Group 7	Serpin family	2.98763
Group 8	Calpain	2.89251
Group 9	low density lipoprotein receptor	2.83986
Group 10	Phosphoprotein	2.81809
Group 11	ADAM metallopeptidase	2.67372
Group 12	Integrin subunit	2.66397
Group 13	Wnt family	2.51922
Group 14	Calcium voltage-gated channel	2.51806
Group 15	Zinc-finger proteins	2.51554
Group 16	Collagen	2.49134
Group 17	Growth differentiation factor	2.45475
Group 18	Dehydrogenases	2.38803
Group 19	Enzymes	2.2817
Group 20	Kallikrein related peptidases	2.2296

## Sheet: GeneAcc#_Gene Symbol
Gene Accession No.	Gene Symbol	Species	Gene Description
NM_004920	AATK	Homo sapiens	apoptosis associated tyrosine kinase(AATK)
NM_005502	ABCA1	Homo sapiens	ATP binding cassette subfamily A member 1(ABCA1)
NM_080282	ABCA10	Homo sapiens	ATP binding cassette subfamily A member 10(ABCA10)
NM_173076	ABCA12	Homo sapiens	ATP binding cassette subfamily A member 12(ABCA12)
NM_212533	abca2	Homo sapiens	ATP binding cassette subfamily A member 2(ABCA2)
NM_001282293	ABCB8	Homo sapiens	ATP binding cassette subfamily B member 8(ABCB8)
NM_001144070	ABCC3	Homo sapiens	ATP binding cassette subfamily C member 3(ABCC3)
NM_003786	ABCC3	Homo sapiens	ATP binding cassette subfamily C member 3(ABCC3)
NM_004915	ABCG1	Homo sapiens	ATP binding cassette subfamily G member 1(ABCG1)
NR_037192	ABHD14A-ACY1	Homo sapiens	ABHD14A-ACY1 readthrough(ABHD14A-ACY1)
NM_001178124	ABI1	Homo sapiens	abl interactor 1(ABI1)
NM_015429	ABI3BP	Homo sapiens	ABI family member 3 binding protein(ABI3BP)
NM_014945	ABLIM3	Homo sapiens	actin binding LIM protein family member 3(ABLIM3)
NM_001270448	ACADVL	Homo sapiens	acyl-CoA dehydrogenase, very long chain(ACADVL)
NM_001135704	ACBD4	Homo sapiens	acyl-CoA binding domain containing 4(ACBD4)
NM_015831	ACHE	Homo sapiens	acetylcholinesterase (Cartwright blood group)(ACHE)
NM_152331	ACOT4	Homo sapiens	acyl-CoA thioesterase 4(ACOT4)
NM_001611	ACP5	Homo sapiens	acid phosphatase 5, tartrate resistant(ACP5)
NM_001134194	ACPP	Homo sapiens	acid phosphatase, prostate(ACPP)
NM_001288971	ACSF2	Homo sapiens	acyl-CoA synthetase family member 2(ACSF2)
NM_001288972	ACSF2	Homo sapiens	acyl-CoA synthetase family member 2(ACSF2)
NM_001288969	ACSF2	Homo sapiens	acyl-CoA synthetase family member 2(ACSF2)
NM_025149	ACSF2	Homo sapiens	acyl-CoA synthetase family member 2(ACSF2)
NM_001995	ACSL1	Homo sapiens	acyl-CoA synthetase long-chain family member 1(ACSL1)
NM_001286710	ACSL1	Homo sapiens	acyl-CoA synthetase long-chain family member 1(ACSL1)
NM_001286712	ACSL1	Homo sapiens	acyl-CoA synthetase long-chain family member 1(ACSL1)
NM_001076552	ACSS2	Homo sapiens	acyl-CoA synthetase short-chain family member 2(ACSS2)
NM_001242393	ACSS2	Homo sapiens	acyl-CoA synthetase short-chain family member 2(ACSS2)
NM_001017992	ACTBL2	Homo sapiens	actin, beta like 2(ACTBL2)
NM_001103	ACTN2	Homo sapiens	actinin alpha 2(ACTN2)
NM_001261465	ADAM15	Homo sapiens	ADAM metallopeptidase domain 15(ADAM15)
NR_048578	ADAM15	Homo sapiens	ADAM metallopeptidase domain 15(ADAM15)
NM_207191	ADAM15	Homo sapiens	ADAM metallopeptidase domain 15(ADAM15)
NM_033274	ADAM19	Homo sapiens	ADAM metallopeptidase domain 19(ADAM19)
NM_003812	ADAM23	Homo sapiens	ADAM metallopeptidase domain 23(ADAM23)
NM_006988	adamts1	Homo sapiens	ADAM metallopeptidase with thrombospondin type 1 motif 1(ADAMTS1)
NM_139055	ADAMTS15	Homo sapiens	ADAM metallopeptidase with thrombospondin type 1 motif 15(ADAMTS15)
NM_197941	ADAMTS6	Homo sapiens	ADAM metallopeptidase with thrombospondin type 1 motif 6(ADAMTS6)
NM_207517	ADAMTSL3	Homo sapiens	ADAMTS like 3(ADAMTSL3)
NM_001160230	ADARB1	Homo sapiens	adenosine deaminase, RNA specific B1(ADARB1)
NM_001112	ADARB1	Homo sapiens	adenosine deaminase, RNA specific B1(ADARB1)
NM_001286057	ADCY7	Homo sapiens	adenylate cyclase 7(ADCY7)
NM_014921	ADGRL1	Homo sapiens	adhesion G protein-coupled receptor L1(ADGRL1)
NM_012302	ADGRL2	Homo sapiens	adhesion G protein-coupled receptor L2(ADGRL2)
NM_001253845	adm2	Homo sapiens	adrenomedullin 2(ADM2)
NM_024866	adm2	Homo sapiens	adrenomedullin 2(ADM2)
NM_001048230	ADORA1	Homo sapiens	adenosine A1 receptor(ADORA1)
NM_199162	ADPRHL1	Homo sapiens	ADP-ribosylhydrolase like 1(ADPRHL1)
NM_000679	ADRA1B	Homo sapiens	adrenoceptor alpha 1B(ADRA1B)
NM_000678	ADRA1D	Homo sapiens	adrenoceptor alpha 1D(ADRA1D)
NM_000024	ADRB2	Homo sapiens	adrenoceptor beta 2(ADRB2)
NM_152328	ADSSL1	Homo sapiens	adenylosuccinate synthase like 1(ADSSL1)
NM_001129	AEBP1	Homo sapiens	AE binding protein 1(AEBP1)
NM_001206929	AGER	Homo sapiens	advanced glycosylation end-product specific receptor(AGER)
NM_000644	AGL	Homo sapiens	amylo-alpha-1, 6-glucosidase, 4-alpha-glucanotransferase(AGL)
NM_006408	AGR2	Homo sapiens	anterior gradient 2, protein disulphide isomerase family member(AGR2)
NM_024060	AHNAK	Homo sapiens	AHNAK nucleoprotein(AHNAK)
NM_001242412	AHRR	Homo sapiens	aryl-hydrocarbon receptor repressor(AHRR)
NM_001622	AHSG	Homo sapiens	alpha 2-HS glycoprotein(AHSG)
NM_001039775	AIM1L	Homo sapiens	absent in melanoma 1-like(AIM1L)
NM_174858	ak5	Homo sapiens	adenylate kinase 5(AK5)
NM_152327	AK7	Homo sapiens	adenylate kinase 7(AK7)
NM_001278309	AKAP3	Homo sapiens	A-kinase anchoring protein 3(AKAP3)
NM_001353	AKR1C1	Homo sapiens	aldo-keto reductase family 1 member C1(AKR1C1)
NM_005465	AKT3	Homo sapiens	AKT serine/threonine kinase 3(AKT3)
NM_001206729	AKT3	Homo sapiens	AKT serine/threonine kinase 3(AKT3)
NM_000689	ALDH1A1	Homo sapiens	aldehyde dehydrogenase 1 family member A1(ALDH1A1)
NM_003888	ALDH1A2	Homo sapiens	aldehyde dehydrogenase 1 family member A2(ALDH1A2)
NM_170697	ALDH1A2	Homo sapiens	aldehyde dehydrogenase 1 family member A2(ALDH1A2)
NM_001135168	aldh3a1	Homo sapiens	aldehyde dehydrogenase 3 family member A1(ALDH3A1)
NM_001135167	aldh3a1	Homo sapiens	aldehyde dehydrogenase 3 family member A1(ALDH3A1)
NM_000691	aldh3a1	Homo sapiens	aldehyde dehydrogenase 3 family member A1(ALDH3A1)
NM_000695	aldh3b2	Homo sapiens	aldehyde dehydrogenase 3 family member B2(ALDH3B2)
NM_001031615	aldh3b2	Homo sapiens	aldehyde dehydrogenase 3 family member B2(ALDH3B2)
NM_001632	Alpp	Homo sapiens	alkaline phosphatase, placental(ALPP)
NM_181847	AMIGO2	Homo sapiens	adhesion molecule with Ig like domain 2(AMIGO2)
NM_001143668	AMIGO2	Homo sapiens	adhesion molecule with Ig like domain 2(AMIGO2)
NM_030943	AMN	Homo sapiens	amnion associated transmembrane protein(AMN)
NM_001025389	AMPD3	Homo sapiens	adenosine monophosphate deaminase 3(AMPD3)
NM_001172431	AMPD3	Homo sapiens	adenosine monophosphate deaminase 3(AMPD3)
NM_139316	AMPH	Homo sapiens	amphiphysin(AMPH)
NM_001256712	ANAPC10	Homo sapiens	anaphase promoting complex subunit 10(ANAPC10)
NM_001289414	ANAPC11	Homo sapiens	anaphase promoting complex subunit 11(ANAPC11)
NM_001278487	ANAPC15	Homo sapiens	anaphase promoting complex subunit 15(ANAPC15)
NM_001148	ANK2	Homo sapiens	ankyrin 2(ANK2)
NM_020977	ANK2	Homo sapiens	ankyrin 2(ANK2)
NM_001149	ANK3	Homo sapiens	ankyrin 3(ANK3)
NM_001256182	ANKRD11	Homo sapiens	ankyrin repeat domain 11(ANKRD11)
NR_026868	ANKRD19P	Homo sapiens	ankyrin repeat domain 19, pseudogene(ANKRD19P)
NM_020349	ANKRD2	Homo sapiens	ankyrin repeat domain 2(ANKRD2)
NR_073430	ANKRD20A19P	Homo sapiens	ankyrin repeat domain 20 family member A19, pseudogene(ANKRD20A19P)
NM_198493	ANKRD45	Homo sapiens	ankyrin repeat domain 45(ANKRD45)
NM_198401	ANKRD46	Homo sapiens	ankyrin repeat domain 46(ANKRD46)
NM_001270379	ANKRD46	Homo sapiens	ankyrin repeat domain 46(ANKRD46)
NM_018043	ANO1	Homo sapiens	anoctamin 1(ANO1)
NM_001286616	ANO4	Homo sapiens	anoctamin 4(ANO4)
NM_001142678	ANO6	Homo sapiens	anoctamin 6(ANO6)
NM_001150	ANPEP	Homo sapiens	alanyl aminopeptidase, membrane(ANPEP)
NM_001286780	ANTXR2	Homo sapiens	anthrax toxin receptor 2(ANTXR2)
NM_001155	ANXA6	Homo sapiens	annexin A6(ANXA6)
NM_001193544	ANXA6	Homo sapiens	annexin A6(ANXA6)
NM_001278923	ANXA8L1	Homo sapiens	annexin A8-like 1(ANXA8L1)
NM_001277732	AOC3	Homo sapiens	amine oxidase, copper containing 3(AOC3)
NM_001130524	AP1M1	Homo sapiens	adaptor related protein complex 1 mu 1 subunit(AP1M1)
NM_001278511	ap3b2	Homo sapiens	adaptor related protein complex 3 beta 2 subunit(AP3B2)
NM_001254728	AP4S1	Homo sapiens	adaptor related protein complex 4 sigma 1 subunit(AP4S1)
NM_006051	APBB3	Homo sapiens	amyloid beta precursor protein binding family B member 3(APBB3)
NM_153360	apcdd1l	Homo sapiens	APC down-regulated 1 like(APCDD1L)
NM_001271748	APEX2	Homo sapiens	apurinic/apyrimidinic endodeoxyribonuclease 2(APEX2)
NM_001642	APLP2	Homo sapiens	amyloid beta precursor like protein 2(APLP2)
NM_021822	APOBEC3G	Homo sapiens	apolipoprotein B mRNA editing enzyme catalytic subunit 3G(APOBEC3G)
NM_001166002	APOBEC3H	Homo sapiens	apolipoprotein B mRNA editing enzyme catalytic subunit 3H(APOBEC3H)
NM_003661	APOL1	Homo sapiens	apolipoprotein L1(APOL1)
NM_145640	apol3	Homo sapiens	apolipoprotein L3(APOL3)
NM_001195250	APTX	Homo sapiens	aprataxin(APTX)
NM_175069	APTX	Homo sapiens	aprataxin(APTX)
NM_004925	AQP3	Homo sapiens	aquaporin 3 (Gill blood group)(AQP3)
NM_020340	ARFGEF3	Homo sapiens	ARFGEF family member 3(ARFGEF3)
NR_045675	ARHGAP22	Homo sapiens	Rho GTPase activating protein 22(ARHGAP22)
NM_015071	ARHGAP26	Homo sapiens	Rho GTPase activating protein 26(ARHGAP26)
NM_001010000	ARHGAP28	Homo sapiens	Rho GTPase activating protein 28(ARHGAP28)
NM_001164431	ARHGAP40	Homo sapiens	Rho GTPase activating protein 40(ARHGAP40)
NM_152432	ARHGAP42	Homo sapiens	Rho GTPase activating protein 42(ARHGAP42)
NM_001001669	ARHGEF37	Homo sapiens	Rho guanine nucleotide exchange factor 37(ARHGEF37)
NM_032995	ARHGEF4	Homo sapiens	Rho guanine nucleotide exchange factor 4(ARHGEF4)
NM_015320	ARHGEF4	Homo sapiens	Rho guanine nucleotide exchange factor 4(ARHGEF4)
NM_018071	ARHGEF40	Homo sapiens	Rho guanine nucleotide exchange factor 40(ARHGEF40)
NM_001113513	ARHGEF7	Homo sapiens	Rho guanine nucleotide exchange factor 7(ARHGEF7)
NM_001123040	Arih2os	Homo sapiens	ariadne homolog 2 opposite strand(ARIH2OS)
NM_001037174	ARL5A	Homo sapiens	ADP ribosylation factor like GTPase 5A(ARL5A)
NM_001256129	ARL8A	Homo sapiens	ADP ribosylation factor like GTPase 8A(ARL8A)
NM_206919	ARL9	Homo sapiens	ADP ribosylation factor like GTPase 9(ARL9)
NM_001286574	ARMC12	Homo sapiens	armadillo repeat containing 12(ARMC12)
NM_018076	ARMC4	Homo sapiens	armadillo repeat containing 4(ARMC4)
NM_016608	ARMCX1	Homo sapiens	armadillo repeat containing, X-linked 1(ARMCX1)
NM_001256155	ARMCX4	Homo sapiens	armadillo repeat containing, X-linked 4(ARMCX4)
NM_001248005	ARNTL2	Homo sapiens	aryl hydrocarbon receptor nuclear translocator like 2(ARNTL2)
NM_020682	AS3MT	Homo sapiens	arsenite methyltransferase(AS3MT)
NM_017707	ASAP3	Homo sapiens	ArfGAP with SH3 domain, ankyrin repeat and PH domain 3(ASAP3)
NM_183377	ASIC2	Homo sapiens	acid sensing ion channel subunit 2(ASIC2)
NM_133436	ASNS	Homo sapiens	asparagine synthetase (glutamine-hydrolyzing)(ASNS)
NM_183356	ASNS	Homo sapiens	asparagine synthetase (glutamine-hydrolyzing)(ASNS)
NM_001178075	ASNS	Homo sapiens	asparagine synthetase (glutamine-hydrolyzing)(ASNS)
NM_018188	ATAD3A	Homo sapiens	ATPase family, AAA domain containing 3A(ATAD3A)
NM_024997	atf7ip2	Homo sapiens	activating transcription factor 7 interacting protein 2(ATF7IP2)
NR_045815	atf7ip2	Homo sapiens	activating transcription factor 7 interacting protein 2(ATF7IP2)
NM_001205122	ATG13	Homo sapiens	autophagy related 13(ATG13)
NM_173681	ATG9B	Homo sapiens	autophagy related 9B(ATG9B)
NM_001007026	ATN1	Homo sapiens	atrophin 1(ATN1)
NM_145178	ATOH7	Homo sapiens	atonal bHLH transcription factor 7(ATOH7)
NM_001141974	ATP13A2	Homo sapiens	ATPase 13A2(ATP13A2)
NR_027646	ATP1A1-AS1	Homo sapiens	ATP1A1 antisense RNA 1(ATP1A1-AS1)
NM_014861	ATP2C2	Homo sapiens	ATPase secretory pathway Ca2+ transporting 2(ATP2C2)
NM_015570	AUTS2	Homo sapiens	autism susceptibility candidate 2(AUTS2)
NM_052998	AZIN2	Homo sapiens	antizyme inhibitor 2(AZIN2)
NM_014256	B3GNT3	Homo sapiens	UDP-GlcNAc:betaGal beta-1,3-N-acetylglucosaminyltransferase 3(B3GNT3)
NM_001009905	B3GNTL1	Homo sapiens	UDP-GlcNAc:betaGal beta-1,3-N-acetylglucosaminyltransferase-like 1(B3GNTL1)
NM_001478	B4GALNT1	Homo sapiens	beta-1,4-N-acetyl-galactosaminyltransferase 1(B4GALNT1)
NM_001276468	B4GALNT1	Homo sapiens	beta-1,4-N-acetyl-galactosaminyltransferase 1(B4GALNT1)
NM_017451	BAIAP2	Homo sapiens	BAI1 associated protein 2(BAIAP2)
NM_006340	BAIAP2	Homo sapiens	BAI1 associated protein 2(BAIAP2)
NM_025045	BAIAP2L2	Homo sapiens	BAI1 associated protein 2 like 2(BAIAP2L2)
NM_012342	BAMBI	Homo sapiens	BMP and activin membrane bound inhibitor(BAMBI)
NM_001271606	BASP1	Homo sapiens	brain abundant membrane attached signal protein 1(BASP1)
NM_018664	BATF3	Homo sapiens	basic leucine zipper ATF-like transcription factor 3(BATF3)
NM_198427	BCAN	Homo sapiens	brevican(BCAN)
NM_001178093	BCAT1	Homo sapiens	branched chain amino acid transaminase 1(BCAT1)
NM_018014	BCL11A	Homo sapiens	B-cell CLL/lymphoma 11A(BCL11A)
NM_000633	BCL2	Homo sapiens	BCL2, apoptosis regulator(BCL2)
NM_001256397	BCO2	Homo sapiens	beta-carotene oxygenase 2(BCO2)
NM_031938	BCO2	Homo sapiens	beta-carotene oxygenase 2(BCO2)
NM_001257343	Bcs1l	Homo sapiens	BCS1 homolog, ubiquinol-cytochrome c reductase complex chaperone(BCS1L)
NM_203315	BDH1	Homo sapiens	3-hydroxybutyrate dehydrogenase, type 1(BDH1)
NM_000710	BDKRB1	Homo sapiens	bradykinin receptor B1(BDKRB1)
NM_000623	BDKRB2	Homo sapiens	bradykinin receptor B2(BDKRB2)
NM_001709	BDNF	Homo sapiens	brain derived neurotrophic factor(BDNF)
NM_001143808	BDNF	Homo sapiens	brain derived neurotrophic factor(BDNF)
NM_020836	BEGAIN	Homo sapiens	brain enriched guanylate kinase associated(BEGAIN)
NM_152751	BEND7	Homo sapiens	BEN domain containing 7(BEND7)
NM_017682	BEST2	Homo sapiens	bestrophin 2(BEST2)
NM_032621	BEX2	Homo sapiens	brain expressed X-linked 2(BEX2)
NM_001282674	BEX3	Homo sapiens	brain expressed X-linked 3(BEX3)
NM_001080425	BEX4	Homo sapiens	brain expressed X-linked 4(BEX4)
NM_001161705	BFSP1	Homo sapiens	beaded filament structural protein 1(BFSP1)
NM_001278607	BFSP1	Homo sapiens	beaded filament structural protein 1(BFSP1)
NM_001711	BGN	Homo sapiens	biglycan(BGN)
NM_030762	BHLHE41	Homo sapiens	basic helix-loop-helix family member e41(BHLHE41)
NM_207311	BICDL1	Homo sapiens	BICD family like cargo adaptor 1(BICDL1)
NM_001103175	BICDL2	Homo sapiens	BICD family like cargo adaptor 2(BICDL2)
NM_001244570	BID	Homo sapiens	BH3 interacting domain death agonist(BID)
NR_103783	BLACAT1	Homo sapiens	bladder cancer associated transcript 1 (non-protein coding)(BLACAT1)
NM_001167822	BLCAP	Homo sapiens	bladder cancer associated protein(BLCAP)
NR_037658	BLOC1S1-RDH5	Homo sapiens	BLOC1S1-RDH5 readthrough(BLOC1S1-RDH5)
NM_001282436	BLOC1S2	Homo sapiens	biogenesis of lysosomal organelles complex 1 subunit 2(BLOC1S2)
NR_037616	BLOC1S5-TXNDC5	Homo sapiens	BLOC1S5-TXNDC5 readthrough (NMD candidate)(BLOC1S5-TXNDC5)
NM_001719	BMP7	Homo sapiens	bone morphogenetic protein 7(BMP7)
NM_033254	BOC	Homo sapiens	BOC cell adhesion associated, oncogene regulated(BOC)
NM_014618	BRINP1	Homo sapiens	BMP/retinoic acid inducible neural specific 1(BRINP1)
NM_032430	BRSK1	Homo sapiens	BR serine/threonine kinase 1(BRSK1)
NM_004335	BST2	Homo sapiens	bone marrow stromal cell antigen 2(BST2)
NM_144587	BTBD16	Homo sapiens	BTB domain containing 16(BTBD16)
NM_001281723	BTD	Homo sapiens	biotinidase(BTD)
NM_194441	BTN3A1	Homo sapiens	butyrophilin subfamily 3 member A1(BTN3A1)
NM_001278616	BUB1	Homo sapiens	BUB1 mitotic checkpoint serine/threonine kinase(BUB1)
NM_001163813	c10orf2	Homo sapiens	twinkle mtDNA helicase(TWNK)
NM_001163814	c10orf2	Homo sapiens	twinkle mtDNA helicase(TWNK)
NM_001286069	C11orf54	Homo sapiens	chromosome 11 open reading frame 54(C11orf54)
NM_001286068	C11orf54	Homo sapiens	chromosome 11 open reading frame 54(C11orf54)
NM_001136485	C11orf86	Homo sapiens	chromosome 11 open reading frame 86(C11orf86)
NM_001144936	c11orf95	Homo sapiens	chromosome 11 open reading frame 95(C11orf95)
NM_001252507	C14orf132	Homo sapiens	chromosome 14 open reading frame 132(C14orf132)
NM_001102369	c14orf159	Homo sapiens	chromosome 14 open reading frame 159(C14orf159)
NM_197955	C15ORF48	Homo sapiens	chromosome 15 open reading frame 48(C15orf48)
NM_001100622	c17orf80	Homo sapiens	chromosome 17 open reading frame 80(C17orf80)
NM_198534	C19orf45	Homo sapiens	chromosome 19 open reading frame 45(C19orf45)
NM_024709	C1orf115	Homo sapiens	chromosome 1 open reading frame 115(C1orf115)
NM_001145636	C1orf228	Homo sapiens	chromosome 1 open reading frame 228(C1orf228)
NM_001164245	C1orf27	Homo sapiens	chromosome 1 open reading frame 27(C1orf27)
NM_017860	C1orf56	Homo sapiens	chromosome 1 open reading frame 56(C1orf56)
NM_001010908	C1QL3	Homo sapiens	complement C1q like 3(C1QL3)
NM_001008223	C1QL4	Homo sapiens	complement C1q like 4(C1QL4)
NM_182486	C1QTNF6	Homo sapiens	C1q and tumor necrosis factor related protein 6(C1QTNF6)
NM_031910	C1QTNF6	Homo sapiens	C1q and tumor necrosis factor related protein 6(C1QTNF6)
NM_173644	C20orf197	Homo sapiens	chromosome 20 open reading frame 197(C20orf197)
NM_207322	C2CD4A	Homo sapiens	C2 calcium dependent domain containing 4A(C2CD4A)
NM_001136263	C2CD4C	Homo sapiens	C2 calcium dependent domain containing 4C(C2CD4C)
NM_001104629	C4ORF19	Homo sapiens	chromosome 4 open reading frame 19(C4orf19)
NM_001145020	C6orf52	Homo sapiens	chromosome 6 open reading frame 52(C6orf52)
NM_001195032	C6orf99	Homo sapiens	chromosome 6 open reading frame 99(C6orf99)
NM_001243755	C7orf49	Homo sapiens	chromosome 7 open reading frame 49(C7orf49)
NM_001244584	C7orf55-LUC7L2	Homo sapiens	C7orf55-LUC7L2 readthrough(C7orf55-LUC7L2)
NM_001267866	c7orf57	Homo sapiens	chromosome 7 open reading frame 57(C7orf57)
NM_001004323	C7orf61	Homo sapiens	chromosome 7 open reading frame 61(C7orf61)
NR_038877	C8orf34-AS1	Homo sapiens	C8orf34 antisense RNA 1(C8orf34-AS1)
NM_001190972	C8orf88	Homo sapiens	chromosome 8 open reading frame 88(C8orf88)
NM_001142413	C9orf47	Homo sapiens	chromosome 9 open reading frame 47(C9orf47)
NM_001216	CA9	Homo sapiens	carbonic anhydrase 9(CA9)
NM_020925	CACHD1	Homo sapiens	cache domain containing 1(CACHD1)
NM_000722	CACNA2D1	Homo sapiens	calcium voltage-gated channel auxiliary subunit alpha2delta 1(CACNA2D1)
NM_018398	CACNA2D3	Homo sapiens	calcium voltage-gated channel auxiliary subunit alpha2delta 3(CACNA2D3)
NM_201593	CACNB2	Homo sapiens	calcium voltage-gated channel auxiliary subunit beta 2(CACNB2)
NM_014405	CACNG4	Homo sapiens	calcium voltage-gated channel auxiliary subunit gamma 4(CACNG4)
NM_031895	CACNG8	Homo sapiens	calcium voltage-gated channel auxiliary subunit gamma 8(CACNG8)
NM_001256502	CADM2	Homo sapiens	cell adhesion molecule 2(CADM2)
NM_004929	calb1	Homo sapiens	calbindin 1(CALB1)
NR_024552	CALHM2	Homo sapiens	calcium homeostasis modulator 2(CALHM2)
NM_005185	CALML3	Homo sapiens	calmodulin like 3(CALML3)
NM_017422	CALML5	Homo sapiens	calmodulin like 5(CALML5)
NM_020439	CAMK1G	Homo sapiens	calcium/calmodulin dependent protein kinase IG(CAMK1G)
NM_172084	CAMK2B	Homo sapiens	calcium/calmodulin dependent protein kinase II beta(CAMK2B)
NM_172129	CAMK2D	Homo sapiens	calcium/calmodulin dependent protein kinase II delta(CAMK2D)
NM_001744	CAMK4	Homo sapiens	calcium/calmodulin dependent protein kinase IV(CAMK4)
NR_103765	CAND1.11	Homo sapiens	uncharacterized LOC100130460(CAND1.11)
NM_001145122	CAPN14	Homo sapiens	calpain 14(CAPN14)
NM_001143962	CAPN8	Homo sapiens	calpain 8(CAPN8)
NM_032330	CAPNS2	Homo sapiens	calpain small subunit 2(CAPNS2)
NM_032415	CARD11	Homo sapiens	caspase recruitment domain family member 11(CARD11)
NM_052819	CARD14	Homo sapiens	caspase recruitment domain family member 14(CARD14)
NM_024110	CARD14	Homo sapiens	caspase recruitment domain family member 14(CARD14)
NM_001017534	CARD16	Homo sapiens	caspase recruitment domain family member 16(CARD16)
NM_001278266	CARHSP1	Homo sapiens	calcium regulated heat stable protein 1(CARHSP1)
NM_032977	CASP10	Homo sapiens	caspase 10(CASP10)
NM_001230	CASP10	Homo sapiens	caspase 10(CASP10)
NM_012114	CASP14	Homo sapiens	caspase 14(CASP14)
NM_001284212	CAST	Homo sapiens	calpastatin(CAST)
NR_038894	CBR3-AS1	Homo sapiens	CBR3 antisense RNA 1(CBR3-AS1)
NM_003655	CBX4	Homo sapiens	chromobox 4(CBX4)
NM_001164720	CC2D2A	Homo sapiens	coiled-coil and C2 domain containing 2A(CC2D2A)
NM_133459	CCBE1	Homo sapiens	collagen and calcium binding EGF domains 1(CCBE1)
NM_001093729	CCDC102B	Homo sapiens	coiled-coil domain containing 102B(CCDC102B)
NM_033626	CCDC120	Homo sapiens	coiled-coil domain containing 120(CCDC120)
NM_144688	CCDC155	Homo sapiens	coiled-coil domain containing 155(CCDC155)
NM_001013635	CCDC184	Homo sapiens	coiled-coil domain containing 184(CCDC184)
NM_025214	CCDC68	Homo sapiens	coiled-coil domain containing 68(CCDC68)
NM_024688	CCDC7	Homo sapiens	coiled-coil domain containing 7(CCDC7)
NM_001080433	CCDC85A	Homo sapiens	coiled-coil domain containing 85A(CCDC85A)
NM_001111046	CCNA1	Homo sapiens	cyclin A1(CCNA1)
NM_001111047	CCNA1	Homo sapiens	cyclin A1(CCNA1)
NM_001111045	CCNA1	Homo sapiens	cyclin A1(CCNA1)
NM_003914	CCNA1	Homo sapiens	cyclin A1(CCNA1)
NM_033670	CCNB3	Homo sapiens	cyclin B3(CCNB3)
NM_033031	CCNB3	Homo sapiens	cyclin B3(CCNB3)
NM_001136125	CCND3	Homo sapiens	cyclin D3(CCND3)
NM_001166284	CCT7	Homo sapiens	chaperonin containing TCP1 subunit 7(CCT7)
NM_000591	CD14	Homo sapiens	CD14 molecule(CD14)
NM_174941	CD163L1	Homo sapiens	CD163 molecule like 1(CD163L1)
NM_172359	CD46	Homo sapiens	CD46 molecule(CD46)
NM_001252	CD70	Homo sapiens	CD70 molecule(CD70)
NM_004355	CD74	Homo sapiens	CD74 molecule(CD74)
NM_001025158	CD74	Homo sapiens	CD74 molecule(CD74)
NM_001178010	CDC45	Homo sapiens	cell division cycle 45(CDC45)
NM_178181	CDCP1	Homo sapiens	CUB domain containing protein 1(CDCP1)
NM_001797	CDH11	Homo sapiens	cadherin 11(CDH11)
NM_001220491	CDH13	Homo sapiens	cadherin 13(CDH13)
NM_001204746	CDH16	Homo sapiens	cadherin 16(CDH16)
NM_001792	CDH2	Homo sapiens	cadherin 2(CDH2)
NM_177980	CDH26	Homo sapiens	cadherin 26(CDH26)
NM_001796	CDH8	Homo sapiens	cadherin 8(CDH8)
NM_033100	CDHR1	Homo sapiens	cadherin related family member 1(CDHR1)
NM_001007540	CDHR4	Homo sapiens	cadherin related family member 4(CDHR4)
NM_001199056	CDIP1	Homo sapiens	cell death inducing p53 target 1(CDIP1)
NR_073008	CDK2AP1	Homo sapiens	cyclin dependent kinase 2 associated protein 1(CDK2AP1)
NR_073007	CDK2AP1	Homo sapiens	cyclin dependent kinase 2 associated protein 1(CDK2AP1)
NM_003936	CDK5R2	Homo sapiens	cyclin dependent kinase 5 regulatory subunit 2(CDK5R2)
NM_001278198	CDK5RAP3	Homo sapiens	CDK5 regulatory subunit associated protein 3(CDK5RAP3)
NM_001278217	CDK5RAP3	Homo sapiens	CDK5 regulatory subunit associated protein 3(CDK5RAP3)
NM_003948	CDKL2	Homo sapiens	cyclin dependent kinase like 2(CDKL2)
NM_004936	CDKN2B	Homo sapiens	cyclin dependent kinase inhibitor 2B(CDKN2B)
NM_078487	CDKN2B	Homo sapiens	cyclin dependent kinase inhibitor 2B(CDKN2B)
NM_001130851	CDKN3	Homo sapiens	cyclin dependent kinase inhibitor 3(CDKN3)
NM_006382	CDRT1	Homo sapiens	CMT1A duplicated region transcript 1(CDRT1)
NM_152342	CDYL2	Homo sapiens	chromodomain Y-like 2(CDYL2)
NM_001024912	CEACAM1	Homo sapiens	carcinoembryonic antigen related cell adhesion molecule 1(CEACAM1)
NM_002483	Ceacam6	Homo sapiens	carcinoembryonic antigen related cell adhesion molecule 6(CEACAM6)
NR_024483	CECR5-AS1	Homo sapiens	CECR5 antisense RNA 1(CECR5-AS1)
NM_001807	CEL	Homo sapiens	carboxyl ester lipase(CEL)
NM_006561	CELF2	Homo sapiens	CUGBP, Elav-like family member 2(CELF2)
NM_001025077	CELF2	Homo sapiens	CUGBP, Elav-like family member 2(CELF2)
NM_014246	CELSR1	Homo sapiens	cadherin EGF LAG seven-pass G-type receptor 1(CELSR1)
NM_001407	celsr3	Homo sapiens	cadherin EGF LAG seven-pass G-type receptor 3(CELSR3)
NR_047595	CENPJ	Homo sapiens	centromere protein J(CENPJ)
NM_001286971	CENPP	Homo sapiens	centromere protein P(CENPP)
NR_104462	CENPW	Homo sapiens	centromere protein W(CENPW)
NM_001042475	CEP85L	Homo sapiens	centrosomal protein 85 like(CEP85L)
NM_178842	CERS3	Homo sapiens	ceramide synthase 3(CERS3)
NM_001190202	CES4A	Homo sapiens	carboxylesterase 4A(CES4A)
NM_001190201	CES4A	Homo sapiens	carboxylesterase 4A(CES4A)
NM_001008723	CFAP58	Homo sapiens	cilia and flagella associated protein 58(CFAP58)
NM_000186	CFH	Homo sapiens	complement factor H(CFH)
NM_003956	CH25H	Homo sapiens	cholesterol 25-hydroxylase(CH25H)
NM_024111	CHAC1	Homo sapiens	ChaC glutathione specific gamma-glutamylcyclotransferase 1(CHAC1)
NM_001142776	CHAC1	Homo sapiens	ChaC glutathione specific gamma-glutamylcyclotransferase 1(CHAC1)
NM_001267	CHAD	Homo sapiens	chondroadherin(CHAD)
NM_213720	CHCHD10	Homo sapiens	coiled-coil-helix-coiled-coil-helix domain containing 10(CHCHD10)
NM_001819	CHGB	Homo sapiens	chromogranin B(CHGB)
NM_000750	CHRNB4	Homo sapiens	cholinergic receptor nicotinic beta 4 subunit(CHRNB4)
NM_004854	CHST10	Homo sapiens	carbohydrate sulfotransferase 10(CHST10)
NM_004267	CHST2	Homo sapiens	carbohydrate sulfotransferase 2(CHST2)
NM_175856	CHSY3	Homo sapiens	chondroitin sulfate synthase 3(CHSY3)
NM_001244664	CHTOP	Homo sapiens	chromatin target of PRMT1(CHTOP)
NM_144697	CIART	Homo sapiens	circadian associated repressor of transcription(CIART)
NR_023313	CIRBP	Homo sapiens	cold inducible RNA binding protein(CIRBP)
NM_016326	cklf	Homo sapiens	chemokine like factor(CKLF)
NM_001278202	CLCC1	Homo sapiens	chloride channel CLIC like 1(CLCC1)
NM_001127898	CLCN5	Homo sapiens	chloride voltage-gated channel 5(CLCN5)
NM_001114331	CLCN7	Homo sapiens	chloride voltage-gated channel 7(CLCN7)
NM_005602	CLDN11	Homo sapiens	claudin 11(CLDN11)
NM_199328	CLDN8	Homo sapiens	claudin 8(CLDN8)
NM_020982	CLDN9	Homo sapiens	claudin 9(CLDN9)
NM_005127	CLEC2B	Homo sapiens	C-type lectin domain family 2 member B(CLEC2B)
NR_002931	CLEC4GP1	Homo sapiens	C-type lectin domain family 4 member G pseudogene 1(CLEC4GP1)
NM_004669	CLIC3	Homo sapiens	chloride intracellular channel 3(CLIC3)
NM_024734	CLMN	Homo sapiens	calmin(CLMN)
NM_001286110	CLN3	Homo sapiens	CLN3, battenin(CLN3)
NM_001282175	CLPTM1	Homo sapiens	CLPTM1, transmembrane protein(CLPTM1)
NR_046236	CMPK2	Homo sapiens	cytidine/uridine monophosphate kinase 2(CMPK2)
NM_152495	CNIH3	Homo sapiens	cornichon family AMPA receptor auxiliary protein 3(CNIH3)
NM_001190847	CNOT4	Homo sapiens	CCR4-NOT transcription complex subunit 4(CNOT4)
NM_001190848	CNOT4	Homo sapiens	CCR4-NOT transcription complex subunit 4(CNOT4)
NM_001190850	CNOT4	Homo sapiens	CCR4-NOT transcription complex subunit 4(CNOT4)
NM_015463	CNRIP1	Homo sapiens	cannabinoid receptor interacting protein 1(CNRIP1)
NM_014141	CNTNAP2	Homo sapiens	contactin associated protein-like 2(CNTNAP2)
NM_015198	COBL	Homo sapiens	cordon-bleu WH2 repeat protein(COBL)
NM_004086	COCH	Homo sapiens	cochlin(COCH)
NM_030582	COL18A1	Homo sapiens	collagen type XVIII alpha 1 chain(COL18A1)
NM_030820	COL21A1	Homo sapiens	collagen type XXI alpha 1 chain(COL21A1)
NM_032888	COL27A1	Homo sapiens	collagen type XXVII alpha 1 chain(COL27A1)
NM_000093	COL5A1	Homo sapiens	collagen type V alpha 1 chain(COL5A1)
NM_000393	COL5A2	Homo sapiens	collagen type V alpha 2 chain(COL5A2)
NM_015719	COL5A3	Homo sapiens	collagen type V alpha 3 chain(COL5A3)
NM_020351	COL8A1	Homo sapiens	collagen type VIII alpha 1 chain(COL8A1)
NM_005202	COL8A2	Homo sapiens	collagen type VIII alpha 2 chain(COL8A2)
NM_001853	COL9A3	Homo sapiens	collagen type IX alpha 3 chain(COL9A3)
NM_001101653	COMMD9	Homo sapiens	COMM domain containing 9(COMMD9)
NM_001135161	COMT	Homo sapiens	catechol-O-methyltransferase(COMT)
NM_001190456	CORO2B	Homo sapiens	coronin 2B(CORO2B)
NM_016352	CPA4	Homo sapiens	carboxypeptidase A4(CPA4)
NM_001127442	CPA5	Homo sapiens	carboxypeptidase A5(CPA5)
NM_015692	CPAMD8	Homo sapiens	C3 and PZP like, alpha-2-macroglobulin domain containing 8(CPAMD8)
NM_001177384	CPEB2	Homo sapiens	cytoplasmic polyadenylation element binding protein 2(CPEB2)
NM_001030005	CPLX3	Homo sapiens	complexin 3(CPLX3)
NM_018340	CPPED1	Homo sapiens	calcineurin like phosphoesterase domain containing 1(CPPED1)
NM_016134	CPQ	Homo sapiens	carboxypeptidase Q(CPQ)
NM_001145136	CPT1B	Homo sapiens	carnitine palmitoyltransferase 1B(CPT1B)
NM_152245	CPT1B	Homo sapiens	carnitine palmitoyltransferase 1B(CPT1B)
NM_001878	CRABP2	Homo sapiens	cellular retinoic acid binding protein 2(CRABP2)
NM_052854	CREB3L1	Homo sapiens	cAMP responsive element binding protein 3 like 1(CREB3L1)
NM_001079846	CREBBP	Homo sapiens	CREB binding protein(CREBBP)
NR_028025	CREBZF	Homo sapiens	CREB/ATF bZIP transcription factor(CREBZF)
NM_031461	CRISPLD1	Homo sapiens	cysteine rich secretory protein LCCL domain containing 1(CRISPLD1)
NR_034105	CRNDE	Homo sapiens	colorectal neoplasia differentially expressed (non-protein coding)(CRNDE)
NM_014460	CSDC2	Homo sapiens	cold shock domain containing C2(CSDC2)
NR_045796	CSE1L	Homo sapiens	chromosome segregation 1 like(CSE1L)
NM_000757	CSF1	Homo sapiens	colony stimulating factor 1(CSF1)
NM_000758	CSF2	Homo sapiens	colony stimulating factor 2(CSF2)
NM_172219	CSF3	Homo sapiens	colony stimulating factor 3(CSF3)
NR_110578	CSNK1D	Homo sapiens	casein kinase 1 delta(CSNK1D)
NM_001193572	CSRP1	Homo sapiens	cysteine and glycine rich protein 1(CSRP1)
NM_182642	CTDSP1	Homo sapiens	CTD small phosphatase 1(CTDSP1)
NM_001142544	CTF1	Homo sapiens	cardiotrophin 1(CTF1)
NM_001085466	CTNND1	Homo sapiens	catenin delta 1(CTNND1)
NM_001114173	CTSC	Homo sapiens	cathepsin C(CTSC)
NM_004390	CTSH	Homo sapiens	cathepsin H(CTSH)
NM_001271875	CUEDC1	Homo sapiens	CUE domain containing 1(CUEDC1)
NM_001257198	CUL3	Homo sapiens	cullin 3(CUL3)
NM_001202546	CUX1	Homo sapiens	cut like homeobox 1(CUX1)
NM_002996	CX3CL1	Homo sapiens	C-X3-C motif chemokine ligand 1(CX3CL1)
NM_001565	CXCL10	Homo sapiens	C-X-C motif chemokine ligand 10(CXCL10)
NM_004887	CXCL14	Homo sapiens	C-X-C motif chemokine ligand 14(CXCL14)
NM_002993	CXCL6	Homo sapiens	C-X-C motif chemokine ligand 6(CXCL6)
NM_016229	CYB5R2	Homo sapiens	cytochrome b5 reductase 2(CYB5R2)
NM_000101	CYBA	Homo sapiens	cytochrome b-245 alpha chain(CYBA)
NM_019885	CYP26B1	Homo sapiens	cytochrome P450 family 26 subfamily B member 1(CYP26B1)
NM_000784	CYP27A1	Homo sapiens	cytochrome P450 family 27 subfamily A member 1(CYP27A1)
NM_001001665	CYP27C1	Homo sapiens	cytochrome P450 family 27 subfamily C member 1(CYP27C1)
NM_001025161	CYP2D6	Homo sapiens	cytochrome P450 family 2 subfamily D member 6(CYP2D6)
NM_000775	CYP2J2	Homo sapiens	cytochrome P450 family 2 subfamily J member 2(CYP2J2)
NM_024514	CYP2R1	Homo sapiens	cytochrome P450 family 2 subfamily R member 1(CYP2R1)
NM_030622	CYP2S1	Homo sapiens	cytochrome P450 family 2 subfamily S member 1(CYP2S1)
NM_001099772	CYP4B1	Homo sapiens	cytochrome P450 family 4 subfamily B member 1(CYP4B1)
NM_178033	CYP4X1	Homo sapiens	cytochrome P450 family 4 subfamily X member 1(CYP4X1)
NM_013385	CYTH4	Homo sapiens	cytohesin 4(CYTH4)
NM_052954	CYYR1	Homo sapiens	cysteine and tyrosine rich 1(CYYR1)
NM_001343	DAB2	Homo sapiens	DAB2, clathrin adaptor protein(DAB2)
NR_046093	DACT1	Homo sapiens	dishevelled binding antagonist of beta catenin 1(DACT1)
NM_018114	DALRD3	Homo sapiens	DALR anticodon binding domain containing 3(DALRD3)
NM_001141970	DAXX	Homo sapiens	death domain associated protein(DAXX)
NM_001254717	DAXX	Homo sapiens	death domain associated protein(DAXX)
NM_001282634	DBI	Homo sapiens	diazepam binding inhibitor, acyl-CoA binding protein(DBI)
NM_001048221	DBNDD2	Homo sapiens	dysbindin domain containing 2(DBNDD2)
NM_001048224	DBNDD2	Homo sapiens	dysbindin domain containing 2(DBNDD2)
NM_001288654	DCAKD	Homo sapiens	dephospho-CoA kinase domain containing(DCAKD)
NM_001289077	DCLRE1C	Homo sapiens	DNA cross-link repair 1C(DCLRE1C)
NM_001033857	DCLRE1C	Homo sapiens	DNA cross-link repair 1C(DCLRE1C)
NR_110297	DCLRE1C	Homo sapiens	DNA cross-link repair 1C(DCLRE1C)
NM_133503	DCN	Homo sapiens	decorin(DCN)
NM_144622	DCST2	Homo sapiens	DC-STAMP domain containing 2(DCST2)
NM_023019	DCTN1	Homo sapiens	dynactin subunit 1(DCTN1)
NM_004082	DCTN1	Homo sapiens	dynactin subunit 1(DCTN1)
NM_001195057	DDIT3	Homo sapiens	DNA damage inducible transcript 3(DDIT3)
NM_001202521	ddr1	Homo sapiens	discoidin domain receptor tyrosine kinase 1(DDR1)
NM_001257145	DDX11	Homo sapiens	DEAD/H-box helicase 11(DDX11)
NM_001257173	DDX19B	Homo sapiens	DEAD-box helicase 19B(DDX19B)
NM_001193417	DDX3X	Homo sapiens	DEAD-box helicase 3, X-linked(DDX3X)
NM_004660	DDX3Y	Homo sapiens	DEAD-box helicase 3, Y-linked(DDX3Y)
NM_018665	Ddx43	Homo sapiens	DEAD-box helicase 43(DDX43)
NM_014314	DDX58	Homo sapiens	DExD/H-box helicase 58(DDX58)
NM_017631	DDX60	Homo sapiens	DExD/H-box helicase 60(DDX60)
NR_073052	DEDD2	Homo sapiens	death effector domain containing 2(DEDD2)
NM_001270614	DEDD2	Homo sapiens	death effector domain containing 2(DEDD2)
NM_206918	DEGS2	Homo sapiens	delta 4-desaturase, sphingolipid 2(DEGS2)
NM_001001794	DENND6B	Homo sapiens	DENN domain containing 6B(DENND6B)
NM_198440	DERL3	Homo sapiens	derlin 3(DERL3)
NM_152879	DGKD	Homo sapiens	diacylglycerol kinase delta(DGKD)
NM_001031719	DHRS12	Homo sapiens	dehydrogenase/reductase 12(DHRS12)
NM_024705	DHRS12	Homo sapiens	dehydrogenase/reductase 12(DHRS12)
NM_001193635	DHRS4L2	Homo sapiens	dehydrogenase/reductase 4 like 2(DHRS4L2)
NM_014966	DHX30	Homo sapiens	DExH-box helicase 30(DHX30)
NM_001258368	DIAPH3	Homo sapiens	diaphanous related formin 3(DIAPH3)
NM_080796	DIDO1	Homo sapiens	death inducer-obliterator 1(DIDO1)
NM_001193369	DIDO1	Homo sapiens	death inducer-obliterator 1(DIDO1)
NM_001146114	DIP2A	Homo sapiens	disco interacting protein 2 homolog A(DIP2A)
NM_020780	DISP3	Homo sapiens	dispatched RND transporter family member 3(DISP3)
NR_110022	DKC1	Homo sapiens	dyskerin pseudouridine synthase 1(DKC1)
NM_015881	DKK3	Homo sapiens	dickkopf WNT signaling pathway inhibitor 3(DKK3)
NM_006094	DLC1	Homo sapiens	DLC1 Rho GTPase activating protein(DLC1)
NM_001204388	DLG1	Homo sapiens	discs large MAGUK scaffold protein 1(DLG1)
NM_021120	DLG3	Homo sapiens	discs large MAGUK scaffold protein 3(DLG3)
NM_004405	DLX2	Homo sapiens	distal-less homeobox 2(DLX2)
NM_005220	DLX3	Homo sapiens	distal-less homeobox 3(DLX3)
NM_138281	DLX4	Homo sapiens	distal-less homeobox 4(DLX4)
NM_004017	DMD	Homo sapiens	dystrophin(DMD)
NM_004015	DMD	Homo sapiens	dystrophin(DMD)
NM_001256714	DNAAF3	Homo sapiens	dynein axonemal assembly factor 3(DNAAF3)
NM_001256715	DNAAF3	Homo sapiens	dynein axonemal assembly factor 3(DNAAF3)
NM_178837	DNAAF3	Homo sapiens	dynein axonemal assembly factor 3(DNAAF3)
NM_001277115	DNAH11	Homo sapiens	dynein axonemal heavy chain 11(DNAH11)
NM_001130183	DNAJA4	Homo sapiens	DnaJ heat shock protein family (Hsp40) member A4(DNAJA4)
NM_201262	DNAJC12	Homo sapiens	DnaJ heat shock protein family (Hsp40) member C12(DNAJC12)
NM_004944	DNASE1L3	Homo sapiens	deoxyribonuclease 1 like 3(DNASE1L3)
NM_139072	DNER	Homo sapiens	delta/notch like EGF repeat containing(DNER)
NR_033787	DNM1P41	Homo sapiens	dynamin 1 pseudogene 41(DNM1P41)
NM_001005362	DNM2	Homo sapiens	dynamin 2(DNM2)
NM_175629	DNMT3A	Homo sapiens	DNA methyltransferase 3 alpha(DNMT3A)
NM_001144875	DOK3	Homo sapiens	docking protein 3(DOK3)
NM_001135917	DOLPP1	Homo sapiens	dolichyldiphosphatase 1(DOLPP1)
NM_080870	DPCR1	Homo sapiens	diffuse panbronchiolitis critical region 1(DPCR1)
NM_001387	DPYSL3	Homo sapiens	dihydropyrimidinase like 3(DPYSL3)
NM_001197294	DPYSL3	Homo sapiens	dihydropyrimidinase like 3(DPYSL3)
NM_006426	DPYSL4	Homo sapiens	dihydropyrimidinase like 4(DPYSL4)
NM_018370	DRAM1	Homo sapiens	DNA damage regulated autophagy modulator 1(DRAM1)
NM_000795	DRD2	Homo sapiens	dopamine receptor D2(DRD2)
NR_026719	DSCR9	Homo sapiens	Down syndrome critical region 9 (non-protein coding)(DSCR9)
NM_001944	DSG3	Homo sapiens	desmoglein 3(DSG3)
NM_001008844	DSP	Homo sapiens	desmoplakin(DSP)
NM_001286229	DTL	Homo sapiens	denticleless E3 ubiquitin protein ligase homolog(DTL)
NM_014080	DUOX2	Homo sapiens	dual oxidase 2(DUOX2)
NM_001276267	DUOXA1	Homo sapiens	dual oxidase maturation factor 1(DUOXA1)
NM_001276266	DUOXA1	Homo sapiens	dual oxidase maturation factor 1(DUOXA1)
NM_001276264	DUOXA1	Homo sapiens	dual oxidase maturation factor 1(DUOXA1)
NM_001276268	DUOXA1	Homo sapiens	dual oxidase maturation factor 1(DUOXA1)
NM_207581	DUOXA2	Homo sapiens	dual oxidase maturation factor 2(DUOXA2)
NR_073004	DUS4L	Homo sapiens	dihydrouridine synthase 4 like(DUS4L)
NM_004417	DUSP1	Homo sapiens	dual specificity phosphatase 1(DUSP1)
NM_003845	DYRK4	Homo sapiens	dual specificity tyrosine phosphorylation regulated kinase 4(DYRK4)
NR_104115	DYRK4	Homo sapiens	dual specificity tyrosine phosphorylation regulated kinase 4(DYRK4)
NM_001130976	DYSF	Homo sapiens	dysferlin(DYSF)
NM_001130977	DYSF	Homo sapiens	dysferlin(DYSF)
NM_024693	ECHDC3	Homo sapiens	enoyl-CoA hydratase domain containing 3(ECHDC3)
NM_001393	ECM2	Homo sapiens	extracellular matrix protein 2(ECM2)
NM_021783	EDA2R	Homo sapiens	ectodysplasin A2 receptor(EDA2R)
NM_022336	EDAR	Homo sapiens	ectodysplasin A receptor(EDAR)
NM_080738	EDARADD	Homo sapiens	EDAR associated death domain(EDARADD)
NM_001955	EDN1	Homo sapiens	endothelin 1(EDN1)
NM_001957	EDNRA	Homo sapiens	endothelin receptor type A(EDNRA)
NM_001958	EEF1A2	Homo sapiens	eukaryotic translation elongation factor 1 alpha 2(EEF1A2)
NM_016938	EFEMP2	Homo sapiens	EGF containing fibulin like extracellular matrix protein 2(EFEMP2)
NM_001406	EFNB3	Homo sapiens	ephrin B3(EFNB3)
NM_022073	EGLN3	Homo sapiens	egl-9 family hypoxia inducible factor 3(EGLN3)
NM_001136177	EGR2	Homo sapiens	early growth response 2(EGR2)
NM_004430	EGR3	Homo sapiens	early growth response 3(EGR3)
NM_014600	EHD3	Homo sapiens	EH domain containing 3(EHD3)
NM_001206615	EHF	Homo sapiens	ETS homologous factor(EHF)
NM_012153	EHF	Homo sapiens	ETS homologous factor(EHF)
NM_004681	EIF1AY	Homo sapiens	eukaryotic translation initiation factor 1A, Y-linked(EIF1AY)
NM_001278612	EIF1AY	Homo sapiens	eukaryotic translation initiation factor 1A, Y-linked(EIF1AY)
NM_172195	EIF2B4	Homo sapiens	eukaryotic translation initiation factor 2B subunit delta(EIF2B4)
NM_001134650	EIF4E3	Homo sapiens	eukaryotic translation initiation factor 4E family member 3(EIF4E3)
NM_001145353	ELF1	Homo sapiens	E74 like ETS transcription factor 1(ELF1)
NM_001128636	ELFN1	Homo sapiens	extracellular leucine rich repeat and fibronectin type III domain containing 1(ELFN1)
NM_021795	ELK4	Homo sapiens	ELK4, ETS transcription factor(ELK4)
NM_001166131	EME1	Homo sapiens	essential meiotic structure-specific endonuclease 1(EME1)
NM_004434	EML1	Homo sapiens	echinoderm microtubule associated protein like 1(EML1)
NM_001165924	EMX2	Homo sapiens	empty spiracles homeobox 2(EMX2)
NM_173627	ENDOV	Homo sapiens	endonuclease V(ENDOV)
NM_001114753	ENG	Homo sapiens	endoglin(ENG)
NM_207045	ENSA	Homo sapiens	endosulfine alpha(ENSA)
NM_001246	ENTPD2	Homo sapiens	ectonucleoside triphosphate diphosphohydrolase 2(ENTPD2)
NM_203468	ENTPD2	Homo sapiens	ectonucleoside triphosphate diphosphohydrolase 2(ENTPD2)
NM_001248	entpd3	Homo sapiens	ectonucleoside triphosphate diphosphohydrolase 3(ENTPD3)
NM_012156	EPB41L1	Homo sapiens	erythrocyte membrane protein band 4.1 like 1(EPB41L1)
NM_001270992	epgn	Homo sapiens	epithelial mitogen(EPGN)
NM_001270991	epgn	Homo sapiens	epithelial mitogen(EPGN)
NM_001270990	epgn	Homo sapiens	epithelial mitogen(EPGN)
NM_001270989	epgn	Homo sapiens	epithelial mitogen(EPGN)
NR_073114	epgn	Homo sapiens	epithelial mitogen(EPGN)
NM_001280794	EPHB6	Homo sapiens	EPH receptor B6(EPHB6)
NM_004445	EPHB6	Homo sapiens	EPH receptor B6(EPHB6)
NM_173567	EPHX4	Homo sapiens	epoxide hydrolase 4(EPHX4)
NM_001159969	EPS15	Homo sapiens	epidermal growth factor receptor pathway substrate 15(EPS15)
NM_178039	ERC1	Homo sapiens	ELKS/RAB6-interacting/CAST family member 1(ERC1)
NM_001278531	ERMARD	Homo sapiens	ER membrane associated RNA degradation(ERMARD)
NM_152321	erp27	Homo sapiens	endoplasmic reticulum protein 27(ERP27)
NM_018948	ERRFI1	Homo sapiens	ERBB receptor feedback inhibitor 1(ERRFI1)
NM_001281738	ETFDH	Homo sapiens	electron transfer flavoprotein dehydrogenase(ETFDH)
NM_001163149	ETV1	Homo sapiens	ETS variant 1(ETV1)
NM_001135032	EVA1A	Homo sapiens	eva-1 homolog A, regulator of programmed cell death(EVA1A)
NM_001286556	EVA1C	Homo sapiens	eva-1 homolog C(EVA1C)
NM_001163287	EWSR1	Homo sapiens	EWS RNA binding protein 1(EWSR1)
NR_034164	EXD2	Homo sapiens	exonuclease 3'-5' domain containing 2(EXD2)
NM_001286823	EXD3	Homo sapiens	exonuclease 3'-5' domain containing 3(EXD3)
NM_172103	EYA4	Homo sapiens	EYA transcriptional coactivator and phosphatase 4(EYA4)
NM_001142800	EYS	Homo sapiens	eyes shut homolog (Drosophila)(EYS)
NM_001256566	f2rl2	Homo sapiens	coagulation factor II thrombin receptor like 2(F2RL2)
NM_001441	FAAH	Homo sapiens	fatty acid amide hydrolase(FAAH)
NM_001142398	FAHD1	Homo sapiens	fumarylacetoacetate hydrolase domain containing 1(FAHD1)
NM_001010883	FAM102B	Homo sapiens	family with sequence similarity 102 member B(FAM102B)
NM_001289410	FAM104A	Homo sapiens	family with sequence similarity 104 member A(FAM104A)
NM_001282696	FAM107B	Homo sapiens	family with sequence similarity 107 member B(FAM107B)
NM_001002034	FAM109B	Homo sapiens	family with sequence similarity 109 member B(FAM109B)
NM_001142521	FAM111A	Homo sapiens	family with sequence similarity 111 member A(FAM111A)
NR_033290	FAM114A1	Homo sapiens	family with sequence similarity 114 member A1(FAM114A1)
NM_001078173	FAM127C	Homo sapiens	family with sequence similarity 127 member C(FAM127C)
NM_052966	FAM129A	Homo sapiens	family with sequence similarity 129 member A(FAM129A)
NM_001034850	fam134b	Homo sapiens	family with sequence similarity 134 member B(FAM134B)
NM_014883	FAM13A	Homo sapiens	family with sequence similarity 13 member A(FAM13A)
NM_001265578	FAM13A	Homo sapiens	family with sequence similarity 13 member A(FAM13A)
NM_001006655	fam149a	Homo sapiens	family with sequence similarity 149 member A(FAM149A)
NM_053279	FAM167A	Homo sapiens	family with sequence similarity 167 member A(FAM167A)
NM_001010924	FAM171A1	Homo sapiens	family with sequence similarity 171 member A1(FAM171A1)
NM_177454	FAM171B	Homo sapiens	family with sequence similarity 171 member B(FAM171B)
NM_175885	FAM181B	Homo sapiens	family with sequence similarity 181 member B(FAM181B)
NM_001127608	FAM189A2	Homo sapiens	family with sequence similarity 189 member A2(FAM189A2)
NM_001129891	FAM196B	Homo sapiens	family with sequence similarity 196 member B(FAM196B)
NM_001195737	FAM213B	Homo sapiens	family with sequence similarity 213 member B(FAM213B)
NM_001184943	FAM219A	Homo sapiens	family with sequence similarity 219 member A(FAM219A)
NM_001146157	FAM25A	Homo sapiens	family with sequence similarity 25 member A(FAM25A)
NM_001010919	FAM26F	Homo sapiens	family with sequence similarity 26 member F(FAM26F)
NM_207334	FAM43B	Homo sapiens	family with sequence similarity 43 member B(FAM43B)
NM_001242936	fam47e	Homo sapiens	family with sequence similarity 47 member E(FAM47E)
NM_030797	FAM49A	Homo sapiens	family with sequence similarity 49 member A(FAM49A)
NM_001286446	FAM65B	Homo sapiens	family with sequence similarity 65 member B(FAM65B)
NM_001137610	FAM86B2	Homo sapiens	family with sequence similarity 86 member B2(FAM86B2)
NR_024362	FAM86B3P	Homo sapiens	family with sequence similarity 86, member A pseudogene(FAM86B3P)
NR_024361	FAM86B3P	Homo sapiens	family with sequence similarity 86, member A pseudogene(FAM86B3P)
NR_024250	FAM86JP	Homo sapiens	family with sequence similarity 86, member A pseudogene(FAM86JP)
NM_033015	FASTK	Homo sapiens	Fas activated serine/threonine kinase(FASTK)
NM_032511	FAXC	Homo sapiens	failed axon connections homolog(FAXC)
NM_001004019	FBLN2	Homo sapiens	fibulin 2(FBLN2)
NM_006329	FBLN5	Homo sapiens	fibulin 5(FBLN5)
NM_000507	FBP1	Homo sapiens	fructose-bisphosphatase 1(FBP1)
NM_003837	FBP2	Homo sapiens	fructose-bisphosphatase 2(FBP2)
NR_103836	FBXL4	Homo sapiens	F-box and leucine rich repeat protein 4(FBXL4)
NM_025133	FBXO11	Homo sapiens	F-box protein 11(FBXO11)
NR_049764	FBXO28	Homo sapiens	F-box protein 28(FBXO28)
NM_012300	FBXW11	Homo sapiens	F-box and WD repeat domain containing 11(FBXW11)
NM_001288830	FCRLB	Homo sapiens	Fc receptor like B(FCRLB)
NM_001258013	FDXR	Homo sapiens	ferredoxin reductase(FDXR)
NM_001134999	FERMT2	Homo sapiens	fermitin family member 2(FERMT2)
NM_006832	FERMT2	Homo sapiens	fermitin family member 2(FERMT2)
NM_001135000	FERMT2	Homo sapiens	fermitin family member 2(FERMT2)
NM_022549	FEZ1	Homo sapiens	fasciculation and elongation protein zeta 1(FEZ1)
NM_005103	FEZ1	Homo sapiens	fasciculation and elongation protein zeta 1(FEZ1)
NR_036481	FGD5P1	Homo sapiens	FYVE, RhoGEF and PH domain containing 5 pseudogene 1(FGD5P1)
NM_004115	FGF14	Homo sapiens	fibroblast growth factor 14(FGF14)
NM_033143	FGF5	Homo sapiens	fibroblast growth factor 5(FGF5)
NM_023106	FGFR1	Homo sapiens	fibroblast growth factor receptor 1(FGFR1)
NM_001174063	FGFR1	Homo sapiens	fibroblast growth factor receptor 1(FGFR1)
NM_001174065	FGFR1	Homo sapiens	fibroblast growth factor receptor 1(FGFR1)
NM_001174066	FGFR1	Homo sapiens	fibroblast growth factor receptor 1(FGFR1)
NM_015633	FGFR1OP2	Homo sapiens	FGFR1 oncogene partner 2(FGFR1OP2)
NM_213647	fgfr4	Homo sapiens	fibroblast growth factor receptor 4(FGFR4)
NM_001004356	FGFRL1	Homo sapiens	fibroblast growth factor receptor-like 1(FGFRL1)
NM_001281739	FHOD3	Homo sapiens	formin homology 2 domain containing 3(FHOD3)
NM_025135	FHOD3	Homo sapiens	formin homology 2 domain containing 3(FHOD3)
NM_001145106	FIBCD1	Homo sapiens	fibrinogen C domain containing 1(FIBCD1)
NM_032843	FIBCD1	Homo sapiens	fibrinogen C domain containing 1(FIBCD1)
NM_203371	FIBIN	Homo sapiens	fin bud initiation factor homolog (zebrafish)(FIBIN)
NM_001287493	FIGNL1	Homo sapiens	fidgetin like 1(FIGNL1)
NR_026975	Firre	Homo sapiens	firre intergenic repeating RNA element(FIRRE)
NM_002017	FLI1	Homo sapiens	Fli-1 proto-oncogene, ETS transcription factor(FLI1)
NR_103831	FLJ31356	Homo sapiens	uncharacterized protein FLJ31356(FLJ31356)
NR_046264	FLJ38576	Homo sapiens	uncharacterized LOC651430(FLJ38576)
NM_013231	FLRT2	Homo sapiens	fibronectin leucine rich transmembrane protein 2(FLRT2)
NM_001195283	FLVCR2	Homo sapiens	feline leukemia virus subgroup C cellular receptor family member 2(FLVCR2)
NM_001142499	FLYWCH2	Homo sapiens	FLYWCH family member 2(FLYWCH2)
NR_073059	FMC1	Homo sapiens	formation of mitochondrial complex V assembly factor 1 homolog(FMC1)
NM_197964	FMC1	Homo sapiens	formation of mitochondrial complex V assembly factor 1 homolog(FMC1)
NM_001103184	FMN1	Homo sapiens	formin 1(FMN1)
NM_198900	FMNL3	Homo sapiens	formin like 3(FMNL3)
NM_054034	FN1	Homo sapiens	fibronectin 1(FN1)
NM_022823	FNDC4	Homo sapiens	fibronectin type III domain containing 4(FNDC4)
NM_005252	FOS	Homo sapiens	Fos proto-oncogene, AP-1 transcription factor subunit(FOS)
NM_153675	FOXA2	Homo sapiens	forkhead box A2(FOXA2)
NM_021784	FOXA2	Homo sapiens	forkhead box A2(FOXA2)
NM_012186	FOXE3	Homo sapiens	forkhead box E3(FOXE3)
NM_001452	FOXF2	Homo sapiens	forkhead box F2(FOXF2)
NM_003593	FOXN1	Homo sapiens	forkhead box N1(FOXN1)
NM_032682	FOXP1	Homo sapiens	forkhead box P1(FOXP1)
NM_001199327	FPGT-TNNI3K	Homo sapiens	FPGT-TNNI3K readthrough(FPGT-TNNI3K)
NM_025074	FRAS1	Homo sapiens	Fraser extracellular matrix complex subunit 1(FRAS1)
NR_104455	FRMD5	Homo sapiens	FERM domain containing 5(FRMD5)
NM_001286490	FRMD5	Homo sapiens	FERM domain containing 5(FRMD5)
NM_032892	FRMD5	Homo sapiens	FERM domain containing 5(FRMD5)
NM_001267047	FRMD6	Homo sapiens	FERM domain containing 6(FRMD6)
NM_001278351	FRS2	Homo sapiens	fibroblast growth factor receptor substrate 2(FRS2)
NM_012418	FSCN2	Homo sapiens	fascin actin-bundling protein 2, retinal(FSCN2)
NM_024333	FSD1	Homo sapiens	fibronectin type III and SPRY domain containing 1(FSD1)
NM_007085	FSTL1	Homo sapiens	follistatin like 1(FSTL1)
NR_034096	FTCDNL1	Homo sapiens	formiminotransferase cyclodeaminase N-terminal like(FTCDNL1)
NR_033269	FUZ	Homo sapiens	fuzzy planar cell polarity protein(FUZ)
NM_001278717	FXYD1	Homo sapiens	FXYD domain containing ion transport regulator 1(FXYD1)
NM_002037	FYN	Homo sapiens	FYN proto-oncogene, Src family tyrosine kinase(FYN)
NM_153047	FYN	Homo sapiens	FYN proto-oncogene, Src family tyrosine kinase(FYN)
NM_015714	G0S2	Homo sapiens	G0/G1 switch 2(G0S2)
NR_028581	G6PC3	Homo sapiens	glucose-6-phosphatase catalytic subunit 3(G6PC3)
NM_016655	GABPB1	Homo sapiens	GA binding protein transcription factor beta subunit 1(GABPB1)
NM_015973	GAL	Homo sapiens	galanin and GMAP prepropeptide(GAL)
NM_024572	GALNT14	Homo sapiens	polypeptide N-acetylgalactosaminyltransferase 14(GALNT14)
NM_014568	GALNT5	Homo sapiens	polypeptide N-acetylgalactosaminyltransferase 5(GALNT5)
NM_001242409	GAREM1	Homo sapiens	GRB2 associated regulator of MAPK1 subtype 1(GAREM1)
NM_022751	GAREM1	Homo sapiens	GRB2 associated regulator of MAPK1 subtype 1(GAREM1)
NR_049794	GAS1RR	Homo sapiens	GAS1 adjacent regulatory RNA(GAS1RR)
NM_000820	GAS6	Homo sapiens	growth arrest specific 6(GAS6)
NM_001037666	GATSL3	Homo sapiens	GATS protein like 3(GATSL3)
NM_001171811	GBA	Homo sapiens	glucosylceramidase beta(GBA)
NM_004120	GBP2	Homo sapiens	guanylate binding protein 2(GBP2)
NM_014291	GCAT	Homo sapiens	glycine C-acetyltransferase(GCAT)
NM_001171690	GCAT	Homo sapiens	glycine C-acetyltransferase(GCAT)
NM_004293	GDA	Homo sapiens	guanine deaminase(GDA)
NM_001492	GDF1	Homo sapiens	growth differentiation factor 1(GDF1)
NM_001288826	GDF9	Homo sapiens	growth differentiation factor 9(GDF9)
NM_001165994	GDPD1	Homo sapiens	glycerophosphodiester phosphodiesterase domain containing 1(GDPD1)
NM_024307	GDPD3	Homo sapiens	glycerophosphodiester phosphodiesterase domain containing 3(GDPD3)
NM_005261	GEM	Homo sapiens	GTP binding protein overexpressed in skeletal muscle(GEM)
NM_181702	GEM	Homo sapiens	GTP binding protein overexpressed in skeletal muscle(GEM)
GenBank Accession No	Gene Symbol	Species	Gene Name - Description
NM_001172687	GGA1	Homo sapiens	golgi associated, gamma adaptin ear containing, ARF binding protein 1(GGA1)
NM_001099781	GGT5	Homo sapiens	gamma-glutamyltransferase 5(GGT5)
NM_004121	GGT5	Homo sapiens	gamma-glutamyltransferase 5(GGT5)
NM_202470	GIPC1	Homo sapiens	GIPC PDZ domain containing family member 1(GIPC1)
NM_000165	GJA1	Homo sapiens	gap junction protein alpha 1(GJA1)
NM_001166061	GLRB	Homo sapiens	glycine receptor beta(GLRB)
NM_000824	GLRB	Homo sapiens	glycine receptor beta(GLRB)
NM_001261444	GNAL	Homo sapiens	G protein subunit alpha L(GNAL)
NM_138736	GNAO1	Homo sapiens	G protein subunit alpha o1(GNAO1)
NM_019067	GNL3L	Homo sapiens	G protein nucleolar 3 like(GNL3L)
NR_033936	GOLGA2P10	Homo sapiens	golgin A2 pseudogene 10(GOLGA2P10)
NM_001256421	GPAT3	Homo sapiens	glycerol-3-phosphate acyltransferase 3(GPAT3)
NR_110314	GPATCH2L	Homo sapiens	G-patch domain containing 2 like(GPATCH2L)
NM_005708	GPC6	Homo sapiens	glypican 6(GPC6)
NM_201591	GPM6A	Homo sapiens	glycoprotein M6A(GPM6A)
NM_001170726	GPR137	Homo sapiens	G protein-coupled receptor 137(GPR137)
NM_001267609	GPR161	Homo sapiens	G protein-coupled receptor 161(GPR161)
NM_007223	GPR176	Homo sapiens	G protein-coupled receptor 176(GPR176)
NM_001271855	GPR176	Homo sapiens	G protein-coupled receptor 176(GPR176)
NM_005282	GPR4	Homo sapiens	G protein-coupled receptor 4(GPR4)
NM_030784	GPR63	Homo sapiens	G protein-coupled receptor 63(GPR63)
NM_001004051	GPRASP2	Homo sapiens	G protein-coupled receptor associated sorting protein 2(GPRASP2)
NM_018653	GPRC5C	Homo sapiens	G protein-coupled receptor class C group 5 member C(GPRC5C)
NM_001142466	GPT2	Homo sapiens	glutamic--pyruvic transaminase 2(GPT2)
NM_002084	GPX3	Homo sapiens	glutathione peroxidase 3(GPX3)
NM_001012642	GRAMD2	Homo sapiens	GRAM domain containing 2(GRAMD2)
NM_001001550	GRB10	Homo sapiens	growth factor receptor bound protein 10(GRB10)
NM_001001555	GRB10	Homo sapiens	growth factor receptor bound protein 10(GRB10)
NM_001242443	GRB7	Homo sapiens	growth factor receptor bound protein 7(GRB7)
NM_001142966	greb1l	Homo sapiens	growth regulation by estrogen in breast cancer 1 like(GREB1L)
NM_198182	GRHL1	Homo sapiens	grainyhead like transcription factor 1(GRHL1)
NM_198173	GRHL3	Homo sapiens	grainyhead like transcription factor 3(GRHL3)
NM_001195010	GRHL3	Homo sapiens	grainyhead like transcription factor 3(GRHL3)
NM_001166247	GRIK2	Homo sapiens	glutamate ionotropic receptor kainate type subunit 2(GRIK2)
NM_001178074	GRIP1	Homo sapiens	glutamate receptor interacting protein 1(GRIP1)
NM_005308	GRK5	Homo sapiens	G protein-coupled receptor kinase 5(GRK5)
NM_018530	GSDMB	Homo sapiens	gasdermin B(GSDMB)
NM_001258030	GSN	Homo sapiens	gelsolin(GSN)
NM_001127663	GSN	Homo sapiens	gelsolin(GSN)
NM_001127665	GSN	Homo sapiens	gelsolin(GSN)
NM_000561	GSTM1	Homo sapiens	glutathione S-transferase mu 1(GSTM1)
NM_000848	GSTM2	Homo sapiens	glutathione S-transferase mu 2(GSTM2)
NM_001080843	GSTT2B	Homo sapiens	glutathione S-transferase theta 2B (gene/pseudogene)(GSTT2B)
NM_001195422	GTPBP3	Homo sapiens	GTP binding protein 3 (mitochondrial)(GTPBP3)
NM_138485	GTPBP8	Homo sapiens	GTP binding protein 8 (putative)(GTPBP8)
NM_001130687	GUCY1A3	Homo sapiens	guanylate cyclase 1 soluble subunit alpha(GUCY1A3)
NM_000857	GUCY1B3	Homo sapiens	guanylate cyclase 1 soluble subunit beta(GUCY1B3)
NR_002196	H19	Homo sapiens	H19, imprinted maternally expressed transcript (non-protein coding)(H19)
NM_004893	h2afy	Homo sapiens	H2A histone family member Y(H2AFY)
NR_003238	H2BFXP	Homo sapiens	H2B histone family member X, pseudogene(H2BFXP)
NM_001010915	HACD4	Homo sapiens	3-hydroxyacyl-CoA dehydratase 4(HACD4)
NR_110458	Haglr	Homo sapiens	HOXD antisense growth-associated long non-coding RNA(HAGLR)
NR_110457	HAGLROS	Homo sapiens	HAGLR opposite strand (non-protein coding)(HAGLROS)
NM_001523	HAS1	Homo sapiens	hyaluronan synthase 1(HAS1)
NM_005328	HAS2	Homo sapiens	hyaluronan synthase 2(HAS2)
NM_001166270	HAUS4	Homo sapiens	HAUS augmin like complex subunit 4(HAUS4)
NM_001945	HBEGF	Homo sapiens	heparin binding EGF like growth factor(HBEGF)
NM_032554	HCAR1	Homo sapiens	hydroxycarboxylic acid receptor 1(HCAR1)
NM_005335	HCLS1	Homo sapiens	hematopoietic cell-specific Lyn substrate 1(HCLS1)
NR_040662	HCP5	Homo sapiens	HLA complex P5 (non-protein coding)(HCP5)
NM_001204144	HDAC9	Homo sapiens	histone deacetylase 9(HDAC9)
NM_001204147	HDAC9	Homo sapiens	histone deacetylase 9(HDAC9)
NM_016323	HERC5	Homo sapiens	HECT and RLD domain containing E3 ubiquitin protein ligase 5(HERC5)
NM_017912	HERC6	Homo sapiens	HECT and RLD domain containing E3 ubiquitin protein ligase family member 6(HERC6)
NM_001272103	HERPUD1	Homo sapiens	homocysteine inducible ER protein with ubiquitin like domain 1(HERPUD1)
NM_001010926	HES5	Homo sapiens	hes family bHLH transcription factor 5(HES5)
NM_139007	HFE	Homo sapiens	hemochromatosis(HFE)
NM_022475	HHIP	Homo sapiens	hedgehog interacting protein(HHIP)
NR_037595	HHIP-AS1	Homo sapiens	HHIP antisense RNA 1(HHIP-AS1)
NM_006497	HIC1	Homo sapiens	HIC ZBTB transcriptional repressor 1(HIC1)
NM_030630	HID1	Homo sapiens	HID1 domain containing(HID1)
NR_047116	HIF1A-AS1	Homo sapiens	HIF1A antisense RNA 1(HIF1A-AS1)
NM_198269	HIPK1	Homo sapiens	homeodomain interacting protein kinase 1(HIPK1)
NM_005322	HIST1H1B	Homo sapiens	histone cluster 1 H1 family member b(HIST1H1B)
NM_005320	Hist1h1d	Homo sapiens	histone cluster 1 H1 family member d(HIST1H1D)
NM_003510	Hist1h2ak	Homo sapiens	histone cluster 1 H2A family member k(HIST1H2AK)
NM_003532	HIST1H3E	Homo sapiens	histone cluster 1 H3 family member e(HIST1H3E)
NM_003535	HIST1H3J	Homo sapiens	histone cluster 1 H3 family member j(HIST1H3J)
NM_003540	Hist1h4f	Homo sapiens	histone cluster 1 H4 family member f(HIST1H4F)
NM_003528	HIST2H2BE	Homo sapiens	histone cluster 2 H2B family member e(HIST2H2BE)
NM_002126	HLF	Homo sapiens	HLF, PAR bZIP transcription factor(HLF)
NM_178581	HM13	Homo sapiens	histocompatibility minor 13(HM13)
NM_002133	HMOX1	Homo sapiens	heme oxygenase 1(HMOX1)
NM_001005335	HNRNPL	Homo sapiens	heterogeneous nuclear ribonucleoprotein L(HNRNPL)
NM_199330	HOMER2	Homo sapiens	homer scaffolding protein 2(HOMER2)
NM_153631	HOXA3	Homo sapiens	homeobox A3(HOXA3)
NM_006361	HOXB13	Homo sapiens	homeobox B13(HOXB13)
NM_024017	HOXB9	Homo sapiens	homeobox B9(HOXB9)
NM_024501	HOXD1	Homo sapiens	homeobox D1(HOXD1)
NM_000523	HOXD13	Homo sapiens	homeobox D13(HOXD13)
NM_001258357	HPCAL1	Homo sapiens	hippocalcin like 1(HPCAL1)
NM_001258359	HPCAL1	Homo sapiens	hippocalcin like 1(HPCAL1)
NM_018411	HR	Homo sapiens	hair growth associated(HR)
NM_005144	HR	Homo sapiens	hair growth associated(HR)
NM_020386	HRASLS	Homo sapiens	HRAS like suppressor(HRASLS)
NM_001039792	Hrct1	Homo sapiens	histidine rich carboxyl terminus 1(HRCT1)
NM_000412	HRG	Homo sapiens	histidine rich glycoprotein(HRG)
NM_003806	HRK	Homo sapiens	harakiri, BCL2 interacting protein(HRK)
NM_006043	HS3ST2	Homo sapiens	heparan sulfate-glucosamine 3-sulfotransferase 2(HS3ST2)
NM_001267869	hsd11b1l	Homo sapiens	hydroxysteroid 11-beta dehydrogenase 1 like(HSD11B1L)
NM_001098523	HTATIP2	Homo sapiens	HIV-1 Tat interactive protein 2(HTATIP2)
NM_033159	HYAL1	Homo sapiens	hyaluronoglucosaminidase 1(HYAL1)
NR_047690	HYAL1	Homo sapiens	hyaluronoglucosaminidase 1(HYAL1)
NM_153283	HYAL1	Homo sapiens	hyaluronoglucosaminidase 1(HYAL1)
NR_073446	IARS	Homo sapiens	isoleucyl-tRNA synthetase(IARS)
NM_001099789	ICAM2	Homo sapiens	intercellular adhesion molecule 2(ICAM2)
NM_022377	ICAM4	Homo sapiens	intercellular adhesion molecule 4 (Landsteiner-Wiener blood group)(ICAM4)
NM_001282387	idh1	Homo sapiens	isocitrate dehydrogenase (NADP(+)) 1, cytosolic(IDH1)
NM_005532	IFI27	Homo sapiens	interferon alpha inducible protein 27(IFI27)
NM_006417	IFI44	Homo sapiens	interferon induced protein 44(IFI44)
NM_002038	IFI6	Homo sapiens	interferon alpha inducible protein 6(IFI6)
NM_022872	IFI6	Homo sapiens	interferon alpha inducible protein 6(IFI6)
NM_022873	IFI6	Homo sapiens	interferon alpha inducible protein 6(IFI6)
NM_001548	IFIT1	Homo sapiens	interferon induced protein with tetratricopeptide repeats 1(IFIT1)
NM_001547	IFIT2	Homo sapiens	interferon induced protein with tetratricopeptide repeats 2(IFIT2)
NM_001549	IFIT3	Homo sapiens	interferon induced protein with tetratricopeptide repeats 3(IFIT3)
NM_020124	IFNK	Homo sapiens	interferon kappa(IFNK)
NM_001007245	IFRD1	Homo sapiens	interferon related developmental regulator 1(IFRD1)
NR_033531	IFT27	Homo sapiens	intraflagellar transport 27(IFT27)
NM_175605	IFT88	Homo sapiens	intraflagellar transport 88(IFT88)
NM_001111285	IGF1	Homo sapiens	insulin like growth factor 1(IGF1)
NM_001127598	IGF2	Homo sapiens	insulin like growth factor 2(IGF2)
NM_000612	IGF2	Homo sapiens	insulin like growth factor 2(IGF2)
NM_000598	IGFBP3	Homo sapiens	insulin like growth factor binding protein 3(IGFBP3)
NM_000599	IGFBP5	Homo sapiens	insulin like growth factor binding protein 5(IGFBP5)
NM_001553	IGFBP7	Homo sapiens	insulin like growth factor binding protein 7(IGFBP7)
NM_014002	IKBKE	Homo sapiens	inhibitor of kappa light polypeptide gene enhancer in B-cells, kinase epsilon(IKBKE)
NM_001258215	IL12RB2	Homo sapiens	interleukin 12 receptor subunit beta 2(IL12RB2)
NM_153483	IL17RE	Homo sapiens	interleukin 17 receptor E(IL17RE)
NM_153480	IL17RE	Homo sapiens	interleukin 17 receptor E(IL17RE)
NM_001278722	IL20RA	Homo sapiens	interleukin 20 receptor subunit alpha(IL20RA)
NM_001242639	IL31RA	Homo sapiens	interleukin 31 receptor A(IL31RA)
NM_001242638	IL31RA	Homo sapiens	interleukin 31 receptor A(IL31RA)
NM_000600	IL6	Homo sapiens	interleukin 6(IL6)
NM_001206866	IL6R	Homo sapiens	interleukin 6 receptor(IL6R)
NM_002185	IL7R	Homo sapiens	interleukin 7 receptor(IL7R)
NM_183243	IMPDH1	Homo sapiens	inosine monophosphate dehydrogenase 1(IMPDH1)
NM_002193	INHBB	Homo sapiens	inhibin beta B subunit(INHBB)
NM_031479	INHBE	Homo sapiens	inhibin beta E subunit(INHBE)
NM_001243194	INPP5F	Homo sapiens	inositol polyphosphate-5-phosphatase F(INPP5F)
NM_007179	INSL6	Homo sapiens	insulin like 6(INSL6)
NR_103812	INTS6-AS1	Homo sapiens	INTS6 antisense RNA 1(INTS6-AS1)
NM_001172562	INTS9	Homo sapiens	integrator complex subunit 9(INTS9)
NM_001005911	IP6K2	Homo sapiens	inositol hexakisphosphate kinase 2(IP6K2)
NM_001005910	IP6K2	Homo sapiens	inositol hexakisphosphate kinase 2(IP6K2)
NM_001270585	IQCA1	Homo sapiens	IQ motif containing with AAA domain 1(IQCA1)
NM_001287502	IQCE	Homo sapiens	IQ motif containing E(IQCE)
NM_001031715	IQCH	Homo sapiens	IQ motif containing H(IQCH)
NM_001114182	IRAK4	Homo sapiens	interleukin 1 receptor associated kinase 4(IRAK4)
NM_001206696	IRF6	Homo sapiens	interferon regulatory factor 6(IRF6)
NM_001572	IRF7	Homo sapiens	interferon regulatory factor 7(IRF7)
NM_005101	ISG15	Homo sapiens	ISG15 ubiquitin-like modifier(ISG15)
NM_199296	ISM2	Homo sapiens	isthmin 2(ISM2)
NM_000419	ITGA2B	Homo sapiens	integrin subunit alpha 2b(ITGA2B)
NM_000885	ITGA4	Homo sapiens	integrin subunit alpha 4(ITGA4)
NR_110531	ITGA9-AS1	Homo sapiens	ITGA9 antisense RNA 1(ITGA9-AS1)
NM_133376	ITGB1	Homo sapiens	integrin subunit beta 1(ITGB1)
NM_001127491	ITGB2	Homo sapiens	integrin subunit beta 2(ITGB2)
NR_038316	ITGB2-AS1	Homo sapiens	ITGB2 antisense RNA 1(ITGB2-AS1)
NM_000212	ITGB3	Homo sapiens	integrin subunit beta 3(ITGB3)
NM_000888	ITGB6	Homo sapiens	integrin subunit beta 6(ITGB6)
NM_001282388	ITGB6	Homo sapiens	integrin subunit beta 6(ITGB6)
NM_001271756	ITGBL1	Homo sapiens	integrin subunit beta like 1(ITGBL1)
NM_002222	ITPR1	Homo sapiens	inositol 1,4,5-trisphosphate receptor type 1(ITPR1)
NM_001008949	ITPRIPL1	Homo sapiens	inositol 1,4,5-trisphosphate receptor interacting protein-like 1(ITPRIPL1)
NM_199320	JADE1	Homo sapiens	jade family PHD finger 1(JADE1)
NM_001135048	JDP2	Homo sapiens	Jun dimerization protein 2(JDP2)
NM_175913	JPH2	Homo sapiens	junctophilin 2(JPH2)
NM_181712	KANK4	Homo sapiens	KN motif and ankyrin repeat domains 4(KANK4)
NR_034172	KANSL1-AS1	Homo sapiens	KANSL1 antisense RNA 1(KANSL1-AS1)
NR_028402	KAT14	Homo sapiens	lysine acetyltransferase 14(KAT14)
NM_182710	KAT5	Homo sapiens	lysine acetyltransferase 5(KAT5)
NM_001018001	KAZN	Homo sapiens	kazrin, periplakin interacting protein(KAZN)
NM_001017999	KAZN	Homo sapiens	kazrin, periplakin interacting protein(KAZN)
NM_014867	KBTBD11	Homo sapiens	kelch repeat and BTB domain containing 11(KBTBD11)
NM_004979	kcnd1	Homo sapiens	potassium voltage-gated channel subfamily D member 1(KCND1)
NM_012284	kcnh3	Homo sapiens	potassium voltage-gated channel subfamily H member 3(KCNH3)
NM_001260508	KCNJ3	Homo sapiens	potassium voltage-gated channel subfamily J member 3(KCNJ3)
NM_001161352	KCNMA1	Homo sapiens	potassium calcium-activated channel subfamily M alpha 1(KCNMA1)
NM_014505	KCNMB4	Homo sapiens	potassium calcium-activated channel subfamily M regulatory beta subunit 4(KCNMB4)
NM_001135914	KCP	Homo sapiens	kielin/chordin-like protein(KCP)
NM_199349	KCP	Homo sapiens	kielin/chordin-like protein(KCP)
NM_020768	KCTD16	Homo sapiens	potassium channel tetramerization domain containing 16(KCTD16)
NR_102280	KCTD21-AS1	Homo sapiens	KCTD21 antisense RNA 1(KCTD21-AS1)
NM_004653	KDM5D	Homo sapiens	lysine demethylase 5D(KDM5D)
NM_000420	KEL	Homo sapiens	Kell blood group, metallo-endopeptidase(KEL)
NM_001126063	KHDC1L	Homo sapiens	KH domain containing 1 like(KHDC1L)
NM_006558	KHDRBS3	Homo sapiens	KH RNA binding domain containing, signal transduction associated 3(KHDRBS3)
NM_001286566	KIAA0513	Homo sapiens	KIAA0513(KIAA0513)
NM_001199707	KIAA0895	Homo sapiens	KIAA0895(KIAA0895)
NM_020722	KIAA1211	Homo sapiens	KIAA1211(KIAA1211)
NM_001282769	KIAA1217	Homo sapiens	KIAA1217(KIAA1217)
NM_020848	KIAA1462	Homo sapiens	KIAA1462(KIAA1462)
NM_020910	KIAA1549	Homo sapiens	KIAA1549(KIAA1549)
NM_012194	KIAA1549L	Homo sapiens	KIAA1549 like(KIAA1549L)
NM_025249	KIAA1683	Homo sapiens	KIAA1683(KIAA1683)
NM_015656	KIF26A	Homo sapiens	kinesin family member 26A(KIF26A)
NM_004984	KIF5A	Homo sapiens	kinesin family member 5A(KIF5A)
NM_001130099	KIFC3	Homo sapiens	kinesin family member C3(KIFC3)
NM_000899	KITLG	Homo sapiens	KIT ligand(KITLG)
NM_001163023	KIZ	Homo sapiens	kizuna centrosomal protein(KIZ)
NM_001163022	KIZ	Homo sapiens	kizuna centrosomal protein(KIZ)
NM_007249	KLF12	Homo sapiens	Kruppel like factor 12(KLF12)
NM_138693	KLF14	Homo sapiens	Kruppel like factor 14(KLF14)
NM_001168303	KLHL13	Homo sapiens	kelch like family member 13(KLHL13)
NM_015990	KLHL5	Homo sapiens	kelch like family member 5(KLHL5)
NM_002257	KLK1	Homo sapiens	kallikrein 1(KLK1)
NM_002776	KLK10	Homo sapiens	kallikrein related peptidase 10(KLK10)
NM_012427	KLK5	Homo sapiens	kallikrein related peptidase 5(KLK5)
NR_024586	KMT2E-AS1	Homo sapiens	KMT2E antisense RNA 1 (head to head)(KMT2E-AS1)
NM_033360	kras	Homo sapiens	KRAS proto-oncogene, GTPase(KRAS)
NM_004985	kras	Homo sapiens	KRAS proto-oncogene, GTPase(KRAS)
NM_005557	KRT16	Homo sapiens	keratin 16(KRT16)
NM_021013	KRT34	Homo sapiens	keratin 34(KRT34)
NM_173352	KRT78	Homo sapiens	keratin 78(KRT78)
NM_002281	KRT81	Homo sapiens	keratin 81(KRT81)
NM_001122671	KYAT1	Homo sapiens	kynurenine aminotransferase 1(KYAT1)
NM_001143963	L1CAM	Homo sapiens	L1 cell adhesion molecule(L1CAM)
NM_019079	L1TD1	Homo sapiens	LINE1 type transposase domain containing 1(L1TD1)
NM_173464	L3MBTL4	Homo sapiens	l(3)mbt-like 4 (Drosophila)(L3MBTL4)
NM_005559	LAMA1	Homo sapiens	laminin subunit alpha 1(LAMA1)
NM_001079823	LAMA2	Homo sapiens	laminin subunit alpha 2(LAMA2)
NR_109922	LAMA5-AS1	Homo sapiens	LAMA5 antisense RNA 1(LAMA5-AS1)
NM_002292	LAMB2	Homo sapiens	laminin subunit beta 2(LAMB2)
NM_001017402	LAMB3	Homo sapiens	laminin subunit beta 3(LAMB3)
NM_005562	LAMC2	Homo sapiens	laminin subunit gamma 2(LAMC2)
NM_006059	LAMC3	Homo sapiens	laminin subunit gamma 3(LAMC3)
NM_052879	LARP4	Homo sapiens	La ribonucleoprotein domain family member 4(LARP4)
NM_030915	LBH	Homo sapiens	limb bud and heart development(LBH)
NM_002298	LCP1	Homo sapiens	lymphocyte cytosolic protein 1(LCP1)
NM_001174097	LDHB	Homo sapiens	lactate dehydrogenase B(LDHB)
NM_017448	ldhc	Homo sapiens	lactate dehydrogenase C(LDHC)
NM_001195799	LDLR	Homo sapiens	low density lipoprotein receptor(LDLR)
NM_174902	LDLRAD3	Homo sapiens	low density lipoprotein receptor class A domain containing 3(LDLRAD3)
NM_001042507	LGALS7B	Homo sapiens	galectin 7B(LGALS7B)
NM_021636	LGR6	Homo sapiens	leucine rich repeat containing G protein-coupled receptor 6(LGR6)
NM_005780	LHFP	Homo sapiens	lipoma HMGIC fusion partner(LHFP)
NM_001127671	LIFR	Homo sapiens	leukemia inhibitory factor receptor alpha(LIFR)
NM_001289122	LIMCH1	Homo sapiens	LIM and calponin homology domains 1(LIMCH1)
NM_001193488	LIMS1	Homo sapiens	LIM zinc finger domain containing 1(LIMS1)
NM_001193485	LIMS1	Homo sapiens	LIM zinc finger domain containing 1(LIMS1)
NR_033927	LINC00184	Homo sapiens	long intergenic non-protein coding RNA 184(LINC00184)
NR_015376	LINC00200	Homo sapiens	long intergenic non-protein coding RNA 200(LINC00200)
NR_026774	LINC00239	Homo sapiens	long intergenic non-protein coding RNA 239(LINC00239)
NM_001278674	LINC00452	Homo sapiens	long intergenic non-protein coding RNA 452(LINC00452)
NR_034119	LINC00460	Homo sapiens	long intergenic non-protein coding RNA 460(LINC00460)
NR_027272	LINC00479	Homo sapiens	long intergenic non-protein coding RNA 479(LINC00479)
NR_038080	LINC00482	Homo sapiens	long intergenic non-protein coding RNA 482(LINC00482)
NR_033861	LINC00514	Homo sapiens	long intergenic non-protein coding RNA 514(LINC00514)
NR_028064	LINC00552	Homo sapiens	long intergenic non-protein coding RNA 552(LINC00552)
NR_024355	LINC00634	Homo sapiens	long intergenic non-protein coding RNA 634(LINC00634)
NR_046224	LINC00659	Homo sapiens	long intergenic non-protein coding RNA 659(LINC00659)
NR_038291	LINC00707	Homo sapiens	long intergenic non-protein coding RNA 707(LINC00707)
NR_026827	LINC00839	Homo sapiens	long intergenic non-protein coding RNA 839(LINC00839)
NR_034088	LINC00885	Homo sapiens	long intergenic non-protein coding RNA 885(LINC00885)
NR_038387	LINC00886	Homo sapiens	long intergenic non-protein coding RNA 886(LINC00886)
NR_024480	LINC00887	Homo sapiens	long intergenic non-protein coding RNA 887(LINC00887)
NR_026919	LINC00896	Homo sapiens	long intergenic non-protein coding RNA 896(LINC00896)
NR_027413	LINC00910	Homo sapiens	long intergenic non-protein coding RNA 910(LINC00910)
NR_034132	LINC00939	Homo sapiens	long intergenic non-protein coding RNA 939(LINC00939)
NR_040005	LINC00960	Homo sapiens	long intergenic non-protein coding RNA 960(LINC00960)
NR_024283	LINC00961	Homo sapiens	long intergenic non-protein coding RNA 961(LINC00961)
NR_027321	LINC00964	Homo sapiens	long intergenic non-protein coding RNA 964(LINC00964)
NR_103858	LINC01006	Homo sapiens	long intergenic non-protein coding RNA 1006(LINC01006)
NR_040001	LINC01116	Homo sapiens	long intergenic non-protein coding RNA 1116(LINC01116)
NR_110124	LINC01152	Homo sapiens	long intergenic non-protein coding RNA 1152(LINC01152)
NR_038421	LINC01220	Homo sapiens	long intergenic non-protein coding RNA 1220(LINC01220)
NR_038977	LINC01239	Homo sapiens	long intergenic non-protein coding RNA 1239(LINC01239)
NR_034124	LINC01270	Homo sapiens	long intergenic non-protein coding RNA 1270(LINC01270)
NM_001278655	LINC01272	Homo sapiens	long intergenic non-protein coding RNA 1272(LINC01272)
NR_109943	LINC01273	Homo sapiens	long intergenic non-protein coding RNA 1273(LINC01273)
NR_103767	LINC01311	Homo sapiens	long intergenic non-protein coding RNA 1311(LINC01311)
NR_109928	LINC01424	Homo sapiens	long intergenic non-protein coding RNA 1424(LINC01424)
NM_001012706	LINC01588	Homo sapiens	long intergenic non-protein coding RNA 1588(LINC01588)
NR_102736	LINC01599	Homo sapiens	long intergenic non-protein coding RNA 1599(LINC01599)
NR_109851	LINC-PINT	Homo sapiens	long intergenic non-protein coding RNA, p53 induced transcript(LINC-PINT)
NM_139248	LIPH	Homo sapiens	lipase H(LIPH)
NM_001204830	LIPT1	Homo sapiens	lipoyltransferase 1(LIPT1)
NM_001015002	LLGL2	Homo sapiens	LLGL2, scribble cell polarity complex component(LLGL2)
NR_024521	LMAN2L	Homo sapiens	lectin, mannose binding 2 like(LMAN2L)
NM_001198557	LMNB1	Homo sapiens	lamin B1(LMNB1)
NM_001142315	LMO2	Homo sapiens	LIM domain only 2(LMO2)
NM_001080434	lmtk3	Homo sapiens	lemur tyrosine kinase 3(LMTK3)
NR_047572	LOC100128770	Homo sapiens	uncharacterized LOC100128770(LOC100128770)
NR_077227	LOC100128885	Homo sapiens	uncharacterized LOC100128885(LOC100128885)
NR_024563	LOC100130238	Homo sapiens	uncharacterized LOC100130238(LOC100130238)
NR_033937	LOC100132077	Homo sapiens	uncharacterized LOC100132077(LOC100132077)
NR_024237	LOC100132111	Homo sapiens	uncharacterized LOC100132111(LOC100132111)
NR_028327	LOC100133331	Homo sapiens	uncharacterized LOC100133331(LOC100133331)
NR_024444	LOC100133985	Homo sapiens	uncharacterized LOC100133985(LOC100133985)
NR_026683	LOC100268168	Homo sapiens	uncharacterized LOC100268168(LOC100268168)
NR_027440	LOC100272217	Homo sapiens	uncharacterized LOC100272217(LOC100272217)
NR_038935	LOC100288846	Homo sapiens	uncharacterized LOC100288846(LOC100288846)
NR_033267	LOC100335030	Homo sapiens	FGFR1 oncogene partner 2 pseudogene(LOC100335030)
NR_038334	LOC100505715	Homo sapiens	uncharacterized LOC100505715(LOC100505715)
NR_040097	LOC100506123	Homo sapiens	uncharacterized LOC100506123(LOC100506123)
NR_038393	LOC100506178	Homo sapiens	uncharacterized LOC100506178(LOC100506178)
NR_103860	LOC100506606	Homo sapiens	uncharacterized LOC100506606(LOC100506606)
NR_109780	LOC100506860	Homo sapiens	uncharacterized LOC100506860(LOC100506860)
NR_037172	LOC100507547	Homo sapiens	uncharacterized LOC100507547(LOC100507547)
NR_108065	LOC100507642	Homo sapiens	uncharacterized LOC100507642(LOC100507642)
NR_110208	LOC101927043	Homo sapiens	uncharacterized LOC101927043(LOC101927043)
NR_110416	LOC101927780	Homo sapiens	uncharacterized LOC101927780(LOC101927780)
NR_110417	LOC101927780	Homo sapiens	uncharacterized LOC101927780(LOC101927780)
NR_105045	LOC101927934	Homo sapiens	uncharacterized LOC101927934(LOC101927934)
NR_104626	LOC101928370	Homo sapiens	uncharacterized LOC101928370(LOC101928370)
NR_105044	LOC102546229	Homo sapiens	uncharacterized LOC102546229(LOC102546229)
NR_110552	LOC102724153	Homo sapiens	uncharacterized LOC102724153(LOC102724153)
NR_027487	LOC146880	Homo sapiens	Rho GTPase activating protein 27 pseudogene(LOC146880)
NR_026899	LOC146880	Homo sapiens	Rho GTPase activating protein 27 pseudogene(LOC146880)
NR_015421	LOC154761	Homo sapiens	family with sequence similarity 115, member C pseudogene(LOC154761)
NR_104654	LOC257396	Homo sapiens	uncharacterized LOC257396(LOC257396)
NR_110554	LOC283575	Homo sapiens	uncharacterized LOC283575(LOC283575)
NR_046097	LOC284581	Homo sapiens	uncharacterized LOC284581(LOC284581)
NR_038931	LOC339975	Homo sapiens	uncharacterized LOC339975(LOC339975)
NR_033972	LOC440028	Homo sapiens	uncharacterized LOC440028(LOC440028)
NR_027471	LOC440173	Homo sapiens	uncharacterized LOC440173(LOC440173)
NR_024380	LOC441666	Homo sapiens	zinc finger protein 91 pseudogene(LOC441666)
NR_033245	LOC641746	Homo sapiens	glycine cleavage system protein H (aminomethyl carrier) pseudogene(LOC641746)
NR_036494	LOC643201	Homo sapiens	centrosomal protein 192kDa pseudogene(LOC643201)
NR_027240	LOC730668	Homo sapiens	dynein heavy chain -like pseudogene(LOC730668)
NM_001199053	LOC81691	Homo sapiens	exonuclease NEF-sp(LOC81691)
NM_001031855	LONRF3	Homo sapiens	LON peptidase N-terminal domain and ring finger 3(LONRF3)
NM_001289109	LONRF3	Homo sapiens	LON peptidase N-terminal domain and ring finger 3(LONRF3)
NM_024778	LONRF3	Homo sapiens	LON peptidase N-terminal domain and ring finger 3(LONRF3)
NR_040066	LOXL1-AS1	Homo sapiens	LOXL1 antisense RNA 1(LOXL1-AS1)
NM_004811	LPXN	Homo sapiens	leupaxin(LPXN)
NM_001135703	LRP12	Homo sapiens	LDL receptor related protein 12(LRP12)
NM_013437	LRP12	Homo sapiens	LDL receptor related protein 12(LRP12)
NM_002333	LRP3	Homo sapiens	LDL receptor related protein 3(LRP3)
NM_004631	LRP8	Homo sapiens	LDL receptor related protein 8(LRP8)
NM_001013653	LRRC26	Homo sapiens	leucine rich repeat containing 26(LRRC26)
NM_001004055	LRRC29	Homo sapiens	leucine rich repeat containing 29(LRRC29)
NR_045023	LRRC75A-AS1	Homo sapiens	LRRC75A antisense RNA 1(LRRC75A-AS1)
NR_045029	LRRC75A-AS1	Homo sapiens	LRRC75A antisense RNA 1(LRRC75A-AS1)
NR_027174	LRRC75A-AS1	Homo sapiens	LRRC75A antisense RNA 1(LRRC75A-AS1)
NM_001127245	LRRC8A	Homo sapiens	leucine rich repeat containing 8 family member A(LRRC8A)
NM_001268285	LRRC8E	Homo sapiens	leucine rich repeat containing 8 family member E(LRRC8E)
NM_025061	LRRC8E	Homo sapiens	leucine rich repeat containing 8 family member E(LRRC8E)
NM_001013255	LSP1	Homo sapiens	lymphocyte-specific protein 1(LSP1)
NM_001013254	LSP1	Homo sapiens	lymphocyte-specific protein 1(LSP1)
NM_001166265	LTBP1	Homo sapiens	latent transforming growth factor beta binding protein 1(LTBP1)
NM_001166266	LTBP1	Homo sapiens	latent transforming growth factor beta binding protein 1(LTBP1)
NM_206943	LTBP1	Homo sapiens	latent transforming growth factor beta binding protein 1(LTBP1)
NM_000428	LTBP2	Homo sapiens	latent transforming growth factor beta binding protein 2(LTBP2)
NM_003573	LTBP4	Homo sapiens	latent transforming growth factor beta binding protein 4(LTBP4)
NM_003695	LY6D	Homo sapiens	lymphocyte antigen 6 complex, locus D(LY6D)
NM_025261	LY6G6C	Homo sapiens	lymphocyte antigen 6 complex, locus G6C(LY6G6C)
NM_023946	LYNX1	Homo sapiens	Ly6/neurotoxin 1(LYNX1)
NM_194317	LYPD6	Homo sapiens	LY6/PLAUR domain containing 6(LYPD6)
NM_001279360	LYPLA1	Homo sapiens	lysophospholipase I(LYPLA1)
NM_021020	LZTS1	Homo sapiens	leucine zipper tumor suppressor 1(LZTS1)
NM_005584	MAB21L1	Homo sapiens	mab-21 like 1(MAB21L1)
NM_001031804	MAF	Homo sapiens	MAF bZIP transcription factor(MAF)
NM_005360	MAF	Homo sapiens	MAF bZIP transcription factor(MAF)
NM_005461	MAFB	Homo sapiens	MAF bZIP transcription factor B(MAFB)
NM_014061	MAGEH1	Homo sapiens	MAGE family member H1(MAGEH1)
NR_038343	MAGI2-AS3	Homo sapiens	MAGI2 antisense RNA 3(MAGI2-AS3)
NM_001037225	MAJIN	Homo sapiens	membrane anchored junction protein(MAJIN)
NM_005434	MALL	Homo sapiens	mal, T-cell differentiation protein like(MALL)
NM_153267	MAMDC2	Homo sapiens	MAM domain containing 2(MAMDC2)
NM_005907	MAN1A1	Homo sapiens	mannosidase alpha class 1A member 1(MAN1A1)
NR_045721	MAN1B1	Homo sapiens	mannosidase alpha class 1B member 1(MAN1B1)
NM_001113482	MANEAL	Homo sapiens	mannosidase endo-alpha like(MANEAL)
NM_005909	MAP1B	Homo sapiens	microtubule associated protein 1B(MAP1B)
NM_145332	MAP3K7	Homo sapiens	mitogen-activated protein kinase kinase kinase 7(MAP3K7)
NM_002753	MAPK10	Homo sapiens	mitogen-activated protein kinase 10(MAPK10)
NM_014268	MAPRE2	Homo sapiens	microtubule associated protein RP/EB family member 2(MAPRE2)
NM_001203252	MAPT	Homo sapiens	microtubule associated protein tau(MAPT)
NM_152598	"March10"	Homo sapiens	membrane associated ring-CH-type finger 10(MARCH10)
NM_020814	"March4"	Homo sapiens	membrane associated ring-CH-type finger 4(MARCH4)
NR_052852	MARCKSL1	Homo sapiens	MARCKS like 1(MARCKSL1)
NM_023009	MARCKSL1	Homo sapiens	MARCKS like 1(MARCKSL1)
NM_001286129	mark1	Homo sapiens	microtubule affinity regulating kinase 1(MARK1)
NM_001286124	mark1	Homo sapiens	microtubule affinity regulating kinase 1(MARK1)
NM_018650	mark1	Homo sapiens	microtubule affinity regulating kinase 1(MARK1)
NM_001164664	MAST4	Homo sapiens	microtubule associated serine/threonine kinase family member 4(MAST4)
NM_001172304	MASTL	Homo sapiens	microtubule associated serine/threonine kinase like(MASTL)
NM_002380	MATN2	Homo sapiens	matrilin 2(MATN2)
NM_030583	MATN2	Homo sapiens	matrilin 2(MATN2)
NM_145113	MAX	Homo sapiens	MYC associated factor X(MAX)
NM_207297	MBNL1	Homo sapiens	muscleblind like splicing regulator 1(MBNL1)
NR_034002	MCF2L-AS1	Homo sapiens	MCF2L antisense RNA 1(MCF2L-AS1)
NM_005914	MCM4	Homo sapiens	minichromosome maintenance complex component 4(MCM4)
NM_001136160	MCMDC2	Homo sapiens	minichromosome maintenance domain containing 2(MCMDC2)
NM_001253693	MCOLN3	Homo sapiens	mucolipin 3(MCOLN3)
NM_018298	MCOLN3	Homo sapiens	mucolipin 3(MCOLN3)
NM_001093767	MCRIP1	Homo sapiens	MAPK regulated corepressor interacting protein 1(MCRIP1)
NM_001166346	MDFIC	Homo sapiens	MyoD family inhibitor domain containing(MDFIC)
NM_001039845	MDH1B	Homo sapiens	malate dehydrogenase 1B(MDH1B)
NM_001270551	MDK	Homo sapiens	midkine (neurite growth-promoting factor 2)(MDK)
NM_001270552	MDK	Homo sapiens	midkine (neurite growth-promoting factor 2)(MDK)
NM_002391	MDK	Homo sapiens	midkine (neurite growth-promoting factor 2)(MDK)
NM_001278462	MDM2	Homo sapiens	MDM2 proto-oncogene(MDM2)
NM_001164000	MECOM	Homo sapiens	MDS1 and EVI1 complex locus(MECOM)
NM_001163999	MECOM	Homo sapiens	MDS1 and EVI1 complex locus(MECOM)
NM_004991	MECOM	Homo sapiens	MDS1 and EVI1 complex locus(MECOM)
NM_001105078	MECOM	Homo sapiens	MDS1 and EVI1 complex locus(MECOM)
NM_053002	MED12L	Homo sapiens	mediator complex subunit 12 like(MED12L)
NR_052017	MED24	Homo sapiens	mediator complex subunit 24(MED24)
NR_046464	meg3	Homo sapiens	maternally expressed 3 (non-protein coding)(MEG3)
NR_046466	meg3	Homo sapiens	maternally expressed 3 (non-protein coding)(MEG3)
NR_046473	meg3	Homo sapiens	maternally expressed 3 (non-protein coding)(MEG3)
NR_003530	meg3	Homo sapiens	maternally expressed 3 (non-protein coding)(MEG3)
NM_001145080	MEIOC	Homo sapiens	meiosis specific with coiled-coil domain(MEIOC)
NM_002402	MEST	Homo sapiens	mesoderm specific transcript(MEST)
NM_177525	MEST	Homo sapiens	mesoderm specific transcript(MEST)
NM_001004431	METRNL	Homo sapiens	meteorin like, glial cell differentiation regulator(METRNL)
NM_001206984	METTL23	Homo sapiens	methyltransferase like 23(METTL23)
NM_032246	MEX3B	Homo sapiens	mex-3 RNA binding family member B(MEX3B)
NM_002403	MFAP2	Homo sapiens	microfibrillar associated protein 2(MFAP2)
NM_002404	MFAP4	Homo sapiens	microfibrillar associated protein 4(MFAP4)
NM_003480	MFAP5	Homo sapiens	microfibrillar associated protein 5(MFAP5)
NM_002405	MFNG	Homo sapiens	MFNG O-fucosylpeptide 3-beta-N-acetylglucosaminyltransferase(MFNG)
NM_001289406	MFSD1	Homo sapiens	major facilitator superfamily domain containing 1(MFSD1)
NM_001170790	MFSD5	Homo sapiens	major facilitator superfamily domain containing 5(MFSD5)
NR_026877	MGC2889	Homo sapiens	uncharacterized protein MGC2889(MGC2889)
NM_001247988	mia2	Homo sapiens	melanoma inhibitory activity 2(MIA2)
NR_028503	Mir22hg	Homo sapiens	MIR22 host gene(MIR22HG)
NR_030299	MIR573	Homo sapiens	microRNA 573(MIR573)
NR_046099	MIR646HG	Homo sapiens	MIR646 host gene(MIR646HG)
NR_015411	Mir9-3hg	Homo sapiens	MIR9-3 host gene(MIR9-3HG)
NR_027033	Mirlet7bhg	Homo sapiens	MIRLET7B host gene(MIRLET7BHG)
NR_026640	MKRN7P	Homo sapiens	makorin ring finger protein 7, pseudogene(MKRN7P)
NM_173576	MKX	Homo sapiens	mohawk homeobox(MKX)
NM_001167618	MLH1	Homo sapiens	mutL homolog 1(MLH1)
NM_006818	MLLT11	Homo sapiens	myeloid/lymphoid or mixed-lineage leukemia; translocated to, 11(MLLT11)
NM_001042467	MLPH	Homo sapiens	melanophilin(MLPH)
NM_001281474	MLPH	Homo sapiens	melanophilin(MLPH)
NR_104019	MLPH	Homo sapiens	melanophilin(MLPH)
NM_032951	MLXIPL	Homo sapiens	MLX interacting protein like(MLXIPL)
NM_001145938	MMP1	Homo sapiens	matrix metallopeptidase 1(MMP1)
NM_002425	MMP10	Homo sapiens	matrix metallopeptidase 10(MMP10)
NM_004530	MMP2	Homo sapiens	matrix metallopeptidase 2(MMP2)
NM_004994	MMP9	Homo sapiens	matrix metallopeptidase 9(MMP9)
NM_017947	MOCOS	Homo sapiens	molybdenum cofactor sulfurase(MOCOS)
NM_001142428	MORF4L2	Homo sapiens	mortality factor 4 like 2(MORF4L2)
NM_001142431	MORF4L2	Homo sapiens	mortality factor 4 like 2(MORF4L2)
NR_103517	MPHOSPH9	Homo sapiens	M-phase phosphoprotein 9(MPHOSPH9)
NM_002436	MPP1	Homo sapiens	membrane palmitoylated protein 1(MPP1)
NM_173496	MPP7	Homo sapiens	membrane palmitoylated protein 7(MPP7)
NM_173803	MPV17L	Homo sapiens	MPV17 mitochondrial inner membrane protein like(MPV17L)
NM_001177355	MSLN	Homo sapiens	mesothelin(MSLN)
NM_005823	MSLN	Homo sapiens	mesothelin(MSLN)
NM_012228	MSRB2	Homo sapiens	methionine sulfoxide reductase B2(MSRB2)
NM_001193460	MSRB3	Homo sapiens	methionine sulfoxide reductase B3(MSRB3)
NM_002448	MSX1	Homo sapiens	msh homeobox 1(MSX1)
NR_001447	MT1L	Homo sapiens	metallothionein 1L (gene/pseudogene)(MT1L)
NM_005952	MT1X	Homo sapiens	metallothionein 1X(MT1X)
NM_001242767	MTHFD1L	Homo sapiens	methylenetetrahydrofolate dehydrogenase (NADP+ dependent) 1-like(MTHFD1L)
NR_027405	mthfd2	Homo sapiens	methylenetetrahydrofolate dehydrogenase (NADP+ dependent) 2, methenyltetrahydrofolate cyclohydrolase(MTHFD2)
NM_001204285	MUC1	Homo sapiens	mucin 1, cell surface associated(MUC1)
NM_001018116	MURC	Homo sapiens	muscle related coiled-coil protein(MURC)
NM_033446	MVB12B	Homo sapiens	multivesicular body subunit 12B(MVB12B)
NM_001282920	MX1	Homo sapiens	MX dynamin like GTPase 1(MX1)
NM_002462	MX1	Homo sapiens	MX dynamin like GTPase 1(MX1)
NM_001178046	MX1	Homo sapiens	MX dynamin like GTPase 1(MX1)
NM_001020818	MYADM	Homo sapiens	myeloid associated differentiation marker(MYADM)
NM_001172566	MYD88	Homo sapiens	myeloid differentiation primary response 88(MYD88)
NM_001172569	MYD88	Homo sapiens	myeloid differentiation primary response 88(MYD88)
NM_016132	MYEF2	Homo sapiens	myelin expression factor 2(MYEF2)
NM_138768	MYEOV	Homo sapiens	myeloma overexpressed(MYEOV)
NM_014981	MYH15	Homo sapiens	myosin heavy chain 15(MYH15)
NR_002147	MYH16	Homo sapiens	myosin heavy chain 16 pseudogene(MYH16)
NM_000432	MYL2	Homo sapiens	myosin light chain 2(MYL2)
NM_006097	MYL9	Homo sapiens	myosin light chain 9(MYL9)
NR_038266	MYLK-AS1	Homo sapiens	MYLK antisense RNA 1(MYLK-AS1)
NM_001256267	MYPN	Homo sapiens	myopalladin(MYPN)
NR_045662	MYPN	Homo sapiens	myopalladin(MYPN)
NM_001018100	MYZAP	Homo sapiens	myocardial zonula adherens protein(MYZAP)
NM_001267033	MZF1	Homo sapiens	myeloid zinc finger 1(MZF1)
NM_033111	N4BP2L2	Homo sapiens	NEDD4 binding protein 2 like 2(N4BP2L2)
NM_005468	NAALADL1	Homo sapiens	N-acetylated alpha-linked acidic dipeptidase like 1(NAALADL1)
NM_001018160	NAE1	Homo sapiens	NEDD8 activating enzyme E1 subunit 1(NAE1)
NM_198571	nat16	Homo sapiens	N-acetyltransferase 16 (putative)(NAT16)
NM_020443	NAV1	Homo sapiens	neuron navigator 1(NAV1)
NM_001167738	NAV1	Homo sapiens	neuron navigator 1(NAV1)
NM_001111019	NAV2	Homo sapiens	neuron navigator 2(NAV2)
NM_001244963	NAV2	Homo sapiens	neuron navigator 2(NAV2)
NR_103561	NBPF18P	Homo sapiens	neuroblastoma breakpoint family member 18, pseudogene(NBPF18P)
NM_001281932	NCAPG2	Homo sapiens	non-SMC condensin II complex subunit G2(NCAPG2)
NM_001145261	NCOA4	Homo sapiens	nuclear receptor coactivator 4(NCOA4)
NM_001199620	NCOA7	Homo sapiens	nuclear receptor coactivator 7(NCOA7)
NM_006096	NDRG1	Homo sapiens	N-myc downstream regulated 1(NDRG1)
NM_001135242	NDRG1	Homo sapiens	N-myc downstream regulated 1(NDRG1)
NM_001258433	NDRG1	Homo sapiens	N-myc downstream regulated 1(NDRG1)
NM_001258432	NDRG1	Homo sapiens	N-myc downstream regulated 1(NDRG1)
NM_020142	NDUFA4L2	Homo sapiens	NDUFA4, mitochondrial complex associated like 2(NDUFA4L2)
NM_022351	NECAB1	Homo sapiens	N-terminal EF-hand calcium binding protein 1(NECAB1)
NM_031232	NECAB3	Homo sapiens	N-terminal EF-hand calcium binding protein 3(NECAB3)
NM_203286	NECTIN1	Homo sapiens	nectin cell adhesion molecule 1(NECTIN1)
NM_001243288	NECTIN3	Homo sapiens	nectin cell adhesion molecule 3(NECTIN3)
NM_015480	NECTIN3	Homo sapiens	nectin cell adhesion molecule 3(NECTIN3)
NM_198400	NEDD4	Homo sapiens	neural precursor cell expressed, developmentally down-regulated 4, E3 ubiquitin protein ligase(NEDD4)
NM_001284338	NEDD4	Homo sapiens	neural precursor cell expressed, developmentally down-regulated 4, E3 ubiquitin protein ligase(NEDD4)
NM_001284339	NEDD4	Homo sapiens	neural precursor cell expressed, developmentally down-regulated 4, E3 ubiquitin protein ligase(NEDD4)
NM_001144969	NEDD4L	Homo sapiens	neural precursor cell expressed, developmentally down-regulated 4-like, E3 ubiquitin protein ligase(NEDD4L)
NM_173808	NEGR1	Homo sapiens	neuronal growth regulator 1(NEGR1)
NM_006617	NES	Homo sapiens	nestin(NES)
NM_004210	NEURL1	Homo sapiens	neuralized E3 ubiquitin protein ligase 1(NEURL1)
NM_001142651	NEURL1B	Homo sapiens	neuralized E3 ubiquitin protein ligase 1B(NEURL1B)
NM_006160	NEUROD2	Homo sapiens	neuronal differentiation 2(NEUROD2)
NM_173214	NFAT5	Homo sapiens	nuclear factor of activated T-cells 5(NFAT5)
NM_001145413	NFE2L2	Homo sapiens	nuclear factor, erythroid 2 like 2(NFE2L2)
NM_004289	nfe2l3	Homo sapiens	nuclear factor, erythroid 2 like 3(NFE2L3)
NM_005384	NFIL3	Homo sapiens	nuclear factor, interleukin 3 regulated(NFIL3)
NM_001271044	NFIX	Homo sapiens	nuclear factor I X(NFIX)
NM_001243116	NFKBIB	Homo sapiens	NFKB inhibitor beta(NFKBIB)
NM_031419	nfkbiz	Homo sapiens	NFKB inhibitor zeta(NFKBIZ)
NM_001136024	NHS	Homo sapiens	NHS actin remodeling regulator(NHS)
NM_198270	NHS	Homo sapiens	NHS actin remodeling regulator(NHS)
NM_007361	NID2	Homo sapiens	nidogen 2(NID2)
NM_001001349	NKIRAS2	Homo sapiens	NFKB inhibitor interacting Ras like 2(NKIRAS2)
NM_198478	NKPD1	Homo sapiens	NTPase, KAP family P-loop domain containing 1(NKPD1)
NM_001173487	NKRF	Homo sapiens	NFKB repressing factor(NKRF)
NM_014360	NKX2-8	Homo sapiens	NK2 homeobox 8(NKX2-8)
NM_033006	NLRP1	Homo sapiens	NLR family pyrin domain containing 1(NLRP1)
NM_017852	NLRP2	Homo sapiens	NLR family pyrin domain containing 2(NLRP2)
NR_037149	NME1-NME2	Homo sapiens	NME1-NME2 readthrough(NME1-NME2)
NM_001286436	NME4	Homo sapiens	NME/NM23 nucleoside diphosphate kinase 4(NME4)
NM_001286438	NME4	Homo sapiens	NME/NM23 nucleoside diphosphate kinase 4(NME4)
NM_022162	NOD2	Homo sapiens	nucleotide binding oligomerization domain containing 2(NOD2)
NM_001145410	NONO	Homo sapiens	non-POU domain containing, octamer-binding(NONO)
NM_000620	NOS1	Homo sapiens	nitric oxide synthase 1(NOS1)
NM_001204214	NOS1	Homo sapiens	nitric oxide synthase 1(NOS1)
NM_000435	NOTCH3	Homo sapiens	notch 3(NOTCH3)
NM_148896	NPB	Homo sapiens	neuropeptide B(NPB)
NM_001204872	NPEPL1	Homo sapiens	aminopeptidase-like 1(NPEPL1)
NM_207181	nphp1	Homo sapiens	nephrocystin 1(NPHP1)
NM_001200052	NPL	Homo sapiens	N-acetylneuraminate pyruvate lyase(NPL)
NM_182795	NPM2	Homo sapiens	nucleophosmin/nucleoplasmin 2(NPM2)
NM_003995	NPR2	Homo sapiens	natriuretic peptide receptor 2(NPR2)
NM_002523	NPTX2	Homo sapiens	neuronal pentraxin 2(NPTX2)
NM_000475	nr0b1	Homo sapiens	nuclear receptor subfamily 0 group B member 1(NR0B1)
NM_002135	NR4A1	Homo sapiens	nuclear receptor subfamily 4 group A member 1(NR4A1)
NM_001202233	NR4A1	Homo sapiens	nuclear receptor subfamily 4 group A member 1(NR4A1)
NM_006186	NR4A2	Homo sapiens	nuclear receptor subfamily 4 group A member 2(NR4A2)
NM_033334	NR6A1	Homo sapiens	nuclear receptor subfamily 6 group A member 1(NR6A1)
NM_001160008	NRG1	Homo sapiens	neuregulin 1(NRG1)
NM_004883	NRG2	Homo sapiens	neuregulin 2(NRG2)
NM_020645	NRIP3	Homo sapiens	nuclear receptor interacting protein 3(NRIP3)
NM_198465	NRK	Homo sapiens	Nik related kinase(NRK)
NM_003873	NRP1	Homo sapiens	neuropilin 1(NRP1)
NM_198565	NRROS	Homo sapiens	negative regulator of reactive oxygen species(NRROS)
NM_001256128	NSUN4	Homo sapiens	NOP2/Sun RNA methyltransferase family member 4(NSUN4)
NM_001204813	NT5E	Homo sapiens	5'-nucleotidase ecto(NT5E)
NM_002531	NTSR1	Homo sapiens	neurotensin receptor 1(NTSR1)
NM_014840	NUAK1	Homo sapiens	NUAK family kinase 1(NUAK1)
NM_153183	NUDT10	Homo sapiens	nudix hydrolase 10(NUDT10)
NM_018159	NUDT11	Homo sapiens	nudix hydrolase 11(NUDT11)
NR_027766	NUDT16P1	Homo sapiens	nudix hydrolase 16 pseudogene 1(NUDT16P1)
NM_001244390	NUDT2	Homo sapiens	nudix hydrolase 2(NUDT2)
NM_147172	NUDT2	Homo sapiens	nudix hydrolase 2(NUDT2)
NR_038956	NUP50-AS1	Homo sapiens	NUP50 antisense RNA 1 (head to head)(NUP50-AS1)
NR_038957	NUP50-AS1	Homo sapiens	NUP50 antisense RNA 1 (head to head)(NUP50-AS1)
NR_103781	NUP54	Homo sapiens	nucleoporin 54(NUP54)
NM_001242796	NUP93	Homo sapiens	nucleoporin 93(NUP93)
NM_001205319	NXN	Homo sapiens	nucleoredoxin(NXN)
NM_007224	NXPH4	Homo sapiens	neurexophilin 4(NXPH4)
NM_016816	OAS1	Homo sapiens	2'-5'-oligoadenylate synthetase 1(OAS1)
NM_002535	OAS2	Homo sapiens	2'-5'-oligoadenylate synthetase 2(OAS2)
NM_001032731	OAS2	Homo sapiens	2'-5'-oligoadenylate synthetase 2(OAS2)
NM_016817	OAS2	Homo sapiens	2'-5'-oligoadenylate synthetase 2(OAS2)
NM_003733	OASL	Homo sapiens	2'-5'-oligoadenylate synthetase like(OASL)
NM_198213	OASL	Homo sapiens	2'-5'-oligoadenylate synthetase like(OASL)
NM_001171814	OAT	Homo sapiens	ornithine aminotransferase(OAT)
NM_052843	OBSCN	Homo sapiens	obscurin, cytoskeletal calmodulin and titin-interacting RhoGEF(OBSCN)
NM_001271223	OBSCN	Homo sapiens	obscurin, cytoskeletal calmodulin and titin-interacting RhoGEF(OBSCN)
NR_033265	OGFOD3	Homo sapiens	2-oxoglutarate and iron dependent oxygenase domain containing 3(OGFOD3)
NM_020190	OLFML3	Homo sapiens	olfactomedin like 3(OLFML3)
NM_001004474	OR10S1	Homo sapiens	olfactory receptor family 10 subfamily S member 1(OR10S1)
NM_012364	OR1Q1	Homo sapiens	olfactory receptor family 1 subfamily Q member 1(OR1Q1)
NM_007160	OR2H2	Homo sapiens	olfactory receptor family 2 subfamily H member 2(OR2H2)
NM_001282741	OSBP2	Homo sapiens	oxysterol binding protein 2(OSBP2)
NM_001282740	OSBP2	Homo sapiens	oxysterol binding protein 2(OSBP2)
NM_001282742	OSBP2	Homo sapiens	oxysterol binding protein 2(OSBP2)
NM_020896	osbpl5	Homo sapiens	oxysterol binding protein like 5(OSBPL5)
NM_182904	P4HA3	Homo sapiens	prolyl 4-hydroxylase subunit alpha 3(P4HA3)
NM_007229	PACSIN2	Homo sapiens	protein kinase C and casein kinase substrate in neurons 2(PACSIN2)
NM_001184971	PACSIN2	Homo sapiens	protein kinase C and casein kinase substrate in neurons 2(PACSIN2)
NM_007365	PADI2	Homo sapiens	peptidyl arginine deiminase 2(PADI2)
NR_109830	PAIP2	Homo sapiens	poly(A) binding protein interacting protein 2(PAIP2)
NM_001166109	PALLD	Homo sapiens	palladin, cytoskeletal associated protein(PALLD)
NM_001040134	PALM	Homo sapiens	paralemmin(PALM)
NM_053016	PALM2	Homo sapiens	paralemmin 2(PALM2)
NM_147150	PALM2-AKAP2	Homo sapiens	PALM2-AKAP2 readthrough(PALM2-AKAP2)
NM_001127460	PAN2	Homo sapiens	PAN2 poly(A) specific ribonuclease subunit(PAN2)
NM_004670	PAPSS2	Homo sapiens	3'-phosphoadenosine 5'-phosphosulfate synthase 2(PAPSS2)
NM_001242992	PARN	Homo sapiens	poly(A)-specific ribonuclease(PARN)
NM_032051	PATZ1	Homo sapiens	POZ/BTB and AT hook containing zinc finger 1(PATZ1)
NM_032052	PATZ1	Homo sapiens	POZ/BTB and AT hook containing zinc finger 1(PATZ1)
NM_016631	PAXBP1	Homo sapiens	PAX3 and PAX7 binding protein 1(PAXBP1)
NM_001033083	pbld	Homo sapiens	phenazine biosynthesis like protein domain containing(PBLD)
NM_002585	PBX1	Homo sapiens	PBX homeobox 1(PBX1)
NM_001289797	PCBD1	Homo sapiens	pterin-4 alpha-carbinolamine dehydratase 1(PCBD1)
NM_001178014	PCCB	Homo sapiens	propionyl-CoA carboxylase beta subunit(PCCB)
NM_022843	pcdh20	Homo sapiens	protocadherin 20(PCDH20)
NM_001173523	PCDH7	Homo sapiens	protocadherin 7(PCDH7)
NM_032457	PCDH7	Homo sapiens	protocadherin 7(PCDH7)
NM_018900	PCDHA1	Homo sapiens	protocadherin alpha 1(PCDHA1)
NM_018904	PCDHA13	Homo sapiens	protocadherin alpha 13(PCDHA13)
NM_018907	PCDHA4	Homo sapiens	protocadherin alpha 4(PCDHA4)
NM_018908	PCDHA5	Homo sapiens	protocadherin alpha 5(PCDHA5)
NM_018909	PCDHA6	Homo sapiens	protocadherin alpha 6(PCDHA6)
NM_018898	PCDHAC1	Homo sapiens	protocadherin alpha subfamily C, 1(PCDHAC1)
NM_031883	PCDHAC2	Homo sapiens	protocadherin alpha subfamily C, 2(PCDHAC2)
NM_018899	PCDHAC2	Homo sapiens	protocadherin alpha subfamily C, 2(PCDHAC2)
NM_018936	PCDHB2	Homo sapiens	protocadherin beta 2(PCDHB2)
NM_015669	PCDHB5	Homo sapiens	protocadherin beta 5(PCDHB5)
NM_018939	PCDHB6	Homo sapiens	protocadherin beta 6(PCDHB6)
NM_003735	PCDHGA12	Homo sapiens	protocadherin gamma subfamily A, 12(PCDHGA12)
NM_032086	PCDHGA6	Homo sapiens	protocadherin gamma subfamily A, 6(PCDHGA6)
NM_018923	PCDHGB2	Homo sapiens	protocadherin gamma subfamily B, 2(PCDHGB2)
NM_032403	PCDHGC3	Homo sapiens	protocadherin gamma subfamily C, 3(PCDHGC3)
NM_001018073	PCK2	Homo sapiens	phosphoenolpyruvate carboxykinase 2, mitochondrial(PCK2)
NM_004563	PCK2	Homo sapiens	phosphoenolpyruvate carboxykinase 2, mitochondrial(PCK2)
NM_013363	PCOLCE2	Homo sapiens	procollagen C-endopeptidase enhancer 2(PCOLCE2)
NM_001177876	pcsk1	Homo sapiens	proprotein convertase subtilisin/kexin type 1(PCSK1)
NM_006200	PCSK5	Homo sapiens	proprotein convertase subtilisin/kexin type 5(PCSK5)
NR_037599	PDCD6IPP2	Homo sapiens	PDCD6IP pseudogene 2(PDCD6IPP2)
NM_000922	PDE3B	Homo sapiens	phosphodiesterase 3B(PDE3B)
NM_001197222	PDE4D	Homo sapiens	phosphodiesterase 4D(PDE4D)
NM_001197218	PDE4D	Homo sapiens	phosphodiesterase 4D(PDE4D)
NM_022359	PDE4DIP	Homo sapiens	phosphodiesterase 4D interacting protein(PDE4DIP)
NM_001145292	PDE6B	Homo sapiens	phosphodiesterase 6B(PDE6B)
NM_033016	PDGFB	Homo sapiens	platelet derived growth factor subunit B(PDGFB)
NM_006207	PDGFRL	Homo sapiens	platelet derived growth factor receptor like(PDGFRL)
NM_001278549	PDK1	Homo sapiens	pyruvate dehydrogenase kinase 1(PDK1)
NM_002612	PDK4	Homo sapiens	pyruvate dehydrogenase kinase 4(PDK4)
NM_001256427	PDLIM5	Homo sapiens	PDZ and LIM domain 5(PDLIM5)
NR_046186	PDLIM5	Homo sapiens	PDZ and LIM domain 5(PDLIM5)
NM_015009	PDZRN3	Homo sapiens	PDZ domain containing ring finger 3(PDZRN3)
NM_021255	PELI2	Homo sapiens	pellino E3 ubiquitin protein ligase family member 2(PELI2)
NM_001289861	PER3	Homo sapiens	period circadian clock 3(PER3)
NM_001184743	PGBD1	Homo sapiens	piggyBac transposable element derived 1(PGBD1)
NM_001017434	PGBD2	Homo sapiens	piggyBac transposable element derived 2(PGBD2)
NM_001258311	PGBD5	Homo sapiens	piggyBac transposable element derived 5(PGBD5)
NM_173582	PGM2L1	Homo sapiens	phosphoglucomutase 2 like 1(PGM2L1)
NR_002836	PGM5P2	Homo sapiens	phosphoglucomutase 5 pseudogene 2(PGM5P2)
NM_183246	PHACTR3	Homo sapiens	phosphatase and actin regulator 3(PHACTR3)
NM_001284518	PHF23	Homo sapiens	PHD finger protein 23(PHF23)
NM_001172436	PHKA1	Homo sapiens	phosphorylase kinase regulatory subunit alpha 1(PHKA1)
NM_001134438	PHLDB2	Homo sapiens	pleckstrin homology like domain family B member 2(PHLDB2)
NM_015886	PI15	Homo sapiens	peptidase inhibitor 15(PI15)
NM_001244014	PIANP	Homo sapiens	PILR alpha associated neural protein(PIANP)
NM_001039583	PICK1	Homo sapiens	protein interacting with PRKCA 1(PICK1)
NM_001100818	PID1	Homo sapiens	phosphotyrosine interaction domain containing 1(PID1)
NM_017933	PID1	Homo sapiens	phosphotyrosine interaction domain containing 1(PID1)
NM_022068	PIEZO2	Homo sapiens	piezo type mechanosensitive ion channel component 2(PIEZO2)
NM_152309	pik3ap1	Homo sapiens	phosphoinositide-3-kinase adaptor protein 1(PIK3AP1)
NR_110542	PIK3IP1-AS1	Homo sapiens	PIK3IP1 antisense RNA 1 (head to head)(PIK3IP1-AS1)
NM_001193621	PINLYP	Homo sapiens	phospholipase A2 inhibitor and LY6/PLAUR domain containing(PINLYP)
NM_001193622	PINLYP	Homo sapiens	phospholipase A2 inhibitor and LY6/PLAUR domain containing(PINLYP)
NM_001135219	PIP5KL1	Homo sapiens	phosphatidylinositol-4-phosphate 5-kinase like 1(PIP5KL1)
NM_181671	PITPNC1	Homo sapiens	phosphatidylinositol transfer protein, cytoplasmic 1(PITPNC1)
NM_012417	PITPNC1	Homo sapiens	phosphatidylinositol transfer protein, cytoplasmic 1(PITPNC1)
NM_181839	PKIA	Homo sapiens	protein kinase (cAMP-dependent, catalytic) inhibitor alpha(PKIA)
NM_024420	PLA2G4A	Homo sapiens	phospholipase A2 group IVA(PLA2G4A)
NM_178034	PLA2G4D	Homo sapiens	phospholipase A2 group IVD(PLA2G4D)
NM_001206670	PLA2G4E	Homo sapiens	phospholipase A2 group IVE(PLA2G4E)
NM_003560	PLA2G6	Homo sapiens	phospholipase A2 group VI(PLA2G6)
NM_001199562	PLA2G6	Homo sapiens	phospholipase A2 group VI(PLA2G6)
NM_021796	PLAC1	Homo sapiens	placenta specific 1(PLAC1)
NM_001029869	PLAC8L1	Homo sapiens	PLAC8 like 1(PLAC8L1)
NM_001289044	PLAGL1	Homo sapiens	PLAG1 like zinc finger 1(PLAGL1)
NM_001080951	PLAGL1	Homo sapiens	PLAG1 like zinc finger 1(PLAGL1)
NM_002658	PLAU	Homo sapiens	plasminogen activator, urokinase(PLAU)
NM_153021	PLB1	Homo sapiens	phospholipase B1(PLB1)
NM_024829	PLBD1	Homo sapiens	phospholipase B domain containing 1(PLBD1)
NM_172069	PLEKHH2	Homo sapiens	pleckstrin homology, MyTH4 and FERM domain containing H2(PLEKHH2)
NR_024386	PLEKHM1P1	Homo sapiens	pleckstrin homology and RUN domain containing M1 pseudogene 1(PLEKHM1P1)
NM_001190801	PLK4	Homo sapiens	polo like kinase 4(PLK4)
NM_176895	PLPP1	Homo sapiens	phospholipid phosphatase 1(PLPP1)
NM_032728	PLPP7	Homo sapiens	phospholipid phosphatase 7 (inactive)(PLPP7)
NM_032812	plxdc2	Homo sapiens	plexin domain containing 2(PLXDC2)
NM_001200054	PMEL	Homo sapiens	premelanosome protein(PMEL)
NM_033238	PML	Homo sapiens	promyelocytic leukemia(PML)
NM_173516	PNLDC1	Homo sapiens	PARN like, ribonuclease domain containing 1(PNLDC1)
NM_001011709	PNLIPRP3	Homo sapiens	pancreatic lipase related protein 3(PNLIPRP3)
NM_007257	PNMA2	Homo sapiens	paraneoplastic Ma antigen 2(PNMA2)
NM_018215	PNMAL1	Homo sapiens	paraneoplastic Ma antigen family like 1(PNMAL1)
NM_025225	PNPLA3	Homo sapiens	patatin like phospholipase domain containing 3(PNPLA3)
NM_001166111	PNPLA6	Homo sapiens	patatin like phospholipase domain containing 6(PNPLA6)
NM_001278657	POLDIP3	Homo sapiens	DNA polymerase delta interacting protein 3(POLDIP3)
NM_001258036	POLR3E	Homo sapiens	RNA polymerase III subunit E(POLR3E)
NM_001258033	POLR3E	Homo sapiens	RNA polymerase III subunit E(POLR3E)
NM_138338	POLR3H	Homo sapiens	RNA polymerase III subunit H(POLR3H)
NM_152992	pomzp3	Homo sapiens	POM121 and ZP3 fusion(POMZP3)
NM_001244682	POU2F3	Homo sapiens	POU class 2 homeobox 3(POU2F3)
NM_006237	POU4F1	Homo sapiens	POU class 4 homeobox 1(POU4F1)
NM_203289	POU5F1	Homo sapiens	POU class 5 homeobox 1(POU5F1)
NM_007252	pou6f2	Homo sapiens	POU class 6 homeobox 2(POU6F2)
NR_024014	PP14571	Homo sapiens	uncharacterized LOC100130449(PP14571)
NM_001171818	PPARD	Homo sapiens	peroxisome proliferator activated receptor delta(PPARD)
NM_001171819	PPARD	Homo sapiens	peroxisome proliferator activated receptor delta(PPARD)
NM_001171820	PPARD	Homo sapiens	peroxisome proliferator activated receptor delta(PPARD)
NM_138711	PPARG	Homo sapiens	peroxisome proliferator activated receptor gamma(PPARG)
NM_003621	PPFIBP2	Homo sapiens	PPFIA binding protein 2(PPFIBP2)
NM_001256568	PPFIBP2	Homo sapiens	PPFIA binding protein 2(PPFIBP2)
NM_001143788	PPHLN1	Homo sapiens	periphilin 1(PPHLN1)
NM_015568	PPP1R16B	Homo sapiens	protein phosphatase 1 regulatory subunit 16B(PPP1R16B)
NM_001145115	PPP1R3G	Homo sapiens	protein phosphatase 1 regulatory subunit 3G(PPP1R3G)
NM_014678	PPP6R2	Homo sapiens	protein phosphatase 6 regulatory subunit 2(PPP6R2)
NR_033357	PRCD	Homo sapiens	progressive rod-cone degeneration(PRCD)
NR_104258	PRDM15	Homo sapiens	PR/SET domain 15(PRDM15)
NM_153026	PRICKLE1	Homo sapiens	prickle planar cell polarity protein 1(PRICKLE1)
NM_006252	PRKAA2	Homo sapiens	protein kinase AMP-activated catalytic subunit alpha 2(PRKAA2)
NM_002731	PRKACB	Homo sapiens	protein kinase cAMP-activated catalytic subunit beta(PRKACB)
NM_016203	PRKAG2	Homo sapiens	protein kinase AMP-activated non-catalytic subunit gamma 2(PRKAG2)
NR_038926	PRKAG2-AS1	Homo sapiens	PRKAG2 antisense RNA 1(PRKAG2-AS1)
NR_109997	PRKAR2A-AS1	Homo sapiens	PRKAR2A antisense RNA 1(PRKAR2A-AS1)
NM_001282645	PRKCQ	Homo sapiens	protein kinase C theta(PRKCQ)
NM_006257	PRKCQ	Homo sapiens	protein kinase C theta(PRKCQ)
NM_001286676	PRMT2	Homo sapiens	protein arginine methyltransferase 2(PRMT2)
NM_001195226	PRODH	Homo sapiens	proline dehydrogenase 1(PRODH)
NM_016335	PRODH	Homo sapiens	proline dehydrogenase 1(PRODH)
NM_001165977	PROM2	Homo sapiens	prominin 2(PROM2)
NM_001243940	PRPSAP2	Homo sapiens	phosphoribosyl pyrophosphate synthetase associated protein 2(PRPSAP2)
NM_016644	PRR16	Homo sapiens	proline rich 16(PRR16)
NM_001190467	PRR36	Homo sapiens	proline rich 36(PRR36)
NM_016307	PRRX2	Homo sapiens	paired related homeobox 2(PRRX2)
NM_144957	Prss21	Homo sapiens	protease, serine 21(PRSS21)
NM_001270452	Prss21	Homo sapiens	protease, serine 21(PRSS21)
NM_006799	Prss21	Homo sapiens	protease, serine 21(PRSS21)
NM_001258290	PRSS36	Homo sapiens	protease, serine 36(PRSS36)
NM_020200	PRTFDC1	Homo sapiens	phosphoribosyl transferase domain containing 1(PRTFDC1)
NM_005672	PSCA	Homo sapiens	prostate stem cell antigen(PSCA)
NM_000447	PSEN2	Homo sapiens	presenilin 2(PSEN2)
NM_148976	PSMA1	Homo sapiens	proteasome subunit alpha 1(PSMA1)
NM_001199774	PSMA5	Homo sapiens	proteasome subunit alpha 5(PSMA5)
NR_037176	PSMB8-AS1	Homo sapiens	PSMB8 antisense RNA 1 (head to head)(PSMB8-AS1)
NR_034059	PSMD1	Homo sapiens	proteasome 26S subunit, non-ATPase 1(PSMD1)
NM_001278708	PSMD2	Homo sapiens	proteasome 26S subunit, non-ATPase 2(PSMD2)
NM_001135750	PSMG4	Homo sapiens	proteasome assembly chaperone 4(PSMG4)
NM_000956	PTGER2	Homo sapiens	prostaglandin E receptor 2(PTGER2)
NM_004878	PTGES	Homo sapiens	prostaglandin E synthase(PTGES)
NM_152444	PTGR2	Homo sapiens	prostaglandin reductase 2(PTGR2)
NM_001271165	PTGS1	Homo sapiens	prostaglandin-endoperoxide synthase 1(PTGS1)
NM_001271367	PTGS1	Homo sapiens	prostaglandin-endoperoxide synthase 1(PTGS1)
NM_000963	PTGS2	Homo sapiens	prostaglandin-endoperoxide synthase 2(PTGS2)
NM_002820	PTHLH	Homo sapiens	parathyroid hormone like hormone(PTHLH)
NM_198964	PTHLH	Homo sapiens	parathyroid hormone like hormone(PTHLH)
NM_198965	PTHLH	Homo sapiens	parathyroid hormone like hormone(PTHLH)
NM_001256358	PTK6	Homo sapiens	protein tyrosine kinase 6(PTK6)
NM_005975	PTK6	Homo sapiens	protein tyrosine kinase 6(PTK6)
NM_080601	PTPN11	Homo sapiens	protein tyrosine phosphatase, non-receptor type 11(PTPN11)
NM_130842	PTPRN2	Homo sapiens	protein tyrosine phosphatase, receptor type N2(PTPRN2)
NM_001289101	PXK	Homo sapiens	PX domain containing serine/threonine kinase like(PXK)
NM_015617	PYGO1	Homo sapiens	pygopus family PHD finger 1(PYGO1)
NM_014298	QPRT	Homo sapiens	quinolinate phosphoribosyltransferase(QPRT)
NM_198179	QRFPR	Homo sapiens	pyroglutamylated RFamide peptide receptor(QRFPR)
NM_032134	QRICH2	Homo sapiens	glutamine rich 2(QRICH2)
NM_001256837	QTRT2	Homo sapiens	queuine tRNA-ribosyltransferase accessory subunit 2(QTRT2)
NR_033308	RAB17	Homo sapiens	RAB17, member RAS oncogene family(RAB17)
NM_001008749	RAB19	Homo sapiens	RAB19, member RAS oncogene family(RAB19)
NM_017516	RAB39A	Homo sapiens	RAB39A, member RAS oncogene family(RAB39A)
NM_171998	RAB39B	Homo sapiens	RAB39B, member RAS oncogene family(RAB39B)
NM_001270363	RAD23A	Homo sapiens	RAD23 homolog A, nucleotide excision repair protein(RAD23A)
NM_001243328	RAET1E	Homo sapiens	retinoic acid early transcript 1E(RAET1E)
NM_001243327	RAET1E	Homo sapiens	retinoic acid early transcript 1E(RAET1E)
NM_139165	RAET1E	Homo sapiens	retinoic acid early transcript 1E(RAET1E)
NM_001283043	RALGAPA1	Homo sapiens	Ral GTPase activating protein catalytic alpha subunit 1(RALGAPA1)
NM_001190728	RALGPS1	Homo sapiens	Ral GEF with PH domain and SH3 binding motif 1(RALGPS1)
NM_001286247	RALGPS2	Homo sapiens	Ral GEF with PH domain and SH3 binding motif 2(RALGPS2)
NM_001251917	RAP1B	Homo sapiens	RAP1B, member of RAS oncogene family(RAP1B)
NM_007023	RAPGEF4	Homo sapiens	Rap guanine nucleotide exchange factor 4(RAPGEF4)
NM_001024809	RARA	Homo sapiens	retinoic acid receptor alpha(RARA)
NM_004585	RARRES3	Homo sapiens	retinoic acid receptor responder 3(RARRES3)
NM_152545	RASGEF1B	Homo sapiens	RasGEF domain family member 1B(RASGEF1B)
NM_153815	RASGRF1	Homo sapiens	Ras protein specific guanine nucleotide releasing factor 1(RASGRF1)
NM_033315	RASL10B	Homo sapiens	RAS like family 10 member B(RASL10B)
NM_201431	RASSF6	Homo sapiens	Ras association domain family member 6(RASSF6)
NM_080833	RBBP8NL	Homo sapiens	RBBP8 N-terminal like(RBBP8NL)
NM_001166135	RBM28	Homo sapiens	RNA binding motif protein 28(RBM28)
NM_006744	RBP4	Homo sapiens	retinol binding protein 4(RBP4)
NM_052960	RBP7	Homo sapiens	retinol binding protein 7(RBP7)
NM_001008712	RBPMS	Homo sapiens	RNA binding protein with multiple splicing(RBPMS)
NM_001008710	RBPMS	Homo sapiens	RNA binding protein with multiple splicing(RBPMS)
NM_152443	RDH12	Homo sapiens	retinol dehydrogenase 12 (all-trans/9-cis/11-cis)(RDH12)
NM_001271803	REEP2	Homo sapiens	receptor accessory protein 2(REEP2)
NM_001029874	REP15	Homo sapiens	RAB15 effector protein(REP15)
NM_013400	REPIN1	Homo sapiens	replication initiator 1(REPIN1)
NM_001286612	REPS1	Homo sapiens	RALBP1 associated Eps domain containing 1(REPS1)
NM_001042682	RERE	Homo sapiens	arginine-glutamic acid dipeptide repeats(RERE)
NM_015150	RFTN1	Homo sapiens	raftlin, lipid raft linker 1(RFTN1)
NM_001024455	Rgag4	Homo sapiens	retrotransposon gag domain containing 4(RGAG4)
NM_014059	RGCC	Homo sapiens	regulator of cell cycle(RGCC)
NM_001243738	RGL2	Homo sapiens	ral guanine nucleotide dissociation stimulator like 2(RGL2)
NM_001035223	RGL3	Homo sapiens	ral guanine nucleotide dissociation stimulator like 3(RGL3)
NM_032276	RHBDD1	Homo sapiens	rhomboid domain containing 1(RHBDD1)
NR_046432	RHNO1	Homo sapiens	RAD9-HUS1-RAD1 interacting nuclear orphan 1(RHNO1)
NM_001160036	RHOBTB2	Homo sapiens	Rho related BTB domain containing 2(RHOBTB2)
NM_001288758	RHOT1	Homo sapiens	ras homolog family member T1(RHOT1)
NM_173642	RIMKLA	Homo sapiens	ribosomal modification protein rimK like family member A(RIMKLA)
NM_001288794	RMND5B	Homo sapiens	required for meiotic nuclear division 5 homolog B(RMND5B)
NM_001198954	RNF103-CHMP3	Homo sapiens	RNF103-CHMP3 readthrough(RNF103-CHMP3)
NM_001201365	RNF14	Homo sapiens	ring finger protein 14(RNF14)
NM_014746	RNF144A	Homo sapiens	ring finger protein 144A(RNF144A)
NM_001199382	RNF145	Homo sapiens	ring finger protein 145(RNF145)
NR_046357	RNF165	Homo sapiens	ring finger protein 165(RNF165)
NM_001286627	RNPS1	Homo sapiens	RNA binding protein with serine rich domain 1(RNPS1)
NM_019055	ROBO4	Homo sapiens	roundabout guidance receptor 4(ROBO4)
NM_004560	ROR2	Homo sapiens	receptor tyrosine kinase like orphan receptor 2(ROR2)
NM_001278285	RPE	Homo sapiens	ribulose-5-phosphate-3-epimerase(RPE)
NM_001199340	RPL17	Homo sapiens	ribosomal protein L17(RPL17)
NR_026667	RPS10P7	Homo sapiens	ribosomal protein S10 pseudogene 7(RPS10P7)
NM_001199057	RPS17	Homo sapiens	ribosomal protein S17(RPS17)
NM_001008	RPS4Y1	Homo sapiens	ribosomal protein S4, Y-linked 1(RPS4Y1)
NM_016656	RRAGB	Homo sapiens	Ras related GTP binding B(RRAGB)
NM_021244	RRAGD	Homo sapiens	Ras related GTP binding D(RRAGD)
NM_032957	RTEL1	Homo sapiens	regulator of telomere elongation helicase 1(RTEL1)
NM_001015056	RTKN	Homo sapiens	rhotekin(RTKN)
NM_145307	RTKN2	Homo sapiens	rhotekin 2(RTKN2)
NM_201428	RTN3	Homo sapiens	reticulon 3(RTN3)
NM_005980	S100P	Homo sapiens	S100 calcium binding protein P(S100P)
NM_001400	S1PR1	Homo sapiens	sphingosine-1-phosphate receptor 1(S1PR1)
NM_005226	S1PR3	Homo sapiens	sphingosine-1-phosphate receptor 3(S1PR3)
NM_001127380	SAA2	Homo sapiens	serum amyloid A2(SAA2)
NM_001145713	SAE1	Homo sapiens	SUMO1 activating enzyme subunit 1(SAE1)
NM_020436	SALL4	Homo sapiens	spalt like transcription factor 4(SALL4)
NM_001030060	SAMD5	Homo sapiens	sterile alpha motif domain containing 5(SAMD5)
NM_152703	SAMD9L	Homo sapiens	sterile alpha motif domain containing 9 like(SAMD9L)
NM_022136	SAMSN1	Homo sapiens	SAM domain, SH3 domain and nuclear localization signals 1(SAMSN1)
NM_001039651	SAPCD1	Homo sapiens	suppressor APC domain containing 1(SAPCD1)
NM_002971	SATB1	Homo sapiens	SATB homeobox 1(SATB1)
NM_001166035	SBSN	Homo sapiens	suprabasin(SBSN)
NM_001166034	SBSN	Homo sapiens	suprabasin(SBSN)
NM_198538	SBSN	Homo sapiens	suprabasin(SBSN)
NM_173690	SCAI	Homo sapiens	suppressor of cancer cell invasion(SCAI)
NM_016558	SCAND1	Homo sapiens	SCAN domain containing 1(SCAND1)
NM_144777	scel	Homo sapiens	sciellin(SCEL)
NM_003469	SCG2	Homo sapiens	secretogranin II(SCG2)
NM_003020	SCG5	Homo sapiens	secretogranin V(SCG5)
NM_001112706	SCIN	Homo sapiens	scinderin(SCIN)
NM_174934	SCN4B	Homo sapiens	sodium voltage-gated channel beta subunit 4(SCN4B)
NM_001177984	SCN8A	Homo sapiens	sodium voltage-gated channel alpha subunit 8(SCN8A)
NM_001159575	SCNN1A	Homo sapiens	sodium channel epithelial 1 alpha subunit(SCNN1A)
NM_000336	SCNN1B	Homo sapiens	sodium channel epithelial 1 beta subunit(SCNN1B)
NM_001039	SCNN1G	Homo sapiens	sodium channel epithelial 1 gamma subunit(SCNN1G)
NM_002998	SDC2	Homo sapiens	syndecan 2(SDC2)
NM_001276503	SDHD	Homo sapiens	succinate dehydrogenase complex subunit D(SDHD)
NM_152744	SDK1	Homo sapiens	sidekick cell adhesion molecule 1(SDK1)
NM_001144952	SDK2	Homo sapiens	sidekick cell adhesion molecule 2(SDK2)
NM_001143999	SEC14L1	Homo sapiens	SEC14 like lipid binding 1(SEC14L1)
NM_001191049	SEC31A	Homo sapiens	SEC31 homolog A, COPII coat complex component(SEC31A)
NM_003004	SECTM1	Homo sapiens	secreted and transmembrane 1(SECTM1)
NM_003944	SELENBP1	Homo sapiens	selenium binding protein 1(SELENBP1)
NM_005410	SELENOP	Homo sapiens	selenoprotein P(SELENOP)
NM_001146030	SEMA7A	Homo sapiens	semaphorin 7A (John Milton Hagen blood group)(SEMA7A)
NR_038908	SENCR	Homo sapiens	smooth muscle and endothelial cell enriched migration/differentiation-associated long non-coding RNA(SENCR)
NR_037672	SERF2	Homo sapiens	small EDRK-rich factor 2(SERF2)
NM_001127705	serpina1	Homo sapiens	serpin family A member 1(SERPINA1)
NM_001085	SERPINA3	Homo sapiens	serpin family A member 3(SERPINA3)
NM_198833	SERPINB8	Homo sapiens	serpin family B member 8(SERPINB8)
NM_004155	SERPINB9	Homo sapiens	serpin family B member 9(SERPINB9)
NM_000488	SERPINC1	Homo sapiens	serpin family C member 1(SERPINC1)
NR_073116	SERPINE2	Homo sapiens	serpin family E member 2(SERPINE2)
NM_006216	SERPINE2	Homo sapiens	serpin family E member 2(SERPINE2)
NM_001136528	SERPINE2	Homo sapiens	serpin family E member 2(SERPINE2)
NM_001032295	SERPING1	Homo sapiens	serpin family G member 1(SERPING1)
NM_001248001	SET	Homo sapiens	SET nuclear proto-oncogene(SET)
NM_001243723	setmar	Homo sapiens	SET domain and mariner transposase fusion gene(SETMAR)
NM_001005526	SF3B1	Homo sapiens	splicing factor 3b subunit 1(SF3B1)
NM_001029880	SFMBT2	Homo sapiens	Scm-like with four mbt domains 2(SFMBT2)
NM_205854	SFTA2	Homo sapiens	surfactant associated 2(SFTA2)
NM_001080826	SGK223	Homo sapiens	homolog of rat pragma of Rnd2(SGK223)
NM_152386	SGPP2	Homo sapiens	sphingosine-1-phosphate phosphatase 2(SGPP2)
NM_001098498	SGSM1	Homo sapiens	small G protein signaling modulator 1(SGSM1)
NM_001145812	SH2B1	Homo sapiens	SH2B adaptor protein 1(SH2B1)
NM_007341	SH3BGR	Homo sapiens	SH3 domain binding glutamate rich protein(SH3BGR)
NM_001122681	SH3BP2	Homo sapiens	SH3 domain binding protein 2(SH3BP2)
NM_001199944	SH3GL1	Homo sapiens	SH3 domain containing GRB2 like 1, endophilin A2(SH3GL1)
NM_003027	SH3GL3	Homo sapiens	SH3 domain containing GRB2 like 3, endophilin A3(SH3GL3)
NM_001184960	SH3KBP1	Homo sapiens	SH3 domain containing kinase binding protein 1(SH3KBP1)
NM_024577	SH3TC2	Homo sapiens	SH3 domain and tetratricopeptide repeats 2(SH3TC2)
NM_203349	SHC4	Homo sapiens	SHC adaptor protein 4(SHC4)
NM_018330	SHTN1	Homo sapiens	shootin 1(SHTN1)
NM_001171159	siglec10	Homo sapiens	sialic acid binding Ig like lectin 10(SIGLEC10)
NM_001282207	SIGMAR1	Homo sapiens	sigma non-opioid intracellular receptor 1(SIGMAR1)
NM_020808	SIPA1L2	Homo sapiens	signal induced proliferation associated 1 like 2(SIPA1L2)
NM_001040023	SIRPA	Homo sapiens	signal regulatory protein alpha(SIRPA)
NM_152679	SLC10A4	Homo sapiens	solute carrier family 10 member 4(SLC10A4)
NM_001010893	SLC10A5	Homo sapiens	solute carrier family 10 member 5(SLC10A5)
NM_001145964	SLC12A4	Homo sapiens	solute carrier family 12 member 4(SLC12A4)
NM_018593	SLC16A10	Homo sapiens	solute carrier family 16 member 10(SLC16A10)
NM_004695	SLC16A5	Homo sapiens	solute carrier family 16 member 5(SLC16A5)
NM_194298	SLC16A9	Homo sapiens	solute carrier family 16 member 9(SLC16A9)
NM_001205206	SLC19A1	Homo sapiens	solute carrier family 19 member 1(SLC19A1)
NM_015482	SLC22A23	Homo sapiens	solute carrier family 22 member 23(SLC22A23)
NM_001286456	SLC22A23	Homo sapiens	solute carrier family 22 member 23(SLC22A23)
NM_001286455	SLC22A23	Homo sapiens	solute carrier family 22 member 23(SLC22A23)
NM_021977	SLC22A3	Homo sapiens	solute carrier family 22 member 3(SLC22A3)
NM_205850	SLC24A5	Homo sapiens	solute carrier family 24 member 5(SLC24A5)
NM_001282726	SLC25A17	Homo sapiens	solute carrier family 25 member 17(SLC25A17)
NM_001282727	SLC25A17	Homo sapiens	solute carrier family 25 member 17(SLC25A17)
NM_031481	SLC25A18	Homo sapiens	solute carrier family 25 member 18(SLC25A18)
NM_207348	SLC25A34	Homo sapiens	solute carrier family 25 member 34(SLC25A34)
NM_133489	SLC26A10	Homo sapiens	solute carrier family 26 member 10(SLC26A10)
NM_134426	slc26a6	Homo sapiens	solute carrier family 26 member 6(SLC26A6)
NR_104248	SLC2A11	Homo sapiens	solute carrier family 2 member 11(SLC2A11)
NM_001024939	SLC2A11	Homo sapiens	solute carrier family 2 member 11(SLC2A11)
NR_033967	SLC2A1-AS1	Homo sapiens	SLC2A1 antisense RNA 1(SLC2A1-AS1)
NM_006931	SLC2A3	Homo sapiens	solute carrier family 2 member 3(SLC2A3)
NM_003039	slc2a5	Homo sapiens	solute carrier family 2 member 5(SLC2A5)
NM_001145265	SLC35C1	Homo sapiens	solute carrier family 35 member C1(SLC35C1)
NM_033518	SLC38A5	Homo sapiens	solute carrier family 38 member 5(SLC38A5)
NM_001135154	SLC39A14	Homo sapiens	solute carrier family 39 member 14(SLC39A14)
NM_001099406	SLC39A6	Homo sapiens	solute carrier family 39 member 6(SLC39A6)
NM_001135146	slc39a8	Homo sapiens	solute carrier family 39 member 8(SLC39A8)
NM_017836	SLC41A3	Homo sapiens	solute carrier family 41 member 3(SLC41A3)
NM_001008486	SLC41A3	Homo sapiens	solute carrier family 41 member 3(SLC41A3)
NM_014096	SLC43A3	Homo sapiens	solute carrier family 43 member 3(SLC43A3)
NM_001114106	SLC44A3	Homo sapiens	solute carrier family 44 member 3(SLC44A3)
NM_001178044	SLC44A4	Homo sapiens	solute carrier family 44 member 4(SLC44A4)
NM_001080397	SLC45A1	Homo sapiens	solute carrier family 45 member 1(SLC45A1)
NM_181785	SLC46A3	Homo sapiens	solute carrier family 46 member 3(SLC46A3)
NM_001258402	SLC4A8	Homo sapiens	solute carrier family 4 member 8(SLC4A8)
NM_001258426	SLC4A9	Homo sapiens	solute carrier family 4 member 9(SLC4A9)
NM_001010898	SLC6A17	Homo sapiens	solute carrier family 6 member 17(SLC6A17)
NM_014331	SLC7A11	Homo sapiens	solute carrier family 7 member 11(SLC7A11)
NR_038380	SLC7A11-AS1	Homo sapiens	SLC7A11 antisense RNA 1(SLC7A11-AS1)
NM_001008539	SLC7A2	Homo sapiens	solute carrier family 7 member 2(SLC7A2)
NR_049767	SLC7A8	Homo sapiens	solute carrier family 7 member 8(SLC7A8)
NM_001260491	SLC9A8	Homo sapiens	solute carrier family 9 member A8(SLC9A8)
NM_019844	SLCO1B3	Homo sapiens	solute carrier organic anion transporter family member 1B3(SLCO1B3)
NM_005630	SLCO2A1	Homo sapiens	solute carrier organic anion transporter family member 2A1(SLCO2A1)
NM_016354	SLCO4A1	Homo sapiens	solute carrier organic anion transporter family member 4A1(SLCO4A1)
NR_024470	SLCO4A1-AS1	Homo sapiens	SLCO4A1 antisense RNA 1(SLCO4A1-AS1)
NM_180991	SLCO4C1	Homo sapiens	solute carrier organic anion transporter family member 4C1(SLCO4C1)
NM_001136123	SLF2	Homo sapiens	SMC5-SMC6 complex localization factor 2(SLF2)
NM_144682	SLFN13	Homo sapiens	schlafen family member 13(SLFN13)
NM_003062	SLIT3	Homo sapiens	slit guidance ligand 3(SLIT3)
NM_003064	SLPI	Homo sapiens	secretory leukocyte peptidase inhibitor(SLPI)
NM_005585	SMAD6	Homo sapiens	SMAD family member 6(SMAD6)
NM_001190821	SMAD7	Homo sapiens	SMAD family member 7(SMAD7)
NM_001127217	SMAD9	Homo sapiens	SMAD family member 9(SMAD9)
NM_001289399	SMARCA2	Homo sapiens	SWI/SNF related, matrix associated, actin dependent regulator of chromatin, subfamily a, member 2(SMARCA2)
NM_003070	SMARCA2	Homo sapiens	SWI/SNF related, matrix associated, actin dependent regulator of chromatin, subfamily a, member 2(SMARCA2)
NR_045644	SMARCAD1	Homo sapiens	SWI/SNF-related, matrix-associated actin-dependent regulator of chromatin, subfamily a, containing DEAD/H box 1(SMARCAD1)
NM_148674	SMC1B	Homo sapiens	structural maintenance of chromosomes 1B(SMC1B)
NM_024058	SMIM2	Homo sapiens	small integral membrane protein 2(SMIM2)
NM_001136503	Smim24	Homo sapiens	small integral membrane protein 24(SMIM24)
NR_104064	SMIM2-AS1	Homo sapiens	SMIM2 antisense RNA 1(SMIM2-AS1)
NM_005631	SMO	Homo sapiens	smoothened, frizzled class receptor(SMO)
NM_022137	SMOC1	Homo sapiens	SPARC related modular calcium binding 1(SMOC1)
NM_175841	SMOX	Homo sapiens	spermine oxidase(SMOX)
NM_001270691	SMOX	Homo sapiens	spermine oxidase(SMOX)
NM_001207018	SMTN	Homo sapiens	smoothelin(SMTN)
NM_001105565	SMTNL1	Homo sapiens	smoothelin like 1(SMTNL1)
NM_001146054	snca	Homo sapiens	synuclein alpha(SNCA)
NR_003142	Snhg9	Homo sapiens	small nucleolar RNA host gene 9(SNHG9)
NR_002987	Snora61	Homo sapiens	small nucleolar RNA, H/ACA box 61(SNORA61)
NR_003070	Snord89	Homo sapiens	small nucleolar RNA, C/D box 89(SNORD89)
NM_014723	SNPH	Homo sapiens	syntaphilin(SNPH)
NM_018013	SOBP	Homo sapiens	sine oculis binding protein homolog(SOBP)
NM_001270469	SOCS2	Homo sapiens	suppressor of cytokine signaling 2(SOCS2)
NM_015385	sorbs1	Homo sapiens	sorbin and SH3 domain containing 1(SORBS1)
NM_003106	SOX2	Homo sapiens	SRY-box 2(SOX2)
NM_001080391	SP100	Homo sapiens	SP100 nuclear antigen(SP100)
NM_004509	SP110	Homo sapiens	SP110 nuclear body protein(SP110)
NM_003116	SPAG4	Homo sapiens	sperm associated antigen 4(SPAG4)
NM_003118	SPARC	Homo sapiens	secreted protein acidic and cysteine rich(SPARC)
NM_181727	SPATA12	Homo sapiens	spermatogenesis associated 12(SPATA12)
NM_001146210	SPDYE6	Homo sapiens	speedy/RINGO cell cycle regulator family member E6(SPDYE6)
NM_001006681	SPIN2B	Homo sapiens	spindlin family member 2B(SPIN2B)
NM_001127698	SPINK5	Homo sapiens	serine peptidase inhibitor, Kazal type 5(SPINK5)
NM_001166103	SPINT2	Homo sapiens	serine peptidase inhibitor, Kunitz type 2(SPINT2)
NM_004598	SPOCK1	Homo sapiens	SPARC/osteonectin, cwcv and kazal like domains proteoglycan 1(SPOCK1)
NM_030964	SPRY4	Homo sapiens	sprouty RTK signaling antagonist 4(SPRY4)
NR_037969	SRD5A3-AS1	Homo sapiens	SRD5A3 antisense RNA 1(SRD5A3-AS1)
NR_040060	SRP14-AS1	Homo sapiens	SRP14 antisense RNA1 (head to head)(SRP14-AS1)
NR_040062	SRP14-AS1	Homo sapiens	SRP14 antisense RNA1 (head to head)(SRP14-AS1)
NR_040061	SRP14-AS1	Homo sapiens	SRP14 antisense RNA1 (head to head)(SRP14-AS1)
NM_001260503	SRP68	Homo sapiens	signal recognition particle 68(SRP68)
NM_001278273	SRPK2	Homo sapiens	SRSF protein kinase 2(SRPK2)
NM_006307	SRPX	Homo sapiens	sushi repeat containing protein, X-linked(SRPX)
NR_034041	SRSF1	Homo sapiens	serine and arginine rich splicing factor 1(SRSF1)
NM_001009955	SSBP3	Homo sapiens	single stranded DNA binding protein 3(SSBP3)
NM_001161330	SSH1	Homo sapiens	slingshot protein phosphatase 1(SSH1)
NM_033389	SSH2	Homo sapiens	slingshot protein phosphatase 2(SSH2)
NR_027292	SSR4P1	Homo sapiens	signal sequence receptor subunit 4 pseudogene 1(SSR4P1)
NM_001049	SSTR1	Homo sapiens	somatostatin receptor 1(SSTR1)
NM_001172560	SSTR5	Homo sapiens	somatostatin receptor 5(SSTR5)
NM_174968	ST3GAL3	Homo sapiens	ST3 beta-galactoside alpha-2,3-sialyltransferase 3(ST3GAL3)
NM_001254758	ST3GAL4	Homo sapiens	ST3 beta-galactoside alpha-2,3-sialyltransferase 4(ST3GAL4)
NM_003032	st6gal1	Homo sapiens	ST6 beta-galactoside alpha-2,6-sialyltransferase 1(ST6GAL1)
NM_003149	stac	Homo sapiens	SH3 and cysteine rich domain(STAC)
NM_198993	STAC2	Homo sapiens	SH3 and cysteine rich domain 2(STAC2)
NM_003152	STAT5A	Homo sapiens	signal transducer and activator of transcription 5A(STAT5A)
NM_001288719	STAT5A	Homo sapiens	signal transducer and activator of transcription 5A(STAT5A)
NM_001164383	STAU2	Homo sapiens	staufen double-stranded RNA binding protein 2(STAU2)
NM_001164381	STAU2	Homo sapiens	staufen double-stranded RNA binding protein 2(STAU2)
NM_003714	STC2	Homo sapiens	stanniocalcin 2(STC2)
NM_001282937	STIL	Homo sapiens	SCL/TAL1 interrupting locus(STIL)
NM_000455	STK11	Homo sapiens	serine/threonine kinase 11(STK11)
NM_001289061	STK33	Homo sapiens	serine/threonine kinase 33(STK33)
NM_001289059	STK33	Homo sapiens	serine/threonine kinase 33(STK33)
NM_032017	STK40	Homo sapiens	serine/threonine kinase 40(STK40)
NR_075070	STMN3	Homo sapiens	stathmin 3(STMN3)
NM_001270527	STOM	Homo sapiens	stomatin(STOM)
NM_006873	STON1	Homo sapiens	stonin 1(STON1)
NM_022369	STRA6	Homo sapiens	stimulated by retinoic acid 6(STRA6)
NM_001204868	STX16	Homo sapiens	syntaxin 16(STX16)
NM_001128206	SULF1	Homo sapiens	sulfatase 1(SULF1)
NM_005420	SULT1E1	Homo sapiens	sulfotransferase family 1E member 1(SULT1E1)
NM_177973	SULT2B1	Homo sapiens	sulfotransferase family 2B member 1(SULT2B1)
NM_014351	SULT4A1	Homo sapiens	sulfotransferase family 4A member 1(SULT4A1)
NM_001146333	SUMF2	Homo sapiens	sulfatase modifying factor 2(SUMF2)
NM_001171946	SUN1	Homo sapiens	Sad1 and UNC84 domain containing 1(SUN1)
NM_019601	SUSD2	Homo sapiens	sushi domain containing 2(SUSD2)
NM_015551	SUSD5	Homo sapiens	sushi domain containing 5(SUSD5)
NM_153366	SVEP1	Homo sapiens	sushi, von Willebrand factor type A, EGF and pentraxin domain containing 1(SVEP1)
NM_001129979	SYCE1L	Homo sapiens	synaptonemal complex central element protein 1 like(SYCE1L)
NM_003490	SYN3	Homo sapiens	synapsin III(SYN3)
NM_033071	SYNE1	Homo sapiens	spectrin repeat containing nuclear envelope protein 1(SYNE1)
NM_182910	SYNE2	Homo sapiens	spectrin repeat containing nuclear envelope protein 2(SYNE2)
NM_182913	SYNE2	Homo sapiens	spectrin repeat containing nuclear envelope protein 2(SYNE2)
NM_152592	syne3	Homo sapiens	spectrin repeat containing nuclear envelope family member 3(SYNE3)
NM_001039876	SYNE4	Homo sapiens	spectrin repeat containing nuclear envelope family member 4(SYNE4)
NM_012451	SYNGR4	Homo sapiens	synaptogyrin 4(SYNGR4)
NM_007286	SYNPO	Homo sapiens	synaptopodin(SYNPO)
NM_001109974	SYNPO	Homo sapiens	synaptopodin(SYNPO)
NM_001040709	SYPL2	Homo sapiens	synaptophysin like 2(SYPL2)
NM_005639	SYT1	Homo sapiens	synaptotagmin 1(SYT1)
NM_152280	SYT11	Homo sapiens	synaptotagmin 11(SYT11)
NM_181519	SYT15	Homo sapiens	synaptotagmin 15(SYT15)
NM_016524	syt17	Homo sapiens	synaptotagmin 17(SYT17)
NM_138567	syt8	Homo sapiens	synaptotagmin 8(SYT8)
NM_032872	SYTL1	Homo sapiens	synaptotagmin like 1(SYTL1)
NM_001242384	SYTL3	Homo sapiens	synaptotagmin like 3(SYTL3)
NM_206862	TACC2	Homo sapiens	transforming acidic coiled-coil containing protein 2(TACC2)
NM_206860	TACC2	Homo sapiens	transforming acidic coiled-coil containing protein 2(TACC2)
NM_206861	TACC2	Homo sapiens	transforming acidic coiled-coil containing protein 2(TACC2)
NM_133439	TADA2A	Homo sapiens	transcriptional adaptor 2A(TADA2A)
NM_139352	TAF1A	Homo sapiens	TATA-box binding protein associated factor, RNA polymerase I subunit A(TAF1A)
NM_001243156	TAF1C	Homo sapiens	TATA-box binding protein associated factor, RNA polymerase I subunit C(TAF1C)
NM_003186	TAGLN	Homo sapiens	transgelin(TAGLN)
NM_001283179	TANGO2	Homo sapiens	transport and golgi organization 2 homolog(TANGO2)
NR_109982	TARID	Homo sapiens	TCF21 antisense RNA inducing promoter demethylation(TARID)
NM_001146160	TATDN1	Homo sapiens	TatD DNase domain containing 1(TATDN1)
NM_001146171	TATDN3	Homo sapiens	TatD DNase domain containing 3(TATDN3)
NM_001134415	TBCCD1	Homo sapiens	TBCC domain containing 1(TBCCD1)
NM_033115	TBCK	Homo sapiens	TBC1 domain containing kinase(TBCK)
NM_001163435	TBCK	Homo sapiens	TBC1 domain containing kinase(TBCK)
NM_005647	TBL1X	Homo sapiens	transducin beta like 1X-linked(TBL1X)
NM_004608	TBX6	Homo sapiens	T-box 6(TBX6)
NM_001130966	TBXAS1	Homo sapiens	thromboxane A synthase 1(TBXAS1)
NM_001130026	TCAF2	Homo sapiens	TRPM8 channel associated factor 2(TCAF2)
NM_152278	Tceal7	Homo sapiens	transcription elongation factor A like 7(TCEAL7)
NM_001204861	TCEB1	Homo sapiens	transcription elongation factor B subunit 1(TCEB1)
NM_153046	TDRD9	Homo sapiens	tudor domain containing 9(TDRD9)
NM_000459	TEK	Homo sapiens	TEK receptor tyrosine kinase(TEK)
NR_038327	TEKT4P2	Homo sapiens	tektin 4 pseudogene 2(TEKT4P2)
NM_001098816	TENM4	Homo sapiens	teneurin transmembrane protein 4(TENM4)
NM_207459	TEX19	Homo sapiens	testis expressed 19(TEX19)
NM_001288733	TEX2	Homo sapiens	testis expressed 2(TEX2)
NM_001195082	TEX22	Homo sapiens	testis expressed 22(TEX22)
NR_103463	TEX264	Homo sapiens	testis expressed 264(TEX264)
NM_001286776	TEX30	Homo sapiens	testis expressed 30(TEX30)
NM_001032281	TFPI	Homo sapiens	tissue factor pathway inhibitor(TFPI)
NM_006528	TFPI2	Homo sapiens	tissue factor pathway inhibitor 2(TFPI2)
NM_001271004	TFPI2	Homo sapiens	tissue factor pathway inhibitor 2(TFPI2)
NM_003238	TGFB2	Homo sapiens	transforming growth factor beta 2(TGFB2)
NM_001135599	TGFB2	Homo sapiens	transforming growth factor beta 2(TGFB2)
NM_000359	TGM1	Homo sapiens	transglutaminase 1(TGM1)
NM_004613	TGM2	Homo sapiens	transglutaminase 2(TGM2)
NM_198951	TGM2	Homo sapiens	transglutaminase 2(TGM2)
NM_003241	TGM4	Homo sapiens	transglutaminase 4(TGM4)
NR_027052	THAP7-AS1	Homo sapiens	THAP7 antisense RNA 1(THAP7-AS1)
NM_003247	THBS2	Homo sapiens	thrombospondin 2(THBS2)
NM_001286113	THEMIS2	Homo sapiens	thymocyte selection associated family member 2(THEMIS2)
NM_001286429	THSD4	Homo sapiens	thrombospondin type 1 domain containing 4(THSD4)
NM_006288	THY1	Homo sapiens	Thy-1 cell surface antigen(THY1)
NM_001037305	THYN1	Homo sapiens	thymocyte nuclear protein 1(THYN1)
NM_001037304	THYN1	Homo sapiens	thymocyte nuclear protein 1(THYN1)
NM_199297	THYN1	Homo sapiens	thymocyte nuclear protein 1(THYN1)
NM_012454	TIAM2	Homo sapiens	T-cell lymphoma invasion and metastasis 2(TIAM2)
NM_021649	TICAM2	Homo sapiens	toll like receptor adaptor molecule 2(TICAM2)
NM_003256	TIMP4	Homo sapiens	TIMP metallopeptidase inhibitor 4(TIMP4)
NM_001143986	TLE6	Homo sapiens	transducin like enhancer of split 6(TLE6)
NM_003266	TLR4	Homo sapiens	toll like receptor 4(TLR4)
NM_138554	TLR4	Homo sapiens	toll like receptor 4(TLR4)
NM_023003	TM6SF1	Homo sapiens	transmembrane 6 superfamily member 1(TM6SF1)
NM_152468	tmc8	Homo sapiens	transmembrane channel like 8(TMC8)
NM_003692	TMEFF1	Homo sapiens	transmembrane protein with EGF like and two follistatin like domains 1(TMEFF1)
NM_178520	TMEM105	Homo sapiens	transmembrane protein 105(TMEM105)
NM_145041	TMEM106A	Homo sapiens	transmembrane protein 106A(TMEM106A)
NM_001198974	TMEM110-MUSTN1	Homo sapiens	TMEM110-MUSTN1 readthrough(TMEM110-MUSTN1)
NM_032256	TMEM117	Homo sapiens	transmembrane protein 117(TMEM117)
NM_001080506	tmem150c	Homo sapiens	transmembrane protein 150C(TMEM150C)
NR_039993	TMEM161B-AS1	Homo sapiens	TMEM161B antisense RNA 1(TMEM161B-AS1)
NM_152390	TMEM178A	Homo sapiens	transmembrane protein 178A(TMEM178A)
NR_036479	TMEM198B	Homo sapiens	transmembrane protein 198B (pseudogene)(TMEM198B)
NM_001104544	TMEM255A	Homo sapiens	transmembrane protein 255A(TMEM255A)
NM_182532	TMEM61	Homo sapiens	transmembrane protein 61(TMEM61)
NM_020431	tmem63c	Homo sapiens	transmembrane protein 63C(TMEM63C)
NM_153015	TMEM74	Homo sapiens	transmembrane protein 74(TMEM74)
NM_018354	TMEM74B	Homo sapiens	transmembrane protein 74B(TMEM74B)
NM_153229	TMEM92	Homo sapiens	transmembrane protein 92(TMEM92)
NM_015544	TMEM98	Homo sapiens	transmembrane protein 98(TMEM98)
NM_001033504	TMEM98	Homo sapiens	transmembrane protein 98(TMEM98)
NM_001206790	TMPRSS13	Homo sapiens	transmembrane protease, serine 13(TMPRSS13)
NM_004202	TMSB4Y	Homo sapiens	thymosin beta 4, Y-linked(TMSB4Y)
NM_001193451	TMTC1	Homo sapiens	transmembrane and tetratricopeptide repeat containing 1(TMTC1)
NM_006291	TNFAIP2	Homo sapiens	TNF alpha induced protein 2(TNFAIP2)
NM_001270508	TNFAIP3	Homo sapiens	TNF alpha induced protein 3(TNFAIP3)
NM_006290	TNFAIP3	Homo sapiens	TNF alpha induced protein 3(TNFAIP3)
NM_003841	TNFRSF10C	Homo sapiens	TNF receptor superfamily member 10c(TNFRSF10C)
NM_002546	TNFRSF11B	Homo sapiens	TNF receptor superfamily member 11b(TNFRSF11B)
NM_004195	TNFRSF18	Homo sapiens	TNF receptor superfamily member 18(TNFRSF18)
NM_001204458	TNFRSF19	Homo sapiens	TNF receptor superfamily member 19(TNFRSF19)
NM_001281430	TNFRSF8	Homo sapiens	TNF receptor superfamily member 8(TNFRSF8)
NM_003811	TNFSF9	Homo sapiens	tumor necrosis factor superfamily member 9(TNFSF9)
NM_001161561	TNIK	Homo sapiens	TRAF2 and NCK interacting kinase(TNIK)
NM_001251902	TNK1	Homo sapiens	tyrosine kinase non receptor 1(TNK1)
NM_003282	TNNI2	Homo sapiens	troponin I2, fast skeletal type(TNNI2)
NM_001001431	TNNT2	Homo sapiens	troponin T2, cardiac type(TNNT2)
NM_022648	TNS1	Homo sapiens	tensin 1(TNS1)
NM_198316	TNS2	Homo sapiens	tensin 2(TNS2)
NM_019105	TNXB	Homo sapiens	tenascin XB(TNXB)
NR_038458	TOB1-AS1	Homo sapiens	TOB1 antisense RNA 1(TOB1-AS1)
NR_033992	TOPORS-AS1	Homo sapiens	TOPORS antisense RNA 1(TOPORS-AS1)
NM_014729	TOX	Homo sapiens	thymocyte selection associated high mobility group box(TOX)
NM_001258320	TP53I11	Homo sapiens	tumor protein p53 inducible protein 11(TP53I11)
NM_003722	TP63	Homo sapiens	tumor protein p63(TP63)
NM_199053	TRAPPC11	Homo sapiens	trafficking protein particle complex 11(TRAPPC11)
NR_073098	TRAPPC3	Homo sapiens	trafficking protein particle complex 3(TRAPPC3)
NM_001270891	TRAPPC6A	Homo sapiens	trafficking protein particle complex 6A(TRAPPC6A)
NM_001270893	TRAPPC6A	Homo sapiens	trafficking protein particle complex 6A(TRAPPC6A)
NM_004412	TRDMT1	Homo sapiens	tRNA aspartic acid methyltransferase 1(TRDMT1)
NM_006074	TRIM22	Homo sapiens	tripartite motif containing 22(TRIM22)
NR_045218	TRIM41	Homo sapiens	tripartite motif containing 41(TRIM41)
NM_203295	TRIM7	Homo sapiens	tripartite motif containing 7(TRIM7)
NM_015163	TRIM9	Homo sapiens	tripartite motif containing 9(TRIM9)
NM_052978	TRIM9	Homo sapiens	tripartite motif containing 9(TRIM9)
NM_177556	TRO	Homo sapiens	trophinin(TRO)
NM_001039705	TRO	Homo sapiens	trophinin(TRO)
NR_073148	TRO	Homo sapiens	trophinin(TRO)
NM_007332	TRPA1	Homo sapiens	transient receptor potential cation channel subfamily A member 1(TRPA1)
NM_001251845	TRPC1	Homo sapiens	transient receptor potential cation channel subfamily C member 1(TRPC1)
NM_001282903	TRPS1	Homo sapiens	transcriptional repressor GATA binding 1(TRPS1)
NM_001160393	TRPT1	Homo sapiens	tRNA phosphotransferase 1(TRPT1)
NM_001243798	TSC22D1	Homo sapiens	TSC22 domain family member 1(TSC22D1)
NM_001243797	TSC22D1	Homo sapiens	TSC22 domain family member 1(TSC22D1)
NM_020856	TSHZ3	Homo sapiens	teashirt zinc finger homeobox 3(TSHZ3)
NR_048558	TSN	Homo sapiens	translin(TSN)
NM_005725	TSPAN2	Homo sapiens	tetraspanin 2(TSPAN2)
NM_001114108	TTC22	Homo sapiens	tetratricopeptide repeat domain 22(TTC22)
NM_001288953	TTC7A	Homo sapiens	tetratricopeptide repeat domain 7A(TTC7A)
NM_024686	TTLL7	Homo sapiens	tubulin tyrosine ligase like 7(TTLL7)
NR_001543	TTTY14	Homo sapiens	testis-specific transcript, Y-linked 14 (non-protein coding)(TTTY14)
NR_001545	TTTY15	Homo sapiens	testis-specific transcript, Y-linked 15 (non-protein coding)(TTTY15)
NM_052869	TTYH2	Homo sapiens	tweety family member 2(TTYH2)
NM_001171864	TUBAL3	Homo sapiens	tubulin alpha like 3(TUBAL3)
NM_001286278	TUBGCP3	Homo sapiens	tubulin gamma complex associated protein 3(TUBGCP3)
NR_045129	TXLNGY	Homo sapiens	taxilin gamma pseudogene, Y-linked(TXLNGY)
NR_045128	TXLNGY	Homo sapiens	taxilin gamma pseudogene, Y-linked(TXLNGY)
NM_001261445	TXNRD1	Homo sapiens	thioredoxin reductase 1(TXNRD1)
NM_001953	TYMP	Homo sapiens	thymidine phosphorylase(TYMP)
NM_001281720	UBB	Homo sapiens	ubiquitin B(UBB)
NM_001281742	UBE2C	Homo sapiens	ubiquitin conjugating enzyme E2 C(UBE2C)
NM_001202498	UBE2H	Homo sapiens	ubiquitin conjugating enzyme E2 H(UBE2H)
NM_004181	UCHL1	Homo sapiens	ubiquitin C-terminal hydrolase L1(UCHL1)
NM_003356	UCP3	Homo sapiens	uncoupling protein 3(UCP3)
NM_001035247	UFD1L	Homo sapiens	ubiquitin fusion degradation 1 like (yeast)(UFD1L)
NM_019077	UGT1A7	Homo sapiens	UDP glucuronosyltransferase family 1 member A7(UGT1A7)
NM_001128174	UGT8	Homo sapiens	UDP glycosyltransferase 8(UGT8)
NM_001080421	UNC13A	Homo sapiens	unc-13 homolog A(UNC13A)
NM_199242	UNC13D	Homo sapiens	unc-13 homolog D(UNC13D)
NM_170744	UNC5B	Homo sapiens	unc-5 netrin receptor B(UNC5B)
NM_006760	UPK2	Homo sapiens	uroplakin 2(UPK2)
NM_030570	upk3b	Homo sapiens	uroplakin 3B(UPK3B)
NM_001114403	UPK3BL	Homo sapiens	uroplakin 3B-like(UPK3BL)
NR_003190	USP32P1	Homo sapiens	ubiquitin specific peptidase 32 pseudogene 1(USP32P1)
NM_001042403	USP44	Homo sapiens	ubiquitin specific peptidase 44(USP44)
NM_001286768	USP46	Homo sapiens	ubiquitin specific peptidase 46(USP46)
NM_004654	USP9Y	Homo sapiens	ubiquitin specific peptidase 9, Y-linked(USP9Y)
NM_182659	UTY	Homo sapiens	ubiquitously transcribed tetratricopeptide repeat containing, Y-linked(UTY)
NM_006634	VAMP5	Homo sapiens	vesicle associated membrane protein 5(VAMP5)
NM_001172412	VANGL1	Homo sapiens	VANGL planar cell polarity protein 1(VANGL1)
NM_020335	VANGL2	Homo sapiens	VANGL planar cell polarity protein 2(VANGL2)
NM_014909	vash1	Homo sapiens	vasohibin 1(VASH1)
NM_001079874	VAV3	Homo sapiens	vav guanine nucleotide exchange factor 3(VAV3)
NM_004385	VCAN	Homo sapiens	versican(VCAN)
NM_001164097	VCAN	Homo sapiens	versican(VCAN)
NM_001025367	VEGFA	Homo sapiens	vascular endothelial growth factor A(VEGFA)
NM_001287044	VEGFA	Homo sapiens	vascular endothelial growth factor A(VEGFA)
NM_001033756	VEGFA	Homo sapiens	vascular endothelial growth factor A(VEGFA)
NM_001171622	VEGFA	Homo sapiens	vascular endothelial growth factor A(VEGFA)
NM_001171623	VEGFA	Homo sapiens	vascular endothelial growth factor A(VEGFA)
NM_003378	VGF	Homo sapiens	VGF nerve growth factor inducible(VGF)
NM_015873	VILL	Homo sapiens	villin like(VILL)
NM_003380	VIM	Homo sapiens	vimentin(VIM)
NR_108061	VIM-AS1	Homo sapiens	VIM antisense RNA 1(VIM-AS1)
NM_001272046	VWA2	Homo sapiens	von Willebrand factor A domain containing 2(VWA2)
NM_198315	VWA5A	Homo sapiens	von Willebrand factor A domain containing 5A(VWA5A)
NM_001130142	VWA5A	Homo sapiens	von Willebrand factor A domain containing 5A(VWA5A)
NR_033266	WASH5P	Homo sapiens	WAS protein family homolog 5 pseudogene(WASH5P)
NM_145241	WDR31	Homo sapiens	WD repeat domain 31(WDR31)
NM_001164267	WDR46	Homo sapiens	WD repeat domain 46(WDR46)
NR_024207	wdr97	Homo sapiens	WD repeat domain 97(WDR97)
NM_001002838	WNK3	Homo sapiens	WNK lysine deficient protein kinase 3(WNK3)
NM_024494	WNT2B	Homo sapiens	Wnt family member 2B(WNT2B)
NM_033131	WNT3A	Homo sapiens	Wnt family member 3A(WNT3A)
NM_003392	WNT5A	Homo sapiens	Wnt family member 5A(WNT5A)
NM_030775	WNT5B	Homo sapiens	Wnt family member 5B(WNT5B)
NM_004625	WNT7A	Homo sapiens	Wnt family member 7A(WNT7A)
NM_016373	WWOX	Homo sapiens	WW domain containing oxidoreductase(WWOX)
NM_017523	XAF1	Homo sapiens	XIAP associated factor 1(XAF1)
NM_005080	XBP1	Homo sapiens	X-box binding protein 1(XBP1)
NM_175878	XKR3	Homo sapiens	XK related 3(XKR3)
NM_022166	XYLT1	Homo sapiens	xylosyltransferase 1(XYLT1)
NM_015982	YBX2	Homo sapiens	Y-box binding protein 2(YBX2)
NR_034137	ZBED5-AS1	Homo sapiens	ZBED5 antisense RNA 1(ZBED5-AS1)
NM_001243704	ZBTB14	Homo sapiens	zinc finger and BTB domain containing 14(ZBTB14)
NM_006006	ZBTB16	Homo sapiens	zinc finger and BTB domain containing 16(ZBTB16)
NM_001039360	ZBTB7C	Homo sapiens	zinc finger and BTB domain containing 7C(ZBTB7C)
NM_001282568	ZCCHC17	Homo sapiens	zinc finger CCHC-type containing 17(ZCCHC17)
NM_024786	ZDHHC11	Homo sapiens	zinc finger DHHC-type containing 11(ZDHHC11)
NM_030751	ZEB1	Homo sapiens	zinc finger E-box binding homeobox 1(ZEB1)
NR_033194	ZFAND1	Homo sapiens	zinc finger AN1-type containing 1(ZFAND1)
NM_020828	ZFP28	Homo sapiens	ZFP28 zinc finger protein(ZFP28)
NM_174900	ZFP42	Homo sapiens	ZFP42 zinc finger protein(ZFP42)
NM_003411	ZFY	Homo sapiens	zinc finger protein, Y-linked(ZFY)
NM_001145276	ZFY	Homo sapiens	zinc finger protein, Y-linked(ZFY)
NM_001174122	ZFYVE27	Homo sapiens	zinc finger FYVE-type containing 27(ZFYVE27)
NM_001083113	ZGPAT	Homo sapiens	zinc finger CCCH-type and G-patch domain containing(ZGPAT)
NM_007129	ZIC2	Homo sapiens	Zic family member 2(ZIC2)
NM_001260488	ZNF155	Homo sapiens	zinc finger protein 155(ZNF155)
NM_003446	ZNF157	Homo sapiens	zinc finger protein 157(ZNF157)
NM_006962	ZNF182	Homo sapiens	zinc finger protein 182(ZNF182)
NM_001178109	ZNF185	Homo sapiens	zinc finger protein 185 (LIM domain)(ZNF185)
NM_001130519	ZNF195	Homo sapiens	zinc finger protein 195(ZNF195)
NM_001017396	ZNF2	Homo sapiens	zinc finger protein 2(ZNF2)
NM_021143	ZNF20	Homo sapiens	zinc finger protein 20(ZNF20)
NM_001145446	ZNF200	Homo sapiens	zinc finger protein 200(ZNF200)
NM_001134655	ZNF213	Homo sapiens	zinc finger protein 213(ZNF213)
NM_001146220	ZNF226	Homo sapiens	zinc finger protein 226(ZNF226)
NM_001289166	ZNF227	Homo sapiens	zinc finger protein 227(ZNF227)
NM_001289170	ZNF227	Homo sapiens	zinc finger protein 227(ZNF227)
NM_001099283	ZNF239	Homo sapiens	zinc finger protein 239(ZNF239)
NM_001099282	ZNF239	Homo sapiens	zinc finger protein 239(ZNF239)
NM_021047	ZNF253	Homo sapiens	zinc finger protein 253(ZNF253)
NM_033468	ZNF257	Homo sapiens	zinc finger protein 257(ZNF257)
NR_049749	ZNF267	Homo sapiens	zinc finger protein 267(ZNF267)
NR_110126	ZNF276	Homo sapiens	zinc finger protein 276(ZNF276)
NM_001281294	ZNF281	Homo sapiens	zinc finger protein 281(ZNF281)
NM_001099438	ZNF30	Homo sapiens	zinc finger protein 30(ZNF30)
NM_001172832	ZNF300	Homo sapiens	zinc finger protein 300(ZNF300)
NM_052860	ZNF300	Homo sapiens	zinc finger protein 300(ZNF300)
NM_006974	ZNF33A	Homo sapiens	zinc finger protein 33A(ZNF33A)
NM_001242472	ZNF345	Homo sapiens	zinc finger protein 345(ZNF345)
NM_014951	ZNF365	Homo sapiens	zinc finger protein 365(ZNF365)
NM_020781	ZNF398	Homo sapiens	zinc finger protein 398(ZNF398)
NM_001033719	ZNF404	Homo sapiens	zinc finger protein 404(ZNF404)
NM_001164309	ZNF415	Homo sapiens	zinc finger protein 415(ZNF415)
NM_001098494	ZNF419	Homo sapiens	zinc finger protein 419(ZNF419)
NM_001001415	ZNF429	Homo sapiens	zinc finger protein 429(ZNF429)
NM_001256648	ZNF43	Homo sapiens	zinc finger protein 43(ZNF43)
NM_001256654	ZNF43	Homo sapiens	zinc finger protein 43(ZNF43)
NM_001256650	ZNF43	Homo sapiens	zinc finger protein 43(ZNF43)
NM_001178090	ZNF454	Homo sapiens	zinc finger protein 454(ZNF454)
NM_207336	ZNF467	Homo sapiens	zinc finger protein 467(ZNF467)
NM_001127464	ZNF469	Homo sapiens	zinc finger protein 469(ZNF469)
NM_001001668	ZNF470	Homo sapiens	zinc finger protein 470(ZNF470)
NM_001261458	ZNF484	Homo sapiens	zinc finger protein 484(ZNF484)
NM_052852	ZNF486	Homo sapiens	zinc finger protein 486(ZNF486)
NM_145326	ZNF493	Homo sapiens	zinc finger protein 493(ZNF493)
NM_001076678	ZNF493	Homo sapiens	zinc finger protein 493(ZNF493)
NM_001271286	ZNF512	Homo sapiens	zinc finger protein 512(ZNF512)
NM_001270938	ZNF551	Homo sapiens	zinc finger protein 551(ZNF551)
NM_152476	ZNF560	Homo sapiens	zinc finger protein 560(ZNF560)
NM_001145344	ZNF566	Homo sapiens	zinc finger protein 566(ZNF566)
NM_152412	ZNF572	Homo sapiens	zinc finger protein 572(ZNF572)
NM_032679	ZNF577	Homo sapiens	zinc finger protein 577(ZNF577)
NR_024181	ZNF577	Homo sapiens	zinc finger protein 577(ZNF577)
NM_001099694	ZNF578	Homo sapiens	zinc finger protein 578(ZNF578)
NM_152655	ZNF585A	Homo sapiens	zinc finger protein 585A(ZNF585A)
NM_133374	ZNF618	Homo sapiens	zinc finger protein 618(ZNF618)
NM_001145082	ZNF619	Homo sapiens	zinc finger protein 619(ZNF619)
NM_001076675	ZNF626	Homo sapiens	zinc finger protein 626(ZNF626)
NM_145297	ZNF626	Homo sapiens	zinc finger protein 626(ZNF626)
NM_032186	ZNF644	Homo sapiens	zinc finger protein 644(ZNF644)
NM_001134656	ZNF662	Homo sapiens	zinc finger protein 662(ZNF662)
NM_024733	ZNF665	Homo sapiens	zinc finger protein 665(ZNF665)
NR_036521	ZNF667-AS1	Homo sapiens	ZNF667 antisense RNA 1 (head to head)(ZNF667-AS1)
NM_182609	ZNF677	Homo sapiens	zinc finger protein 677(ZNF677)
NM_021915	ZNF69	Homo sapiens	zinc finger protein 69(ZNF69)
NM_001137608	ZNF732	Homo sapiens	zinc finger protein 732(ZNF732)
NM_001170905	ZNF736	Homo sapiens	zinc finger protein 736(ZNF736)
NM_001159293	ZNF737	Homo sapiens	zinc finger protein 737(ZNF737)
NM_001256525	ZNF74	Homo sapiens	zinc finger protein 74(ZNF74)
NM_024702	ZNF750	Homo sapiens	zinc finger protein 750(ZNF750)
NM_016643	ZNF771	Homo sapiens	zinc finger protein 771(ZNF771)
NM_001142578	ZNF780A	Homo sapiens	zinc finger protein 780A(ZNF780A)
NR_027049	ZNF788	Homo sapiens	zinc finger family member 788(ZNF788)
NM_001286697	ZNF79	Homo sapiens	zinc finger protein 79(ZNF79)
NM_206894	ZNF790	Homo sapiens	zinc finger protein 790(ZNF790)
NM_001199814	ZNF812P	Homo sapiens	zinc finger protein 812, pseudogene(ZNF812P)
NR_073396	ZNF818P	Homo sapiens	zinc finger protein 818, pseudogene(ZNF818P)
NM_017530	ZNF821	Homo sapiens	zinc finger protein 821(ZNF821)
NM_001201554	ZNF821	Homo sapiens	zinc finger protein 821(ZNF821)
NM_007138	ZNF90	Homo sapiens	zinc finger protein 90(ZNF90)
NM_031218	ZNF93	Homo sapiens	zinc finger protein 93(ZNF93)
NR_104011	ZNHIT3	Homo sapiens	zinc finger HIT-type containing 3(ZNHIT3)
NR_103864	ZNRD1	Homo sapiens	zinc ribbon domain containing 1(ZNRD1)
NM_001278785	ZNRD1	Homo sapiens	zinc ribbon domain containing 1(ZNRD1)
NM_001145542	ZSCAN18	Homo sapiens	zinc finger and SCAN domain containing 18(ZSCAN18)
NR_073196
NR_036474
NR_049790
NR_036524
[truncated: 2 more rows]

## Sheet: FunctAnnotClustering
Annotation Cluster 1	Enrichment Score: 5.907015311543022
Category	Term	Count	%	PValue	Genes	List Total	Pop Hits	Pop Total	Fold Enrichment	Bonferroni	Benjamini	FDR
GOTERM_BP_DIRECT	GO:0007156~homophilic cell adhesion via plasma membrane adhesion molecules	36	2.06422	1.09006e-07	NM_001007540, NM_181847, NM_031883, NM_032457, NM_001204746, NM_018923, NM_001024912, NM_001039705, NM_001796, NM_003735, NM_001797, NM_001143668, NM_018904, NM_018900, NM_018899, NM_018898, NR_073148, NM_133376, NM_001944, NM_022843, NM_018908, NM_018909, NM_018907, NM_177556, NM_015669, NM_015480, NM_018939, NM_203286, NM_152744, NM_177980, NM_001173523, NM_018936, NM_014246, NM_033100, NM_0324…	1428	158	16792	2.67929	0.000494985	0.000247523	0.000205347
UP_SEQ_FEATURE	domain:Cadherin 4	28	1.6055	1.17753e-07	NM_001007540, NM_134426, NM_031883, NM_032457, NM_001204746, NM_018923, NM_001796, NM_003735, NM_001797, NM_018904, NM_018899, NM_018900, NM_018898, NM_001944, NM_022843, NM_018908, NM_018909, NM_018907, NM_015669, NM_018939, NM_177980, NM_001173523, NM_018936, NM_014246, NM_033100, NM_032403, NM_001792, NM_001220491, NM_032086, NM_001407	1583	112	20063	3.16851	0.000457954	0.000152675	0.000218167
UP_SEQ_FEATURE	domain:Cadherin 3	28	1.6055	1.17753e-07	NM_001007540, NM_134426, NM_031883, NM_032457, NM_001204746, NM_018923, NM_001796, NM_003735, NM_001797, NM_018904, NM_018899, NM_018900, NM_018898, NM_001944, NM_022843, NM_018908, NM_018909, NM_018907, NM_015669, NM_018939, NM_177980, NM_001173523, NM_018936, NM_014246, NM_033100, NM_032403, NM_001792, NM_001220491, NM_032086, NM_001407	1583	112	20063	3.16851	0.000457954	0.000152675	0.000218167
UP_SEQ_FEATURE	domain:Cadherin 2	28	1.6055	2.10173e-07	NM_001007540, NM_134426, NM_031883, NM_032457, NM_001204746, NM_018923, NM_001796, NM_003735, NM_001797, NM_018904, NM_018899, NM_018900, NM_018898, NM_001944, NM_022843, NM_018908, NM_018909, NM_018907, NM_015669, NM_018939, NM_177980, NM_001173523, NM_018936, NM_014246, NM_033100, NM_032403, NM_001792, NM_001220491, NM_032086, NM_001407	1583	115	20063	3.08585	0.000817238	0.000204372	0.000389398
UP_SEQ_FEATURE	domain:Cadherin 1	28	1.6055	2.10173e-07	NM_001007540, NM_134426, NM_031883, NM_032457, NM_001204746, NM_018923, NM_001796, NM_003735, NM_001797, NM_018904, NM_018899, NM_018900, NM_018898, NM_001944, NM_022843, NM_018908, NM_018909, NM_018907, NM_015669, NM_018939, NM_177980, NM_001173523, NM_018936, NM_014246, NM_033100, NM_032403, NM_001792, NM_001220491, NM_032086, NM_001407	1583	115	20063	3.08585	0.000817238	0.000204372	0.000389398
INTERPRO	IPR020894:Cadherin conserved site	27	1.54817	8.06824e-07	NM_001007540, NM_031883, NM_032457, NM_001204746, NM_001796, NM_018923, NM_003735, NM_001797, NM_018904, NM_018899, NM_018900, NM_018898, NM_001944, NM_022843, NM_018908, NM_018909, NM_018907, NM_015669, NM_018939, NM_177980, NM_001173523, NM_018936, NM_014246, NM_033100, NM_032403, NM_001792, NM_001220491, NM_032086, NM_001407	1497	113	18559	2.96223	0.00162926	0.000814964	0.00138887
UP_SEQ_FEATURE	domain:Cadherin 5	25	1.43349	1.63887e-06	NM_134426, NM_031883, NM_032457, NM_001204746, NM_001796, NM_018923, NM_003735, NM_001797, NM_018904, NM_018899, NM_018900, NM_018898, NM_022843, NM_018908, NM_018909, NM_018907, NM_015669, NM_018939, NM_001173523, NM_018936, NM_014246, NM_033100, NM_001792, NM_032403, NM_001220491, NM_032086, NM_001407	1583	105	20063	3.01763	0.00635494	0.00127423	0.00303639
INTERPRO	IPR002126:Cadherin	27	1.54817	1.93643e-06	NM_001007540, NM_031883, NM_032457, NM_001204746, NM_001796, NM_018923, NM_003735, NM_001797, NM_018904, NM_018899, NM_018900, NM_018898, NM_001944, NM_022843, NM_018908, NM_018909, NM_018907, NM_015669, NM_018939, NM_177980, NM_001173523, NM_018936, NM_014246, NM_033100, NM_032403, NM_001792, NM_001220491, NM_032086, NM_001407	1497	118	18559	2.83671	0.00390589	0.000977905	0.00333336
INTERPRO	IPR015919:Cadherin-like	27	1.54817	2.70254e-06	NM_001007540, NM_031883, NM_032457, NM_001204746, NM_001796, NM_018923, NM_003735, NM_001797, NM_018904, NM_018899, NM_018900, NM_018898, NM_001944, NM_022843, NM_018908, NM_018909, NM_018907, NM_015669, NM_018939, NM_177980, NM_001173523, NM_018936, NM_014246, NM_033100, NM_032403, NM_001792, NM_001220491, NM_032086, NM_001407	1497	120	18559	2.78943	0.00544696	0.00109177	0.0046521
UP_SEQ_FEATURE	domain:Cadherin 6	21	1.20413	5.03271e-06	NM_134426, NM_015669, NM_018939, NM_031883, NM_032457, NM_001204746, NM_018923, NM_003735, NM_001173523, NM_018936, NM_014246, NM_018904, NM_033100, NM_032403, NM_018900, NM_018899, NM_018898, NM_022843, NM_018908, NM_018909, NM_032086, NM_018907, NM_001407	1583	83	20063	3.20668	0.0193869	0.00279285	0.00932397
SMART	SM00112:CA	27	1.54817	9.9886e-06	NM_001007540, NM_031883, NM_032457, NM_001204746, NM_001796, NM_018923, NM_003735, NM_001797, NM_018904, NM_018899, NM_018900, NM_018898, NM_001944, NM_022843, NM_018908, NM_018909, NM_018907, NM_015669, NM_018939, NM_177980, NM_001173523, NM_018936, NM_014246, NM_033100, NM_032403, NM_001792, NM_001220491, NM_032086, NM_001407	908	116	10057	2.57803	0.00410687	0.00410687	0.0139912
INTERPRO	IPR013164:Cadherin, N-terminal	15	0.860092	0.000562164	NM_015669, NM_018939, NM_031883, NM_032457, NM_018923, NM_003735, NM_001173523, NM_018936, NM_018904, NM_032403, NM_018900, NM_018899, NM_018898, NM_018908, NM_018909, NM_032086, NM_018907	1497	65	18559	2.86095	0.679045	0.149857	0.963321
Annotation Cluster 2	Enrichment Score: 5.087054677259502
Category	Term	Count	%	PValue	Genes	List Total	Pop Hits	Pop Total	Fold Enrichment	Bonferroni	Benjamini	FDR
UP_SEQ_FEATURE	signal peptide	360	20.6422	7.40224e-11	NM_001711, NM_002292, NM_001145938, NM_205850, NM_001719, NM_002391, NM_018904, NM_001164097, NM_018900, NM_001004431, NM_024866, NM_001099789, NM_006200, NM_018908, NM_018909, NM_025074, NM_001004019, NM_018907, NM_153360, NM_016134, NM_130842, NM_006329, NM_139248, NM_030775, NM_080870, NR_073114, NM_001220491, NR_073116, NM_006216, NM_001807, NM_021796, NM_005780, NM_001258030, NM_000393, NM_1…	1583	3346	20063	1.36361	2.87947e-07	1.43974e-07	1.37146e-07
UP_KEYWORDS	Glycoprotein	441	25.2867	8.83039e-08	NM_002292, NM_001711, NM_001282175, NM_001145938, NM_001719, NM_004355, NM_001114106, NM_018904, NM_001267609, NM_001164097, NM_018900, NM_001099789, NM_006200, NM_018908, NM_018909, NM_018907, NM_025074, NM_001004019, NM_001099781, NM_001247988, NR_104248, NM_153360, NM_016134, NM_130842, NM_021783, NM_006329, NM_139248, NM_030775, NM_080870, NM_001276267, NM_001276266, NR_073114, NM_001276264, …	1604	4551	20581	1.24335	4.29148e-05	7.15259e-06	0.000126653
UP_KEYWORDS	Secreted	211	12.0986	8.49938e-07	NM_001711, NM_002292, NM_001145938, NM_002193, NM_000600, NM_203371, NM_001719, NM_002391, NM_001164097, NM_005202, NM_018900, NM_001004431, NM_024866, NM_031479, NM_006200, NM_018909, NM_001142544, NM_001004019, NM_001135599, NM_000612, NM_016134, NM_003238, NM_001032295, NM_006329, NM_139248, NM_030775, NM_000899, NM_001206929, NM_015973, NR_073114, NM_024494, NR_073116, NM_001017402, NM_006216…	1604	1965	20581	1.37779	0.000412985	4.13061e-05	0.00121905
UP_KEYWORDS	Signal	400	22.9358	1.17722e-06	NM_002292, NM_001711, NM_001145938, NM_205850, NM_001719, NM_002391, NM_018904, NM_014298, NM_001164097, NM_018900, NM_001004431, NM_024866, NM_001099789, NM_006200, NM_018908, NM_018909, NM_018907, NM_001004019, NM_025074, NM_005080, NM_001247988, NM_153360, NM_016134, NM_130842, NM_006329, NM_139248, NM_030775, NM_080870, NR_073114, NM_001220491, NR_073116, NM_006216, NM_001807, NM_021796, NM_0…	1604	4160	20581	1.23375	0.000571965	5.20104e-05	0.00168846
UP_SEQ_FEATURE	glycosylation site:N-linked (GlcNAc...)	406	23.2798	4.35509e-06	NM_002292, NM_001711, NM_001282175, NM_001145938, NM_001719, NM_004355, NM_001114106, NM_018904, NM_001267609, NM_001164097, NM_018900, NM_001099789, NM_006200, NM_018908, NM_018909, NM_018907, NM_025074, NM_001004019, NM_001099781, NR_104248, NM_153360, NM_016134, NM_130842, NM_021783, NM_006329, NM_139248, NM_030775, NM_080870, NM_001276267, NM_001276266, NR_073114, NM_001276264, NM_001220491, …	1583	4234	20063	1.21532	0.0167987	0.00281958	0.00806862
UP_KEYWORDS	Disulfide bond	308	17.6606	0.00374882	NM_002292, NM_001711, NM_001145938, NM_018398, NM_002193, NM_000600, NM_022336, NM_203371, NM_001719, NM_004355, NM_002391, NM_003247, NM_203468, NM_001261445, NM_001267609, NM_001164097, NM_000888, NM_024866, NM_001099789, NM_031479, NM_000885, NM_001198557, NM_001004019, NM_000612, NM_001135599, NM_001206790, NM_172359, NM_003841, NM_003238, NM_207191, NM_021783, NM_001032295, NM_006329, NM_139…	1604	3434	20581	1.15083	0.838839	0.0554458	5.24447
GOTERM_CC_DIRECT	GO:0005576~extracellular region	163	9.34633	0.0053878	NM_002292, NM_001166265, NM_001711, NM_001145938, NM_002193, NM_199296, NM_015719, NM_001166266, NM_000600, NM_003020, NM_203371, NM_005410, NM_001719, NM_003540, NM_002391, NM_003247, NM_033131, NM_003532, NM_001171622, NM_001164097, NM_001171623, NM_005202, NM_018900, NM_002404, NM_024866, NM_001492, NM_002403, NM_003535, NM_016326, NM_031479, NM_000412, NM_001146054, NM_018909, NM_001142544, N…	1518	1610	18224	1.21544	0.968492	0.174763	7.7339
UP_SEQ_FEATURE	disulfide bond	256	14.6789	0.0349681	NM_002292, NM_001711, NM_001145938, NM_002193, NM_022336, NM_000600, NM_001719, NM_004355, NM_003247, NM_002391, NM_001261445, NM_001267609, NM_001164097, NM_000888, NM_024866, NM_001099789, NM_031479, NM_000885, NM_001004019, NM_000612, NM_001135599, NM_001206790, NM_172359, NM_003841, NM_003238, NM_021783, NM_207191, NM_001032295, NM_006329, NM_139248, NM_000795, NM_000899, NM_001206929, NR_073…	1583	2917	20063	1.11229	1	0.842156	48.2875
Annotation Cluster 3	Enrichment Score: 3.5009865097255277
Category	Term	Count	%	PValue	Genes	List Total	Pop Hits	Pop Total	Fold Enrichment	Bonferroni	Benjamini	FDR
INTERPRO	IPR000742:Epidermal growth factor-like domain	47	2.69495	7.96027e-09	NM_002292, NM_001166265, NM_033274, NM_001270992, NM_001166266, NM_004631, NM_001160008, NM_001271165, NM_001270991, NM_003247, NM_001270990, NR_048578, NM_001164097, NM_006200, NM_001079823, NM_001270989, NM_139072, NM_006059, NM_001271367, NM_001004019, NM_025074, NM_030583, NM_004883, NM_207191, NM_006329, NM_014246, NM_206943, NM_001271756, NM_003812, NM_003062, NR_073114, NM_003692, NM_00265…	1497	231	18559	2.52243	1.60876e-05	1.60876e-05	1.3703e-05
INTERPRO	IPR013032:EGF-like, conserved site	38	2.1789	1.31846e-06	NM_001166265, NM_001017402, NM_002292, NM_033274, NM_001270992, NM_001166266, NM_002658, NM_001272046, NM_007361, NM_004631, NM_001160008, NM_001270991, NM_000820, NM_003247, NM_001270990, NR_048578, NM_000459, NM_133459, NM_001164097, NM_004385, NM_019105, NM_001261465, NM_001945, NM_001270989, NM_139072, NM_153366, NM_000435, NM_001004019, NM_030583, NM_002380, NM_004883, NM_001142800, NM_20719…	1497	199	18559	2.36735	0.00266106	0.000887807	0.00226959
UP_KEYWORDS	EGF-like domain	40	2.29358	7.47504e-06	NM_001166265, NM_033274, NM_001166266, NM_001270992, NR_047690, NM_004631, NM_001160008, NM_001271165, NM_001270991, NM_003247, NM_001270990, NR_048578, NM_001164097, NM_153283, NM_001270989, NM_139072, NM_001271367, NM_001004019, NM_030583, NM_004883, NM_207191, NM_006329, NM_014246, NM_206943, NM_001271756, NM_003812, NM_003062, NR_073114, NM_003692, NM_033159, NM_002658, NM_001272046, NM_00736…	1604	238	20581	2.15648	0.00362629	0.000259458	0.0107208
SMART	SM00181:EGF	37	2.12156	1.03035e-05	NM_001166265, NM_002292, NM_001166266, NM_001272046, NM_007361, NM_004631, NM_001160008, NM_000820, NM_003247, NM_133459, NM_000459, NM_001164097, NM_004385, NM_019105, NM_001079823, NM_006200, NM_139072, NM_153366, NM_006059, NM_000435, NM_001004019, NM_025074, NM_005559, NM_030583, NM_002380, NM_001142800, NM_022475, NM_006329, NM_206943, NM_014141, NM_014246, NM_003573, NM_001271756, NM_000428…	908	188	10057	2.17985	0.00423606	0.00212028	0.0144322
UP_SEQ_FEATURE	domain:EGF-like 6; calcium-binding	11	0.630734	1.48153e-05	NM_001166265, NM_134426, NM_001166266, NM_006329, NM_014246, NM_206943, NM_003573, NM_016938, NM_000428, NM_153366, NM_000435, NM_001004019, NM_001407	1583	26	20063	5.36209	0.0560028	0.00638311	0.0274456
UP_SEQ_FEATURE	domain:EGF-like 8; calcium-binding	10	0.573394	5.06214e-05	NM_134426, NM_206943, NM_001166265, NM_014246, NM_003573, NM_000428, NM_001166266, NM_139072, NM_001142800, NM_000435, NM_001004019, NM_001407	1583	24	20063	5.28085	0.178745	0.0177427	0.0937475
UP_SEQ_FEATURE	domain:EGF-like 4; calcium-binding	11	0.630734	0.000204058	NM_001166265, NM_134426, NM_001166266, NM_000820, NM_006329, NM_014246, NM_206943, NM_003573, NM_016938, NM_153366, NM_000435, NM_001004019, NM_001407	1583	34	20063	4.10042	0.547906	0.0592394	0.377394
UP_SEQ_FEATURE	domain:EGF-like 10; calcium-binding	7	0.401376	0.000251533	NM_206943, NM_001166265, NM_003573, NM_000428, NM_001166266, NM_139072, NM_001142800, NM_000435, NM_001004019	1583	13	20063	6.82448	0.624159	0.0593289	0.465004
INTERPRO	IPR009030:Insulin-like growth factor binding protein, N-terminal	25	1.43349	0.000295488	NM_001166265, NM_001166266, NM_004631, NM_007361, NM_000820, NM_000599, NM_000598, NM_006200, NM_001079823, NM_139072, NM_153366, NM_000435, NM_001004019, NM_025074, NM_030583, NM_002380, NM_002281, NM_001142800, NM_004445, NM_006329, NM_206943, NM_014246, NM_003573, NM_000428, NM_001280794, NM_016938, NM_003062, NM_001553, NM_001195799	1497	139	18559	2.22976	0.449688	0.0947507	0.507442
UP_SEQ_FEATURE	domain:EGF-like 3; calcium-binding	11	0.630734	0.00055027	NM_001166265, NM_134426, NM_001166266, NM_007361, NM_000820, NM_006329, NM_014246, NM_206943, NM_016938, NM_000428, NM_153366, NM_001004019, NM_001407	1583	38	20063	3.6688	0.882479	0.0927385	1.01461
UP_SEQ_FEATURE	domain:EGF-like 5; calcium-binding	11	0.630734	0.00055027	NM_001166265, NM_134426, NM_001166266, NM_007361, NM_006329, NM_014246, NM_206943, NM_003573, NM_016938, NM_000428, NM_153366, NM_001004019, NM_001407	1583	38	20063	3.6688	0.882479	0.0927385	1.01461
INTERPRO	IPR001881:EGF-like calcium-binding	22	1.26147	0.00122037	NM_001166265, NM_030583, NM_001166266, NM_002380, NM_001272046, NM_004631, NM_007361, NM_001142800, NM_003247, NM_000820, NM_006329, NM_206943, NM_014246, NM_003573, NM_133459, NM_000428, NM_016938, NM_004385, NM_001164097, NM_003062, NM_139072, NM_153366, NM_001195799, NM_000435, NM_001004019, NM_001407	1497	127	18559	2.14759	0.915234	0.172905	2.0801
INTERPRO	IPR000152:EGF-type aspartate/asparagine hydroxylation site	19	1.08945	0.00174646	NM_001166265, NM_030583, NM_001166266, NM_002380, NM_004631, NM_007361, NM_001142800, NM_000820, NM_006329, NM_206943, NM_014246, NM_003573, NM_133459, NM_000428, NM_016938, NM_004385, NM_001164097, NM_003062, NM_139072, NM_153366, NM_001195799, NM_000435, NM_001004019	1497	105	18559	2.24335	0.970773	0.209834	2.96419
SMART	SM00179:EGF_CA	22	1.26147	0.00458099	NM_001166265, NM_030583, NM_001166266, NM_002380, NM_001272046, NM_004631, NM_007361, NM_001142800, NM_003247, NM_000820, NM_006329, NM_206943, NM_014246, NM_003573, NM_133459, NM_000428, NM_016938, NM_004385, NM_001164097, NM_003062, NM_139072, NM_153366, NM_001195799, NM_000435, NM_001004019, NM_001407	908	127	10057	1.91868	0.849185	0.376824	6.22934
UP_SEQ_FEATURE	domain:EGF-like 7; calcium-binding	8	0.458716	0.00506667	NM_134426, NM_206943, NM_001166265, NM_014246, NM_003573, NM_000428, NM_001166266, NM_153366, NM_001004019, NM_001407	1583	28	20063	3.62115	1	0.361784	8.98188
UP_SEQ_FEATURE	domain:EGF-like 2; calcium-binding	12	0.688073	0.00511138	NM_134426, NM_004631, NM_003247, NM_000820, NM_006329, NM_014246, NM_003573, NM_004385, NM_001164097, NM_016938, NM_153366, NM_001195799, NM_001407	1583	58	20063	2.62221	1	0.357882	9.05764
INTERPRO	IPR026823:Complement Clr-like EGF domain	8	0.458716	0.00571407	NM_206943, NM_001166265, NM_003573, NM_030583, NM_016938, NM_001166266, NM_002380, NM_007361, NM_000820, NM_006329, NM_001004019	1497	28	18559	3.54213	0.999991	0.409284	9.39358
UP_SEQ_FEATURE	domain:EGF-like 1	19	1.08945	0.00605329	NM_001166265, NM_030583, NM_001166266, NM_002380, NM_001272046, NM_004631, NM_007361, NM_001142800, NM_003247, NM_022475, NM_206943, NM_014141, NM_000459, NM_003573, NM_000428, NM_004385, NM_001164097, NM_003062, NM_001098816, NM_139072, NM_153366, NM_001195799, NM_000435	1583	120	20063	2.00672	1	0.401574	10.6397
INTERPRO	IPR018097:EGF-like calcium-binding, conserved site	17	0.974771	0.00744257	NM_001166265, NM_001166266, NM_004631, NM_007361, NM_001142800, NM_000820, NM_006329, NM_206943, NM_003573, NM_133459, NM_000428, NM_016938, NM_004385, NM_001164097, NM_003062, NM_139072, NM_153366, NM_001195799, NM_000435, NM_001004019	1497	102	18559	2.06624	1	0.466913	12.0672
UP_SEQ_FEATURE	domain:EGF-like 2	15	0.860092	0.00963574	NM_001166265, NM_030583, NM_001166266, NM_002380, NM_001272046, NM_007361, NM_001142800, NM_022475, NM_206943, NM_014141, NM_000459, NM_000428, NM_019105, NM_001098816, NM_003062, NM_139072, NM_000435, NM_001004019	1583	89	20063	2.13607	1	0.53637	16.4222
UP_SEQ_FEATURE	domain:EGF-like 1; calcium-binding	6	0.344037	0.017266	NM_134426, NM_014246, NM_000820, NM_006329, NM_001004019, NM_001407	1583	20	20063	3.80221	1	0.701757	27.5803
Annotation Cluster 4	Enrichment Score: 3.4769679283391763
Category	Term	Count	%	PValue	Genes	List Total	Pop Hits	Pop Total	Fold Enrichment	Bonferroni	Benjamini	FDR
KEGG_PATHWAY	hsa04510:Focal adhesion	34	1.94954	0.00014527	NM_002292, NM_001017402, NM_001206729, NM_015719, NM_001251917, NM_003247, NM_002037, NM_002753, NM_001111285, NM_001171622, NM_032888, NM_019105, NM_000419, NM_001171623, NM_006097, NM_000393, NM_000888, NM_153047, NM_001282388, NM_133376, NM_001033756, NM_005465, NM_000432, NM_001079823, NM_000885, NM_000093, NM_203349, NM_006059, NM_005559, NM_000633, NM_001267, NM_001025367, NM_033016, NM_000…	571	206	6910	1.99735	0.0395832	0.0199914	0.191698
KEGG_PATHWAY	hsa04512:ECM-receptor interaction	19	1.08945	0.000208065	NM_005559, NM_001017402, NM_002292, NM_015719, NM_001267, NM_000212, NM_003247, NM_054034, NM_000419, NM_019105, NM_032888, NM_000393, NM_000888, NM_001282388, NM_133376, NM_005562, NM_000885, NM_001079823, NM_000093, NM_006059	571	87	6910	2.64287	0.0562068	0.00959503	0.274458
KEGG_PATHWAY	hsa04151:PI3K-Akt signaling pathway	46	2.63761	0.00122665	NM_002292, NM_001206729, NM_000600, NM_015719, NM_152309, NM_003247, NM_001206866, NM_001171622, NR_028581, NM_001171623, NM_000419, NM_000888, NM_133376, NM_001033756, NM_000885, NM_001079823, NM_006059, NM_033360, NM_172219, NM_001018073, NM_004115, NM_001267, NM_213647, NM_033016, NM_000757, NM_000899, NM_001017402, NM_002135, NM_138554, NM_001202233, NM_001278462, NM_001111285, NM_000459, NM_…	571	345	6910	1.61354	0.289097	0.0335463	1.60806
Annotation Cluster 5	Enrichment Score: 3.0551847642469716
Category	Term	Count	%	PValue	Genes	List Total	Pop Hits	Pop Total	Fold Enrichment	Bonferroni	Benjamini	FDR
UP_KEYWORDS	Cell junction	87	4.98853	3.84325e-06	NM_000165, NM_001199944, NM_001166061, NM_014723, NM_002298, NM_004210, NM_207181, NM_013231, NM_001024912, NM_003837, NM_001134999, NM_000888, NM_004017, NM_001136024, NM_004015, NM_001146054, NM_139316, NM_006094, NM_005602, NM_199328, NM_130842, NM_001008844, NM_207191, NM_001007026, NM_199330, NM_001144952, NM_001112706, NR_046093, NM_173496, NM_001178109, NM_000824, NM_015831, NM_001251917, …	1604	675	20581	1.65378	0.00186608	0.000143668	0.0055122
UP_KEYWORDS	Synapse	45	2.58028	0.00166037	NM_001166061, NM_014723, NM_015163, NM_004210, NM_003490, NM_013231, NM_021020, NM_004017, NM_004015, NM_007286, NM_001146054, NM_139316, NM_005639, NR_046186, NM_020977, NM_130842, NM_152744, NM_001204388, NM_001256427, NM_199330, NM_001144952, NR_046093, NM_001184960, NM_020768, NM_000750, NM_001243288, NM_001178074, NM_000824, NM_015831, NM_032430, NM_001010898, NM_001005362, NM_001282207, NM_…	1604	357	20581	1.61736	0.554077	0.0274644	2.35525
GOTERM_CC_DIRECT	GO:0030054~cell junction	47	2.69495	0.107039	NM_001166061, NM_014723, NM_015163, NM_003490, NM_004210, NM_001024912, NM_003837, NM_001010000, NM_001104629, NM_021020, NM_001146054, NM_139316, NM_153675, NM_005639, NR_104248, NM_130842, NM_001008844, NM_152744, NM_001204388, NM_021784, NM_001007026, NM_001271606, NM_199330, NM_001144952, NM_001112706, NR_046093, NM_000750, NM_020768, NM_174902, NM_001024939, NM_001178074, NM_000824, NM_01583…	1518	459	18224	1.2293	1	0.701087	81.4894
Annotation Cluster 6	Enrichment Score: 2.7300027836286285
Category	Term	Count	%	PValue	Genes	List Total	Pop Hits	Pop Total	Fold Enrichment	Bonferroni	Benjamini	FDR
UP_KEYWORDS	SH3 domain	32	1.83486	0.000640106	NM_001199944, NM_003149, NM_025045, NM_032995, NM_207181, NM_005975, NM_002037, NM_198993, NM_005335, NM_001256358, NM_006340, NM_001001669, NM_024577, NM_021120, NM_015385, NM_153047, NM_022136, NM_001271223, NM_015071, NM_001184971, NM_139316, NM_001286676, NM_001113513, NM_017451, NM_001247988, NM_152432, NM_001251902, NM_015320, NM_001178124, NM_001204388, NM_052843, NM_173496, NM_001184960, …	1604	215	20581	1.90974	0.267426	0.0118976	0.914188
UP_SEQ_FEATURE	domain:SH3	27	1.54817	0.00128823	NM_001199944, NM_003149, NM_025045, NM_032995, NM_207181, NM_005975, NM_002037, NM_198993, NM_005335, NM_001256358, NM_006340, NM_024577, NM_021120, NM_153047, NM_022136, NM_001271223, NM_001184971, NM_015071, NM_139316, NM_001286676, NM_001113513, NM_017451, NM_001251902, NM_152432, NM_015320, NM_001178124, NM_001204388, NM_052843, NM_173496, NM_201593, NM_002436, NM_007229, NM_003027	1583	175	20063	1.95542	0.993359	0.163967	2.36002
INTERPRO	IPR001452:Src homology-3 domain	32	1.83486	0.00139828	NM_001199944, NM_003149, NM_025045, NM_032995, NM_207181, NM_005975, NM_002037, NM_198993, NM_005335, NM_001256358, NM_006340, NM_001001669, NM_024577, NM_021120, NM_015385, NM_153047, NM_022136, NM_001271223, NM_015071, NM_001184971, NM_139316, NM_001286676, NM_001113513, NM_017451, NM_001247988, NM_152432, NM_001251902, NM_015320, NM_001178124, NM_001204388, NM_052843, NM_173496, NM_001184960, …	1497	218	18559	1.81981	0.940863	0.182899	2.37993
SMART	SM00326:SH3	30	1.72018	0.0104268	NM_001199944, NM_003149, NM_025045, NM_032995, NM_207181, NM_005975, NM_002037, NM_198993, NM_005335, NM_001256358, NM_006340, NM_001001669, NM_024577, NM_021120, NM_015385, NM_153047, NM_022136, NM_001184971, NM_015071, NM_139316, NM_001286676, NM_001113513, NM_017451, NM_001251902, NM_152432, NM_015320, NM_001178124, NM_001204388, NM_173496, NM_001184960, NM_201593, NM_002436, NM_007229, NM_001…	908	206	10057	1.61301	0.986679	0.513117	13.6555
Annotation Cluster 7	Enrichment Score: 2.727224521436619
Category	Term	Count	%	PValue	Genes	List Total	Pop Hits	Pop Total	Fold Enrichment	Bonferroni	Benjamini	FDR
UP_KEYWORDS	Growth factor	25	1.43349	6.84394e-05	NM_002193, NM_001270992, NM_000600, NM_001288826, NM_001719, NM_001127598, NM_001160008, NM_001270991, NM_002391, NM_001270990, NM_001111285, NM_001171622, NM_001270551, NM_001171623, NM_001492, NM_001033756, NM_001143808, NM_033143, NM_031479, NM_001945, NM_001270989, NM_172219, NM_001270552, NM_000612, NM_001135599, NM_004115, NM_001025367, NM_004883, NM_003238, NM_033016, NM_001709, NM_003378,…	1604	131	20581	2.44867	0.0327156	0.00195471	0.0981171
GOTERM_MF_DIRECT	GO:0008083~growth factor activity	25	1.43349	0.00438144	NM_002193, NM_001270992, NM_000600, NM_001288826, NM_001719, NM_001127598, NM_001160008, NM_001270991, NM_002391, NM_001270990, NM_001111285, NM_001171622, NM_001270551, NM_001171623, NM_001492, NM_001033756, NM_001143808, NM_033143, NM_031479, NM_001945, NM_001270989, NM_172219, NM_001270552, NM_000612, NM_001135599, NM_004115, NM_001025367, NM_004883, NM_003238, NM_033016, NM_001709, NM_003378,…	1416	162	16881	1.83975	0.996948	0.409348	6.93054
GOTERM_MF_DIRECT	GO:0005125~cytokine activity	24	1.37615	0.0219484	NM_002193, NM_000600, NM_001288826, NM_001719, NM_003392, NM_001160008, NM_001171622, NM_001171623, NM_002546, NM_020124, NM_001492, NM_001033756, NM_003469, NM_031479, NM_172219, NM_001142544, NM_001135599, NM_001025367, NM_001252, NM_003238, NM_004625, NM_003811, NM_001287044, NM_000758, NM_000757, NM_000899, NM_003004, NM_001080391, NM_001955	1416	176	16881	1.62567	1	0.648464	30.4418
Annotation Cluster 8	Enrichment Score: 2.508659166758371
Category	Term	Count	%	PValue	Genes	List Total	Pop Hits	Pop Total	Fold Enrichment	Bonferroni	Benjamini	FDR
UP_KEYWORDS	Metal-binding	354	20.2982	2.21498e-06	NM_001145938, NM_002298, NM_004210, NM_207336, NM_001242992, NM_001204144, NM_001145344, NM_145326, NM_001204147, NR_073396, NM_025074, NM_001164309, NM_017523, NM_016134, NM_001260488, NM_013400, NM_001145542, NM_016643, NM_001243704, NM_001270508, NM_001042403, NM_001145446, NM_024733, NM_001178109, NM_001220491, NM_145332, NM_017530, NM_001286069, NM_001286068, NM_001258030, NM_001146220, NM_0…	1604	3640	20581	1.24785	0.0010759	8.97029e-05	0.00317688
GOTERM_MF_DIRECT	GO:0003700~transcription factor activity, sequence-specific DNA binding	120	6.88073	8.1625e-06	NM_001256654, NM_153631, NM_002017, NM_016558, NM_001248005, NM_001242472, NM_002585, NM_014360, NM_016655, NM_003446, NM_001289166, NM_003152, NM_006006, NM_018664, NM_001244682, NM_145326, NM_133439, NM_012153, NM_001256650, NM_001164309, NM_001206615, NM_001171818, NM_001164000, NM_005080, NM_001171819, NM_007249, NM_001282903, NM_001260488, NR_028025, NM_005144, NM_021784, NM_001286697, NM_17…	1416	961	16881	1.48865	0.0107086	0.00268798	0.0133505
UP_SEQ_FEATURE	zinc finger region:C2H2-type 12	39	2.23624	0.000116772	NM_001256654, NR_027049, NR_049749, NM_001242472, NM_001001415, NM_006974, NM_031218, NM_001146220, NM_001001668, NM_001172832, NM_003446, NM_006962, NM_001289166, NM_207336, NM_020828, NM_145326, NM_001099438, NR_104258, NM_021915, NM_033468, NM_001256650, NM_001164309, NM_001099694, NM_152412, NM_001033719, NM_013400, NM_001270938, NM_003411, NM_001178090, NM_001256525, NM_052860, NM_001261458,…	1583	256	20063	1.93081	0.365088	0.0371482	0.216129
UP_SEQ_FEATURE	zinc finger region:C2H2-type 10	47	2.69495	0.000239687	NM_001256654, NR_027049, NR_049749, NM_001242472, NM_006974, NM_003446, NM_001289166, NM_207336, NM_020828, NM_001099438, NM_145326, NM_021915, NM_001256650, NM_001164309, NM_001164000, NM_001099694, NM_001260488, NM_001145082, NM_013400, NM_001286697, NM_001178090, NM_001261458, NM_052860, NM_001256525, NM_001289170, NM_206894, NM_001267033, NM_152476, NM_024733, NM_001145276, NM_001137608, NM_1…	1583	341	20063	1.74686	0.606429	0.0644369	0.44315
UP_SEQ_FEATURE	zinc finger region:C2H2-type 5	68	3.89908	0.000242684	NM_001256654, NR_027049, NR_049749, NM_001242472, NM_001001415, NM_006974, NM_003446, NM_001099283, NM_001289166, NM_207336, NM_001099282, NM_006006, NM_001145344, NM_020828, NM_001099438, NM_145326, NM_021915, NM_001256650, NM_001164309, NM_001164000, NM_001099694, NM_001282903, NM_001260488, NM_001145082, NM_013400, NM_001286697, NM_001178090, NM_052860, NM_001261458, NM_001256525, NM_016643, N…	1583	550	20063	1.56697	0.610992	0.0610036	0.448679
UP_SEQ_FEATURE	zinc finger region:C2H2-type 7	59	3.38303	0.000300899	NM_001256654, NR_049749, NR_027049, NM_001242472, NM_001001415, NM_006974, NM_003446, NM_001099283, NM_001289166, NM_001099282, NM_207336, NM_001145344, NM_006006, NM_020828, NM_001099438, NM_021915, NM_001256650, NM_001164309, NM_001164000, NM_001099694, NM_001282903, NM_001260488, NM_001145082, NM_013400, NM_001286697, NM_001178090, NM_052860, NM_001256525, NM_001261458, NM_016643, NM_001289170…	1583	463	20063	1.61505	0.689841	0.0665455	0.556024
UP_SEQ_FEATURE	zinc finger region:C2H2-type 9	51	2.92431	0.000330157	NM_001256654, NR_027049, NR_049749, NM_001242472, NM_001001415, NM_006974, NM_003446, NM_001099283, NM_001289166, NM_001099282, NM_207336, NM_006006, NM_020828, NM_145326, NM_001099438, NM_021915, NM_001256650, NM_001164309, NM_001164000, NM_001099694, NM_001260488, NM_001145082, NM_013400, NM_001286697, NM_001178090, NM_001256525, NM_001261458, NM_052860, NM_001289170, NM_206894, NM_001267033, N…	1583	385	20063	1.6789	0.723217	0.0688756	0.609934
UP_SEQ_FEATURE	zinc finger region:C2H2-type 11	42	2.40826	0.000415845	NM_001256654, NR_049749, NM_145297, NM_001242472, NM_001001415, NM_006974, NM_031218, NM_001146220, NM_001001668, NM_001172832, NM_003446, NM_006962, NM_001289166, NM_207336, NM_020828, NM_145326, NM_001099438, NR_104258, NM_021915, NM_033468, NM_001256650, NM_001164309, NM_001099694, NM_152412, NM_001260488, NM_001033719, NM_013400, NM_001270938, NM_003411, NM_001286697, NM_021047, NM_001178090,…	1583	301	20063	1.76847	0.8017	0.0816314	0.767658
UP_SEQ_FEATURE	zinc finger region:C2H2-type 6	62	3.55505	0.000451248	NM_001256654, NR_049749, NR_027049, NM_001242472, NM_001001415, NM_006974, NM_003446, NM_001099283, NM_001289166, NM_001099282, NM_207336, NM_001145344, NM_006006, NM_020828, NM_001099438, NM_021915, NM_001256650, NM_001164309, NM_001164000, NM_001099694, NM_001282903, NM_001260488, NM_001145082, NM_013400, NM_001286697, NM_001178090, NM_052860, NM_001256525, NM_001261458, NM_016643, NM_001289170…	1583	501	20063	1.56844	0.827223	0.0840446	0.832755
UP_SEQ_FEATURE	zinc finger region:C2H2-type 14	26	1.49083	0.000517693	NM_001256654, NR_027049, NR_049749, NM_001242472, NM_001001415, NM_006974, NM_031218, NM_001001668, NM_001146220, NM_006962, NM_001289166, NM_020828, NM_145326, NM_001099438, NR_104258, NM_021915, NM_001256650, NM_013400, NM_001033719, NM_001270938, NM_001261458, NM_001289170, NM_001256648, NM_021143, NM_001142578, NM_152476, NM_152655, NM_024733, NM_001076678, NM_001137608	1583	156	20063	2.11234	0.866592	0.0914644	0.954819
INTERPRO	IPR015880:Zinc finger, C2H2-like	88	5.04587	0.000565122	NM_001256654, NR_027049, NM_001242472, NM_001159293, NM_003446, NM_001289166, NM_207336, NM_001145344, NM_006006, NM_145326, NM_021915, NM_001256650, NR_073396, NM_001164309, NM_001164000, NM_007249, NM_001282903, NM_001260488, NM_013400, NM_001286697, NM_001178090, NM_001145542, NM_001261458, NM_001289170, NM_016643, NM_001243704, NM_001267033, NM_001145446, NM_024733, NM_017530, NM_032186, NM_0…	1497	762	18559	1.43173	0.680959	0.133076	0.968368
UP_SEQ_FEATURE	zinc finger region:C2H2-type 8	54	3.09633	0.000664228	NM_001256654, NR_049749, NR_027049, NM_001242472, NM_001001415, NM_006974, NM_003446, NM_001099283, NM_001289166, NM_001099282, NM_207336, NM_001145344, NM_006006, NM_020828, NM_001099438, NM_021915, NM_001256650, NM_001164309, NM_001164000, NM_001099694, NM_001260488, NM_001145082, NM_013400, NM_001286697, NM_001178090, NM_052860, NM_001256525, NM_001261458, NM_016643, NM_001289170, NM_206894, N…	1583	427	20063	1.60281	0.924582	0.0982232	1.22352
UP_KEYWORDS	DNA-binding	198	11.3532	0.000894664	NM_153631, NM_001242472, NM_003540, NM_002585, NM_001159293, NM_003532, NM_003446, NM_001289166, NM_207336, NM_003535, NM_003152, NM_001145344, NM_145326, NM_001244682, NM_018664, NM_012153, NM_030762, NR_073396, NM_001164309, NM_001206615, NM_016132, NM_005080, NM_001260488, NM_015982, NM_013400, NM_001195010, NM_001286697, NM_021784, NM_173214, NM_001178090, NM_001261458, NM_001145542, NM_00128…	1604	2050	20581	1.23929	0.352736	0.0154157	1.27558
UP_SEQ_FEATURE	zinc finger region:C2H2-type 4	69	3.95642	0.000920981	NR_049749, NR_027049, NM_001242472, NM_001001415, NM_006974, NM_003446, NM_001099283, NM_001289166, NM_207336, NM_001099282, NM_006006, NM_001145344, NM_020828, NM_001099438, NM_021915, NM_001164309, NM_001164000, NM_001099694, NM_001282903, NM_001260488, NM_001145082, NM_013400, NM_133374, NM_001286697, NM_001178090, NM_052860, NM_001256525, NM_016643, NM_001289170, NM_206894, NM_001267033, NM_0…	1583	588	20063	1.48726	0.972243	0.128776	1.69265
INTERPRO	IPR013087:Zinc finger C2H2-type/integrase DNA-binding domain	82	4.70183	0.000953018	NM_001256654, NR_027049, NM_001242472, NM_001159293, NM_003446, NM_001289166, NM_207336, NM_001145344, NM_006006, NM_145326, NM_021915, NM_001256650, NR_073396, NM_001164309, NM_001164000, NM_007249, NM_001260488, NM_013400, NM_001286697, NM_001178090, NM_001145542, NM_001261458, NM_001289170, NM_016643, NM_001243704, NM_001267033, NM_001145446, NM_024733, NM_017530, NM_032186, NM_004991, NM_0011…	1497	712	18559	1.4278	0.854411	0.160693	1.62793
GOTERM_MF_DIRECT	GO:0046872~metal ion binding	212	12.156	0.00105297	NM_003149, NM_018398, NM_000507, NM_017707, NM_001242472, NM_001159293, NM_003837, NM_173582, NM_001261444, NM_003446, NM_001289166, NM_207336, NM_001145344, NM_001204144, NM_001242992, NM_145326, NM_000885, NM_001204147, NR_073396, NM_025074, NM_001164309, NM_003845, NM_001281474, NM_001260488, NM_016134, NM_013400, NM_207191, NM_001286697, NM_003241, NM_001178090, NM_001261458, NM_001145542, NM…	1416	2069	16881	1.22155	0.750826	0.206737	1.70848
UP_SEQ_FEATURE	zinc finger region:C2H2-type 2	70	4.01376	0.00186725	NR_027049, NM_001242472, NM_001001415, NM_001039360, NM_006974, NM_003446, NM_001099283, NM_001289166, NM_207336, NM_001099282, NM_006006, NM_001145344, NM_020828, NM_001099438, NM_145326, NM_021915, NR_073396, NM_001164309, NM_001164000, NM_007249, NM_001260488, NM_001145082, NM_013400, NM_133374, NM_001286697, NM_001178090, NM_052860, NM_001256525, NM_001145542, NM_016643, NM_001289170, NM_2068…	1583	615	20063	1.44257	0.999304	0.203239	3.40353
INTERPRO	IPR007087:Zinc finger, C2H2	88	5.04587	0.00239105	NM_001256654, NR_027049, NM_001242472, NM_001159293, NM_003446, NM_001289166, NM_207336, NM_001145344, NM_006006, NM_145326, NM_021915, NM_001256650, NR_073396, NM_001164309, NM_001164000, NM_007249, NM_001282903, NM_001260488, NM_013400, NM_001286697, NM_001178090, NM_001145542, NM_001261458, NM_001289170, NM_016643, NM_001243704, NM_001267033, NM_001145446, NM_024733, NM_017530, NM_032186, NM_0…	1497	799	18559	1.36543	0.992078	0.235691	4.03718
UP_SEQ_FEATURE	zinc finger region:C2H2-type 3	71	4.0711	0.00281408	NR_027049, NR_049749, NM_001242472, NM_001039360, NM_006974, NM_003446, NM_001099283, NM_001289166, NM_207336, NM_001099282, NM_006006, NM_001145344, NM_020828, NM_145326, NM_021915, NM_001164309, NM_001164000, NM_001099694, NM_007249, NM_001260488, NM_001145082, NM_013400, NM_133374, NM_001286697, NM_001178090, NM_052860, NM_001256525, NM_016643, NM_001289170, NM_206894, NM_001267033, NM_0012437…	1583	636	20063	1.41487	0.999983	0.262512	5.0872
UP_SEQ_FEATURE	zinc finger region:C2H2-type 13	29	1.66284	0.00285505	NM_001256654, NR_027049, NR_049749, NM_001242472, NM_001001415, NM_006974, NM_031218, NM_001146220, NM_001001668, NM_006962, NM_001289166, NM_020828, NM_145326, NM_001099438, NR_104258, NM_021915, NM_001256650, NM_001033719, NM_013400, NM_001270938, NM_003411, NM_001261458, NM_001289170, NM_001256648, NM_206894, NM_001267033, NM_021143, NM_001142578, NM_152476, NM_152655, NM_024733, NM_001076678,…	1583	204	20063	1.8017	0.999985	0.259623	5.15942
UP_SEQ_FEATURE	zinc finger region:C2H2-type 1; degenerate	20	1.14679	0.00351899	NM_001164309, NM_001099694, NM_145297, NM_001033719, NM_001001415, NM_031218, NM_052852, NM_001146220, NM_001261458, NM_001076675, NM_206894, NM_006962, NM_001199814, NM_001145344, NM_152476, NM_001099438, NM_145326, NR_024181, NM_001076678, NM_001137608, NM_032679, NM_021915, NR_073396	1583	123	20063	2.06082	0.999999	0.278556	6.32261
UP_SEQ_FEATURE	zinc finger region:C2H2-type 15	21	1.20413	0.00383802	NM_001256654, NR_049749, NM_001242472, NM_001001415, NM_031218, NM_006974, NM_001146220, NM_001001668, NM_006962, NM_001289166, NM_145326, NM_001099438, NR_104258, NM_001256650, NM_013400, NM_001033719, NM_001261458, NM_001289170, NM_001256648, NM_021143, NM_001142578, NM_152476, NM_152655, NM_024733, NM_001076678	1583	133	20063	2.00116	1	0.293813	6.87672
INTERPRO	IPR001909:Krueppel-associated box	49	2.80963	0.00392757	NM_001256654, NR_027049, NR_049749, NM_001001415, NM_006974, NM_001159293, NM_003446, NM_001289166, NM_001145344, NM_020828, NM_001099438, NM_145326, NM_021915, NM_001256650, NM_001164309, NM_001099694, NM_001260488, NM_001145082, NM_001286697, NM_001178090, NM_001261458, NM_052860, NM_001256525, NM_001289170, NM_206894, NM_152476, NR_024181, NM_001134655, NM_001137608, NM_001134656, NM_032679, N…	1497	402	18559	1.51113	0.999648	0.315267	6.54994
UP_SEQ_FEATURE	zinc finger region:C2H2-type 1	61	3.49771	0.00746209	NM_001256654, NR_049749, NR_027049, NM_001242472, NM_001039360, NM_006974, NM_003446, NM_001099283, NM_001289166, NM_001099282, NM_207336, NM_006006, NM_020828, NM_001256650, NM_001164000, NM_007249, NM_001260488, NM_001145082, NM_133374, NM_001286697, NM_001178090, NM_052860, NM_001256525, NM_001145542, NM_016643, NM_001289170, NM_001243704, NM_001267033, NM_001145446, NM_174900, NM_024733, NM_0…	1583	554	20063	1.39552	1	0.462014	12.9574
SMART	SM00355:ZnF_C2H2	88	5.04587	0.0113177	NM_001256654, NR_027049, NM_001242472, NM_001159293, NM_003446, NM_001289166, NM_207336, NM_001145344, NM_006006, NM_145326, NM_021915, NM_001256650, NR_073396, NM_001164309, NM_001164000, NM_007249, NM_001282903, NM_001260488, NM_013400, NM_001286697, NM_001178090, NM_001145542, NM_001261458, NM_001289170, NM_016643, NM_001243704, NM_001267033, NM_001145446, NM_024733, NM_017530, NM_032186, NM_0…	908	762	10057	1.27912	0.990809	0.488254	14.7382
UP_KEYWORDS	Transcription regulation	211	12.0986	0.0123514	NM_153631, NM_001242472, NM_002585, NM_001159293, NM_016655, NM_001289797, NM_003446, NM_001289166, NM_207336, NM_003152, NM_001204144, NM_001145344, NM_145326, NM_001244682, NM_018664, NM_001204147, NM_012153, NM_030762, NR_073396, NM_001164309, NM_001206615, NM_005080, NM_001260488, NM_053002, NM_199320, NM_001286697, NM_001195010, NM_021784, NM_173214, NM_001007026, NM_001178090, NM_001261458,…	1604	2332	20581	1.16096	0.997619	0.128271	16.3273
UP_KEYWORDS	Transcription	215	12.328	0.0159801	NM_153631, NM_001242472, NM_002585, NM_001159293, NM_016655, NM_001289797, NM_003446, NM_001289166, NM_207336, NM_003152, NM_001204144, NM_001145344, NM_145326, NM_001244682, NM_018664, NM_001204147, NM_012153, NM_030762, NR_073396, NM_001164309, NM_016132, NM_001206615, NM_005080, NM_001260488, NM_053002, NM_199320, NM_001286697, NM_001195010, NM_021784, NM_173214, NM_001007026, NM_001178090, NM…	1604	2398	20581	1.15041	0.999602	0.144938	20.6302
UP_KEYWORDS	Zinc	210	12.0413	0.0205097	NM_003149, NM_001145938, NM_004210, NM_017707, NM_001242472, NM_001159293, NM_153026, NM_003446, NM_001289166, NM_207336, NM_001204144, NM_001145344, NM_145326, NM_001204147, NR_073396, NM_001164309, NM_017523, NM_001281474, NM_014945, NM_001260488, NM_016134, NM_013400, NM_001142651, NM_199320, NM_207191, NM_001286697, NM_001178090, NM_001261458, NM_001145542, NM_016643, NM_001289170, NM_0012437…	1604	2348	20581	1.14758	0.999958	0.176078	25.7125
UP_SEQ_FEATURE	domain:KRAB	39	2.23624	0.0208788	NM_001256654, NR_049749, NM_145297, NM_001001415, NM_006974, NM_031218, NM_052852, NM_001146220, NM_001001668, NM_001172832, NM_003446, NM_006962, NM_001289166, NM_001145344, NM_182609, NM_021915, NM_033468, NM_001256650, NM_001130519, NM_001260488, NM_001033719, NM_001270938, NM_001286697, NM_021047, NM_001178090, NM_007138, NM_001256525, NM_052860, NM_001261458, NM_001098494, NM_001289170, NM_0…	1583	343	20063	1.44107	1	0.745378	32.3572
SMART	SM00349:KRAB	48	2.75229	0.0258604	NM_001256654, NR_049749, NR_027049, NM_001001415, NM_006974, NM_001159293, NM_003446, NM_001289166, NM_001145344, NM_020828, NM_001099438, NM_145326, NM_021915, NM_001256650, NM_001164309, NM_001099694, NM_001260488, NM_001145082, NM_001286697, NM_001178090, NM_001261458, NM_052860, NM_001256525, NM_001289170, NM_206894, NM_152476, NR_024181, NM_001134655, NM_001137608, NM_032679, NM_145297, NM_0…	908	392	10057	1.35624	0.999979	0.59325	30.7205
UP_SEQ_FEATURE	zinc finger region:C2H2-type 16	15	0.860092	0.0313772	NM_001256654, NR_027049, NM_001001415, NM_006974, NM_031218, NM_001001668, NM_001146220, NM_001261458, NM_001289170, NM_001256648, NM_001289166, NM_001142578, NM_001099438, NM_145326, NM_152655, NM_024733, NR_104258, NM_001076678, NM_001256650	1583	103	20063	1.84573	1	0.829943	44.6038
GOTERM_BP_DIRECT	GO:0006355~regulation of transcription, DNA-templated	147	8.4289	0.045188	NM_001256654, NM_173690, NM_153631, NM_001243156, NR_027049, NM_004915, NM_016558, NM_001248005, NM_001159293, NM_005335, NM_004017, NM_004015, NM_001289166, NM_207336, NM_001145344, NM_145326, NM_001163287, NM_030762, NM_021915, NR_073396, NM_000475, NM_001256650, NM_001164309, NM_000612, NM_001164000, NM_001101653, NM_001260488, NM_015982, NM_005144, NM_001286697, NM_001143986, NM_001178090, NR…	1428	1504	16792	1.14933	1	0.84668	58.1504
GOTERM_MF_DIRECT	GO:0003676~nucleic acid binding	98	5.61927	0.0521776	NM_001256654, NR_034041, NR_027049, NM_173516, NM_001242472, NM_001159293, NM_001289166, NM_001145344, NM_006006, NM_001242992, NM_145326, NM_021915, NM_001256650, NM_016132, NM_001164309, NM_001164000, NM_007249, NM_001260488, NR_023313, NM_013400, NM_001286697, NM_001145542, NM_016643, NM_001289170, NR_103864, NM_001243704, NM_001267033, NM_001145446, NM_001193417, NM_017530, NM_001278657, NR_0…	1416	985	16881	1.18611	1	0.799397	58.3777
UP_KEYWORDS	Nucleus	437	25.0573	0.0554769	NM_016558, NM_032621, NM_002585, NM_016655, NM_001134999, NM_032728, NM_207336, NM_001204144, NM_001145344, NM_014291, NM_001242992, NM_145326, NM_001204147, NM_030762, NR_073396, NM_001198557, NM_016132, NM_001164309, NM_017523, NM_005080, NM_052998, NM_001260488, NM_001146114, NM_013400, NM_021784, NM_001007026, NM_001145542, NM_207322, NM_024997, NM_016643, NM_001243704, NR_046093, NM_00127050…	1604	5244	20581	1.06925	1	0.30579	55.8961
UP_SEQ_FEATURE	zinc finger region:C2H2-type 17	12	0.688073	0.0567112	NM_001256654, NM_001001415, NM_031218, NM_001001668, NM_001146220, NM_001261458, NM_001289170, NM_001256648, NM_001289166, NM_001142578, NM_001099438, NM_145326, NM_152655, NM_024733, NM_001076678, NM_001256650	1583	82	20063	1.85474	1	0.933041	66.0978
GOTERM_BP_DIRECT	GO:0006351~transcription, DNA-templated	183	10.4931	0.0957087	NM_153631, NM_001159293, NM_016655, NM_001289797, NM_003446, NM_001289166, NM_207336, NM_003152, NM_001204144, NM_001145344, NM_145326, NM_001204147, NM_030762, NR_073396, NM_016132, NM_001164309, NM_014945, NM_001260488, NM_053002, NM_199320, NM_001286697, NM_021784, NM_001007026, NM_001178090, NM_001145542, NM_001261458, NM_024997, NM_001289170, NM_016643, NM_001243704, NM_001145446, NM_0011934…	1428	1955	16792	1.10072	1	0.941466	84.9709
UP_SEQ_FEATURE	zinc finger region:C2H2-type 18	9	0.516055	0.13785	NM_001256654, NM_001001415, NM_001146220, NM_001261458, NM_001289170, NM_001256648, NM_001289166, NM_001099438, NM_145326, NM_152655, NM_024733, NM_001076678, NM_001256650	1583	65	20063	1.75487	1	0.990468	93.5952
UP_KEYWORDS	Zinc-finger	151	8.65826	0.157582	NM_003149, NM_001256654, NR_027049, NM_004210, NM_017707, NM_001242472, NM_198993, NM_001159293, NM_003446, NM_004017, NM_015617, NM_004015, NM_001289166, NM_207336, NM_006006, NM_001145344, NM_145326, NM_001163287, NM_001193369, NM_021915, NR_073396, NM_001256650, NM_001164309, NM_001171818, NM_001164000, NM_017523, NM_001171819, NM_007249, NM_001281474, NM_001282903, NM_001260488, NM_013400, NM…	1604	1781	20581	1.08787	1	0.521696	91.4522
GOTERM_MF_DIRECT	GO:0003677~DNA binding	150	8.60092	0.232407	NM_001256654, NR_027049, NM_002017, NM_016558, NM_014729, NM_003540, NM_001242472, NM_002585, NM_003733, NM_001270614, NM_001248001, NM_003446, NM_001289166, NM_207336, NM_003152, NM_006006, NM_001145344, NM_001244682, NM_145326, NR_073052, NM_133439, NM_012153, NM_030762, NM_021915, NR_073396, NM_000475, NM_001256650, NM_005914, NM_001164309, NM_001206615, NM_001171818, NM_016132, NM_001164000, …	1416	1674	16881	1.06824	1	0.976513	98.6784
Annotation Cluster 9	Enrichment Score: 2.4296357882593163
Category	Term	Count	%	PValue	Genes	List Total	Pop Hits	Pop Total	Fold Enrichment	Bonferroni	Benjamini	FDR
KEGG_PATHWAY	hsa05410:Hypertrophic cardiomyopathy (HCM)	18	1.03211	0.000159785	NM_001135599, NM_018398, NM_000600, NM_031895, NM_003238, NM_001001431, NM_000212, NM_001111285, NM_000419, NM_006252, NM_004017, NM_000888, NM_014405, NM_001282388, NM_004015, NM_133376, NM_000432, NM_201593, NM_000885, NM_000722, NM_016203	571	78	6910	2.79267	0.0434514	0.0146988	0.210834
KEGG_PATHWAY	hsa05414:Dilated cardiomyopathy	17	0.974771	0.00119584	NM_001135599, NM_018398, NM_001286057, NM_031895, NM_003238, NM_001001431, NM_000212, NM_001111285, NM_000419, NM_004017, NM_000888, NM_014405, NM_001282388, NM_004015, NM_133376, NM_000432, NM_201593, NM_000885, NM_000722, NM_002731	571	84	6910	2.44913	0.282974	0.0362857	1.56796
KEGG_PATHWAY	hsa05412:Arrhythmogenic right ventricular cardiomyopathy (ARVC)	15	0.860092	0.00168794	NM_000165, NM_018398, NM_031895, NM_001008844, NM_000212, NM_001792, NM_000419, NM_004017, NM_000888, NM_014405, NM_001282388, NM_004015, NM_133376, NM_001103, NM_000885, NM_201593, NM_000722	571	71	6910	2.55667	0.374774	0.0417962	2.20656
KEGG_PATHWAY	hsa04260:Cardiac muscle contraction	7	0.401376	0.592777	NM_018398, NM_014405, NM_000432, NM_031895, NM_001001431, NM_201593, NM_000722	571	75	6910	1.12948	1	0.838463	99.9993
Annotation Cluster 10	Enrichment Score: 2.2882745316121698
Category	Term	Count	%	PValue	Genes	List Total	Pop Hits	Pop Total	Fold Enrichment	Bonferroni	Benjamini	FDR
UP_KEYWORDS	Membrane	677	38.8188	4.46513e-07	NM_017516, NM_205850, NM_001040134, NM_004210, NM_001114106, NM_006340, NM_001134999, NM_001136024, NM_032728, NM_001145344, NM_025074, NM_001198557, NM_005080, NM_001145136, NR_104248, NM_130842, NM_001008844, NM_021783, NM_001198954, NM_139248, NM_080870, NM_024734, NM_001523, NM_001193417, NM_001220491, NM_175878, NM_145332, NM_025061, NM_001251917, NM_001260491, NM_005780, NM_005975, NM_00598…	1604	7494	20581	1.15914	0.000216982	2.71253e-05	0.000640427
UP_KEYWORDS	Transmembrane helix	484	27.7523	0.00572045	NM_001282175, NM_205850, NM_004915, NM_004355, NM_001114106, NM_018904, NM_001258320, NM_001267609, NM_018900, NM_032728, NM_001099789, NM_001145344, NM_006200, NM_018908, NM_018909, NM_018907, NM_025074, NM_001099781, NM_001145136, NM_005080, NM_001247988, NR_104248, NM_153360, NM_130842, NM_021783, NM_001258311, NM_080870, NM_001523, NM_001276267, NM_024734, NM_001276266, NR_073114, NM_00127626…	1604	5634	20581	1.10228	0.938463	0.0745247	7.89892
UP_KEYWORDS	Transmembrane	484	27.7523	0.00671245	NM_001282175, NM_205850, NM_004915, NM_004355, NM_001114106, NM_018904, NM_001258320, NM_001267609, NM_018900, NM_032728, NM_001099789, NM_001145344, NM_006200, NM_018908, NM_018909, NM_018907, NM_025074, NM_001099781, NM_001145136, NM_005080, NM_001247988, NR_104248, NM_153360, NM_130842, NM_021783, NM_001258311, NM_080870, NM_001523, NM_001276267, NM_024734, NM_001276266, NR_073114, NM_00127626…	1604	5651	20581	1.09896	0.962117	0.0846659	9.20814
UP_SEQ_FEATURE	topological domain:Cytoplasmic	306	17.5459	0.0146126	NM_001282175, NM_018398, NM_022336, NM_031883, NM_205850, NM_004915, NM_152390, NM_032457, NM_004355, NM_003735, NM_001114403, NM_018904, NM_001165977, NM_203468, NM_022823, NM_001267609, NM_018900, NM_000888, NM_032728, NM_153021, NM_001099789, NM_000885, NM_018908, NM_018909, NM_018907, NM_005602, NM_001099781, NM_025074, NM_001206790, NM_001145136, NM_199328, NM_172359, NR_104248, NM_130842, N…	1583	3456	20063	1.12218	1	0.653688	23.8704
UP_SEQ_FEATURE	topological domain:Extracellular	248	14.2202	0.0223469	NM_001282175, NM_018398, NM_022336, NM_031883, NM_205850, NM_004915, NM_152390, NM_032457, NM_004355, NM_003735, NM_001114403, NM_001165977, NM_018904, NM_203468, NM_022823, NM_001267609, NM_018900, NM_000888, NM_032728, NM_153021, NM_001099789, NM_000885, NM_018908, NM_018909, NM_018907, NM_005602, NM_001099781, NM_025074, NM_001206790, NM_199328, NM_172359, NR_104248, NM_130842, NM_021783, NM_2…	1583	2787	20063	1.12779	1	0.763365	34.2118
UP_SEQ_FEATURE	transmembrane region	433	24.828	0.0249156	NM_001282175, NM_205850, NM_004915, NM_004355, NM_001114106, NM_018904, NM_001267609, NM_018900, NM_032728, NM_001099789, NM_018908, NM_018909, NM_018907, NM_025074, NM_001099781, NM_001145136, NM_001247988, NR_104248, NM_153360, NM_130842, NM_021783, NM_001258311, NM_080870, NM_001523, NM_001276267, NM_024734, NM_001276266, NR_073114, NM_001276264, NR_046097, NM_175878, NM_001276268, NM_025061, …	1583	5056	20063	1.08541	1	0.779089	37.3417
GOTERM_CC_DIRECT	GO:0016021~integral component of membrane	423	24.2546	0.687887	NM_001282175, NM_205850, NM_004915, NM_004355, NM_001114106, NM_018904, NM_001258320, NM_001267609, NM_032728, NM_001099789, NM_001145344, NM_006200, NM_018907, NM_025074, NM_001099781, NM_001145136, NM_005080, NM_001247988, NR_104248, NM_153360, NM_130842, NM_021783, NM_001258311, NM_080870, NM_001523, NM_001276267, NM_024734, NM_001276266, NR_073114, NM_001276264, NM_001199562, NM_175878, NM_00…	1518	5163	18224	0.983581	1	0.99051	100
Annotation Cluster 11	Enrichment Score: 2.276429199496837
Category	Term	Count	%	PValue	Genes	List Total	Pop Hits	Pop Total	Fold Enrichment	Bonferroni	Benjamini	FDR
INTERPRO	IPR013164:Cadherin, N-terminal	15	0.860092	0.000562164	NM_015669, NM_018939, NM_031883, NM_032457, NM_018923, NM_003735, NM_001173523, NM_018936, NM_018904, NM_032403, NM_018900, NM_018899, NM_018898, NM_018908, NM_018909, NM_032086, NM_018907	1497	65	18559	2.86095	0.679045	0.149857	0.963321
UP_SEQ_FEATURE	repeat:PXXP 5	7	0.401376	0.000639202	NM_018904, NM_018900, NM_018899, NM_031883, NM_018898, NM_018908, NM_018909, NM_018907	1583	15	20063	5.91455	0.916865	0.0984475	1.17767
UP_SEQ_FEATURE	repeat:PXXP 4	7	0.401376	0.000639202	NM_018904, NM_018900, NM_018899, NM_031883, NM_018898, NM_018908, NM_018909, NM_018907	1583	15	20063	5.91455	0.916865	0.0984475	1.17767
UP_SEQ_FEATURE	repeat:PXXP 3	7	0.401376	0.000639202	NM_018904, NM_018900, NM_018899, NM_031883, NM_018898, NM_018908, NM_018909, NM_018907	1583	15	20063	5.91455	0.916865	0.0984475	1.17767
UP_SEQ_FEATURE	repeat:PXXP 2	7	0.401376	0.000639202	NM_018904, NM_018900, NM_018899, NM_031883, NM_018898, NM_018908, NM_018909, NM_018907	1583	15	20063	5.91455	0.916865	0.0984475	1.17767
UP_SEQ_FEATURE	repeat:PXXP 1	7	0.401376	0.000639202	NM_018904, NM_018900, NM_018899, NM_031883, NM_018898, NM_018908, NM_018909, NM_018907	1583	15	20063	5.91455	0.916865	0.0984475	1.17767
UP_SEQ_FEATURE	region of interest:6 X 4 AA repeats of P-X-X-P	5	0.286697	0.00208156	NM_018904, NM_018900, NM_018899, NM_031883, NM_018898, NM_018907	1583	8	20063	7.92127	0.999698	0.212115	3.78707
UP_SEQ_FEATURE	repeat:PXXP 6	5	0.286697	0.00208156	NM_018904, NM_018900, NM_018899, NM_031883, NM_018898, NM_018907	1583	8	20063	7.92127	0.999698	0.212115	3.78707
UP_SEQ_FEATURE	region of interest:4 X 4 AA repeats of P-X-X-P	4	0.229358	0.0134498	NM_018904, NM_018899, NM_031883, NM_018898, NM_018909	1583	7	20063	7.24231	1	0.629857	22.1887
UP_SEQ_FEATURE	region of interest:5 X 4 AA repeats of P-X-X-P	4	0.229358	0.0286494	NM_018900, NM_018908, NM_018909, NM_018907	1583	9	20063	5.63291	1	0.81505	41.6409
UP_SEQ_FEATURE	chain:Protocadherin alpha-C2	3	0.172018	0.033484	NM_018904, NM_018899, NM_031883, NM_018898	1583	4	20063	9.50553	1	0.833093	46.7942
UP_SEQ_FEATURE	chain:Protocadherin alpha-C1	3	0.172018	0.033484	NM_018904, NM_018899, NM_031883, NM_018898	1583	4	20063	9.50553	1	0.833093	46.7942
UP_SEQ_FEATURE	chain:Protocadherin alpha-13	3	0.172018	0.033484	NM_018904, NM_018899, NM_031883, NM_018898	1583	4	20063	9.50553	1	0.833093	46.7942
UP_SEQ_FEATURE	chain:Protocadherin alpha-10	3	0.172018	0.033484	NM_018904, NM_018899, NM_031883, NM_018898	1583	4	20063	9.50553	1	0.833093	46.7942
UP_SEQ_FEATURE	compositionally biased region:Poly-Val	4	0.229358	0.566954	NM_018904, NM_018899, NM_031883, NM_018898, NM_001146114	1583	37	20063	1.37017	1	0.999999	100
Annotation Cluster 12	Enrichment Score: 2.2617235188577376
Category	Term	Count	%	PValue	Genes	List Total	Pop Hits	Pop Total	Fold Enrichment	Bonferroni	Benjamini	FDR
INTERPRO	IPR004827:Basic-leucine zipper domain	13	0.745413	0.0010219	NM_001195057, NM_005080, NR_028025, NM_002126, NM_005252, NM_005360, NM_052854, NM_001135048, NM_001031804, NM_018664, NM_004289, NM_005461, NM_005384, NM_001145413	1497	54	18559	2.98457	0.873348	0.158183	1.74461
UP_SEQ_FEATURE	domain:Leucine-zipper	19	1.08945	0.00316661	NM_001195057, NM_005080, NM_001243798, NM_001243797, NR_028025, NM_032951, NM_145113, NM_002126, NM_005252, NR_048558, NM_032682, NM_014002, NM_005360, NM_052854, NM_001135048, NM_001031804, NM_018664, NM_005461, NM_004289, NM_005384, NM_001145413	1583	113	20063	2.13103	0.999996	0.277238	5.70695
SMART	SM00338:BRLZ	12	0.688073	0.00498754	NM_001195057, NM_005360, NM_005080, NM_052854, NM_001135048, NM_001031804, NM_018664, NM_005252, NM_002126, NM_005461, NM_004289, NM_005384, NM_001145413	908	51	10057	2.60612	0.872547	0.337677	6.7644
UP_SEQ_FEATURE	DNA-binding region:Basic motif	20	1.14679	0.0556183	NM_005080, NM_001242412, NR_028025, NM_032951, NM_145113, NM_002126, NM_005252, NM_001248005, NM_005360, NM_052854, NM_001135048, NM_001031804, NM_018664, NM_006160, NM_001010926, NM_145178, NM_005461, NM_004289, NM_005384, NM_030762, NM_001145413	1583	163	20063	1.5551	1	0.931573	65.3626
Annotation Cluster 13	Enrichment Score: 2.0564767527100702
Category	Term	Count	%	PValue	Genes	List Total	Pop Hits	Pop Total	Fold Enrichment	Bonferroni	Benjamini	FDR
UP_SEQ_FEATURE	domain:EGF-like 6; calcium-binding	11	0.630734	1.48153e-05	NM_001166265, NM_134426, NM_001166266, NM_006329, NM_014246, NM_206943, NM_003573, NM_016938, NM_000428, NM_153366, NM_000435, NM_001004019, NM_001407	1583	26	20063	5.36209	0.0560028	0.00638311	0.0274456
UP_SEQ_FEATURE	domain:EGF-like 8; calcium-binding	10	0.573394	5.06214e-05	NM_134426, NM_206943, NM_001166265, NM_014246, NM_003573, NM_000428, NM_001166266, NM_139072, NM_001142800, NM_000435, NM_001004019, NM_001407	1583	24	20063	5.28085	0.178745	0.0177427	0.0937475
UP_SEQ_FEATURE	domain:EGF-like 4; calcium-binding	11	0.630734	0.000204058	NM_001166265, NM_134426, NM_001166266, NM_000820, NM_006329, NM_014246, NM_206943, NM_003573, NM_016938, NM_153366, NM_000435, NM_001004019, NM_001407	1583	34	20063	4.10042	0.547906	0.0592394	0.377394
UP_SEQ_FEATURE	domain:EGF-like 10; calcium-binding	7	0.401376	0.000251533	NM_206943, NM_001166265, NM_003573, NM_000428, NM_001166266, NM_139072, NM_001142800, NM_000435, NM_001004019	1583	13	20063	6.82448	0.624159	0.0593289	0.465004
UP_SEQ_FEATURE	domain:EGF-like 3; calcium-binding	11	0.630734	0.00055027	NM_001166265, NM_134426, NM_001166266, NM_007361, NM_000820, NM_006329, NM_014246, NM_206943, NM_016938, NM_000428, NM_153366, NM_001004019, NM_001407	1583	38	20063	3.6688	0.882479	0.0927385	1.01461
UP_SEQ_FEATURE	domain:EGF-like 5; calcium-binding	11	0.630734	0.00055027	NM_001166265, NM_134426, NM_001166266, NM_007361, NM_006329, NM_014246, NM_206943, NM_003573, NM_016938, NM_000428, NM_153366, NM_001004019, NM_001407	1583	38	20063	3.6688	0.882479	0.0927385	1.01461
INTERPRO	IPR000152:EGF-type aspartate/asparagine hydroxylation site	19	1.08945	0.00174646	NM_001166265, NM_030583, NM_001166266, NM_002380, NM_004631, NM_007361, NM_001142800, NM_000820, NM_006329, NM_206943, NM_014246, NM_003573, NM_133459, NM_000428, NM_016938, NM_004385, NM_001164097, NM_003062, NM_139072, NM_153366, NM_001195799, NM_000435, NM_001004019	1497	105	18559	2.24335	0.970773	0.209834	2.96419
UP_SEQ_FEATURE	domain:EGF-like 7; calcium-binding	8	0.458716	0.00506667	NM_134426, NM_206943, NM_001166265, NM_014246, NM_003573, NM_000428, NM_001166266, NM_153366, NM_001004019, NM_001407	1583	28	20063	3.62115	1	0.361784	8.98188
INTERPRO	IPR018097:EGF-like calcium-binding, conserved site	17	0.974771	0.00744257	NM_001166265, NM_001166266, NM_004631, NM_007361, NM_001142800, NM_000820, NM_006329, NM_206943, NM_003573, NM_133459, NM_000428, NM_016938, NM_004385, NM_001164097, NM_003062, NM_139072, NM_153366, NM_001195799, NM_000435, NM_001004019	1497	102	18559	2.06624	1	0.466913	12.0672
UP_KEYWORDS	Growth factor binding	6	0.344037	0.0103451	NM_206943, NM_001166265, NM_000599, NM_000598, NM_003573, NM_000428, NM_001166266, NM_001553	1604	18	20581	4.27702	0.993616	0.110889	13.8562
UP_SEQ_FEATURE	domain:EGF-like 14; calcium-binding	5	0.286697	0.0113974	NM_206943, NM_001166265, NM_003573, NM_000428, NM_001166266, NM_001142800, NM_000435	1583	12	20063	5.28085	1	0.590087	19.1342
UP_SEQ_FEATURE	domain:EGF-like 1; calcium-binding	6	0.344037	0.017266	NM_134426, NM_014246, NM_000820, NM_006329, NM_001004019, NM_001407	1583	20	20063	3.80221	1	0.701757	27.5803
UP_SEQ_FEATURE	domain:EGF-like 9; calcium-binding	5	0.286697	0.0325536	NM_206943, NM_001166265, NM_003573, NM_000428, NM_001166266, NM_001142800, NM_001004019	1583	16	20063	3.96064	1	0.836877	45.8372
UP_SEQ_FEATURE	domain:EGF-like 13; calcium-binding	4	0.229358	0.0500022	NM_206943, NM_001166265, NM_003573, NM_000428, NM_001166266, NM_000435	1583	11	20063	4.60874	1	0.917441	61.3407
UP_SEQ_FEATURE	domain:EGF-like 16; calcium-binding	4	0.229358	0.0500022	NM_206943, NM_001166265, NM_000428, NM_001166266, NM_001142800, NM_000435	1583	11	20063	4.60874	1	0.917441	61.3407
UP_SEQ_FEATURE	domain:EGF-like 11; calcium-binding	4	0.229358	0.0925847	NM_206943, NM_001166265, NM_003573, NM_000428, NM_001166266, NM_000435	1583	14	20063	3.62115	1	0.972659	83.4709
UP_SEQ_FEATURE	domain:TB 3	3	0.172018	0.100033	NM_206943, NM_001166265, NM_003573, NM_000428, NM_001166266	1583	7	20063	5.43173	1	0.977545	85.8117
UP_SEQ_FEATURE	domain:TB 4	3	0.172018	0.100033	NM_206943, NM_001166265, NM_003573, NM_000428, NM_001166266	1583	7	20063	5.43173	1	0.977545	85.8117
UP_SEQ_FEATURE	domain:TB 1	3	0.172018	0.100033	NM_206943, NM_001166265, NM_003573, NM_000428, NM_001166266	1583	7	20063	5.43173	1	0.977545	85.8117
UP_SEQ_FEATURE	domain:TB 2	3	0.172018	0.100033	NM_206943, NM_001166265, NM_003573, NM_000428, NM_001166266	1583	7	20063	5.43173	1	0.977545	85.8117
UP_SEQ_FEATURE	domain:EGF-like 12; calcium-binding	4	0.229358	0.109231	NM_206943, NM_001166265, NM_003573, NM_000428, NM_001166266, NM_000435	1583	15	20063	3.37974	1	0.982002	88.2708
INTERPRO	IPR017878:TB domain	3	0.172018	0.160246	NM_206943, NM_001166265, NM_003573, NM_000428, NM_001166266	1497	9	18559	4.13249	1	0.986491	95.053
UP_SEQ_FEATURE	domain:EGF-like 15; calcium-binding	3	0.172018	0.243404	NM_206943, NM_001166265, NM_000428, NM_001166266, NM_000435	1583	12	20063	3.16851	1	0.999046	99.4303
Annotation Cluster 14	Enrichment Score: 2.0106434155734454
Category	Term	Count	%	PValue	Genes	List Total	Pop Hits	Pop Total	Fold Enrichment	Bonferroni	Benjamini	FDR
GOTERM_CC_DIRECT	GO:0034993~LINC complex	6	0.344037	0.000179514	NM_182913, NM_144688, NM_152592, NM_001171946, NM_001039876, NM_182910, NM_033071	1518	8	18224	9.00395	0.108544	0.0227179	0.267137
UP_SEQ_FEATURE	topological domain:Perinuclear space	5	0.286697	0.00111005	NM_182913, NM_152592, NM_001171946, NM_001039876, NM_182910, NM_033071	1583	7	20063	9.05288	0.986707	0.147872	2.03678
UP_SEQ_FEATURE	domain:KASH	4	0.229358	0.00184207	NM_182913, NM_152592, NM_001039876, NM_182910, NM_033071	1583	4	20063	12.674	0.999232	0.206549	3.35837
INTERPRO	IPR012315:Klarsicht/ANC-1/syne-1 homology	4	0.229358	0.00196498	NM_182913, NM_152592, NM_001039876, NM_182910, NM_033071	1497	4	18559	12.3975	0.981223	0.208505	3.3292
SMART	SM01249:SM01249	4	0.229358	0.00272802	NM_182913, NM_152592, NM_001039876, NM_182910, NM_033071	908	4	10057	11.076	0.675503	0.31282	3.75435
GOTERM_BP_DIRECT	GO:0090286~cytoskeletal anchoring at nuclear membrane	5	0.286697	0.00274979	NM_182913, NM_152592, NM_003116, NM_001171946, NM_182910, NM_033071	1428	8	16792	7.34944	0.999996	0.419446	5.05498
GOTERM_CC_DIRECT	GO:0005640~nuclear outer membrane	6	0.344037	0.0445267	NM_182913, NM_144688, NM_152592, NM_001146054, NM_001282207, NM_182910, NM_033071	1518	24	18224	3.00132	1	0.500462	49.2702
UP_SEQ_FEATURE	repeat:Spectrin 2	6	0.344037	0.049581	NM_182913, NM_004017, NM_152592, NM_004015, NM_001103, NM_001008844, NM_182910, NM_033071	1583	26	20063	2.92478	1	0.918242	61.0219
UP_SEQ_FEATURE	repeat:Spectrin 1	6	0.344037	0.049581	NM_182913, NM_004017, NM_152592, NM_004015, NM_001103, NM_001008844, NM_182910, NM_033071	1583	26	20063	2.92478	1	0.918242	61.0219
INTERPRO	IPR018159:Spectrin/alpha-actinin	6	0.344037	0.0795386	NM_182913, NM_004017, NM_152592, NM_004015, NM_001103, NM_001008844, NM_182910, NM_033071	1497	29	18559	2.56499	1	0.938682	75.9904
SMART	SM00150:SPEC	6	0.344037	0.114878	NM_182913, NM_004017, NM_152592, NM_004015, NM_001103, NM_001008844, NM_182910, NM_033071	908	29	10057	2.29158	1	0.844652	81.9026
INTERPRO	IPR002017:Spectrin repeat	5	0.286697	0.137707	NM_182913, NM_004017, NM_152592, NM_004015, NM_001103, NM_182910, NM_033071	1497	25	18559	2.47949	1	0.98055	92.1955
Annotation Cluster 15	Enrichment Score: 1.8413439163862848
Category	Term	Count	%	PValue	Genes	List Total	Pop Hits	Pop Total	Fold Enrichment	Bonferroni	Benjamini	FDR
UP_KEYWORDS	Synapse	45	2.58028	0.00166037	NM_001166061, NM_014723, NM_015163, NM_004210, NM_003490, NM_013231, NM_021020, NM_004017, NM_004015, NM_007286, NM_001146054, NM_139316, NM_005639, NR_046186, NM_020977, NM_130842, NM_152744, NM_001204388, NM_001256427, NM_199330, NM_001144952, NR_046093, NM_001184960, NM_020768, NM_000750, NM_001243288, NM_001178074, NM_000824, NM_015831, NM_032430, NM_001010898, NM_001005362, NM_001282207, NM_…	1604	357	20581	1.61736	0.554077	0.0274644	2.35525
UP_KEYWORDS	Postsynaptic cell membrane	22	1.26147	0.0389297	NM_000824, NM_001178074, NM_001166061, NM_004210, NM_001005362, NM_001282207, NM_021020, NM_004017, NM_004015, NM_007286, NM_203349, NM_001166247, NM_001109974, NR_046186, NM_020977, NM_015480, NM_001178124, NM_031895, NM_001149, NM_001204388, NM_001148, NM_152495, NM_001256427, NM_199330, NM_001039583, NM_020768, NM_000750, NM_001243288	1604	179	20581	1.577	1	0.260315	43.4205
GOTERM_CC_DIRECT	GO:0045211~postsynaptic membrane	26	1.49083	0.0462896	NM_000824, NM_001178074, NM_001166061, NM_001135161, NM_004210, NM_001005362, NM_001282207, NM_021020, NM_004017, NM_021120, NM_004015, NM_007286, NM_203349, NM_001166247, NM_033071, NM_001109974, NR_046186, NM_020977, NM_015480, NM_001048230, NM_001178124, NM_031895, NM_001149, NM_001148, NM_001204388, NM_152495, NM_001256427, NM_199330, NM_001039583, NM_020768, NM_000750, NM_001243288	1518	211	18224	1.47932	1	0.506097	50.647
Annotation Cluster 16	Enrichment Score: 1.8196293599132647
Category	Term	Count	%	PValue	Genes	List Total	Pop Hits	Pop Total	Fold Enrichment	Bonferroni	Benjamini	FDR
UP_KEYWORDS	Antiviral defense	22	1.26147	0.000225591	NM_001572, NM_021822, NM_001258036, NM_001258033, NM_001166002, NM_014314, NM_003733, NM_001142521, NM_001112, NM_001548, NM_020124, NM_001549, NM_006074, NM_001547, NM_198213, NM_001282920, NM_001160230, NM_001032731, NM_005101, NM_002462, NM_016323, NM_004335, NM_017631, NM_001178046, NM_016816, NM_016817, NM_138338, NM_002535, NM_033238	1604	116	20581	2.43347	0.103852	0.00520781	0.323077
UP_KEYWORDS	Innate immunity	35	2.00688	0.00216386	NM_001114182, NM_001143999, NM_001572, NM_021822, NM_001258036, NM_001258033, NM_017852, NM_001166002, NM_138554, NM_033006, NM_022162, NM_003733, NM_014314, NM_198565, NM_001112, NM_001548, NM_001549, NM_001547, NM_198213, NM_001282920, NM_001160230, NM_001032731, NM_005101, NM_172359, NM_002462, NM_001172566, NM_000591, NM_001172569, NM_001032295, NM_016323, NM_004335, NM_000757, NM_021649, NM_…	1604	261	20581	1.72064	0.651033	0.034484	3.0592
GOTERM_BP_DIRECT	GO:0051607~defense response to virus	24	1.37615	0.0125424	NM_000600, NM_021822, NM_001258036, NM_001258033, NM_001166002, NM_003733, NM_001142521, NM_001112, NM_001548, NM_020124, NM_001549, NM_006074, NM_001547, NM_001565, NM_199242, NM_198213, NM_001282920, NM_001160230, NM_001032731, NM_005101, NM_000633, NM_002462, NM_016323, NM_004335, NM_017631, NM_016816, NM_001178046, NM_016817, NM_002535, NM_138338, NM_033238	1428	165	16792	1.71042	1	0.640741	21.1615
UP_KEYWORDS	Immunity	44	2.52294	0.26919	NM_001114182, NM_148976, NM_194441, NM_021822, NM_004355, NM_017852, NM_014314, NM_003733, NM_198565, NM_001112, NM_001548, NM_001549, NM_001547, NM_001033857, NM_001282920, NM_005101, NM_172359, NM_002462, NM_001172566, NM_001172569, NM_001032295, NM_000757, NM_021649, NM_017631, NM_001289077, NM_016816, NM_003064, NM_001178046, NR_110297, NM_016817, NM_001193417, NM_000186, NM_001143999, NM_001…	1604	500	20581	1.12913	1	0.663329	98.8868
GOTERM_BP_DIRECT	GO:0045087~innate immune response	38	2.1789	0.484017	NM_001114182, NM_001143999, NM_001572, NM_003661, NM_021822, NM_001258036, NM_001258033, NM_017852, NM_005975, NM_001166002, NM_138554, NM_033006, NM_002037, NM_022162, NR_048578, NM_014314, NM_001256358, NM_198565, NM_001278273, NM_001112, NM_000101, NM_153047, NM_001281720, NM_001261465, NM_001282920, NM_001160230, NM_001251902, NM_172359, NM_005557, NM_002462, NM_001172566, NM_207191, NM_00059…	1428	430	16792	1.03918	1	0.999809	99.9996
Annotation Cluster 17	Enrichment Score: 1.7032842344359191
Category	Term	Count	%	PValue	Genes	List Total	Pop Hits	Pop Total	Fold Enrichment	Bonferroni	Benjamini	FDR
UP_SEQ_FEATURE	site:Reactive bond	12	0.688073	0.000585547	NM_006528, NM_006216, NM_001127705, NM_001136528, NM_004155, NM_001085, NM_001642, NM_001032295, NM_001127698, NM_000488, NM_001166103, NM_198833, NM_001032281, NM_001271004, NR_073116	1583	45	20063	3.37974	0.897557	0.0943143	1.07933
GOTERM_BP_DIRECT	GO:0010951~negative regulation of endopeptidase activity	20	1.14679	0.00650782	NM_006528, NM_006216, NM_004598, NM_001136528, NM_001127705, NM_004155, NM_001622, NM_001085, NM_001642, NM_003256, NM_001017534, NM_001032295, NM_004335, NM_198833, NM_001166103, NM_001284212, NM_000488, NM_001032281, NM_001271004, NM_015692, NM_000412, NM_003064, NR_073116	1428	121	16792	1.94365	1	0.55134	11.5732
GOTERM_MF_DIRECT	GO:0004867~serine-type endopeptidase inhibitor activity	16	0.917431	0.0148292	NM_006528, NM_006216, NM_004598, NM_001127705, NM_001136528, NM_004155, NM_001085, NM_001642, NM_001032295, NM_001127698, NM_000488, NM_001166103, NM_198833, NM_001032281, NM_001271004, NM_015692, NM_000412, NM_003064, NR_073116	1416	97	16881	1.96645	1	0.591693	21.6806
UP_KEYWORDS	Serine protease inhibitor	14	0.802752	0.0154159	NM_006528, NM_006216, NM_001127705, NM_001136528, NM_004155, NM_001085, NM_001642, NM_001032295, NM_001127698, NM_000488, NM_001166103, NM_198833, NM_001032281, NM_001271004, NM_015692, NM_003064, NR_073116	1604	86	20581	2.08878	0.999474	0.148409	19.975
UP_KEYWORDS	Protease inhibitor	18	1.03211	0.0158236	NM_006528, NM_006216, NM_001136528, NM_001127705, NM_004155, NM_001085, NM_001642, NM_003256, NM_015886, NM_001017534, NM_001032295, NM_001127698, NM_001284212, NM_000488, NM_001166103, NM_198833, NM_001032281, NM_001271004, NM_015692, NM_003064, NR_073116	1604	124	20581	1.86257	0.99957	0.149129	20.4489
INTERPRO	IPR023795:Protease inhibitor I4, serpin, conserved site	7	0.401376	0.0458414	NM_006216, NM_001136528, NM_001127705, NM_004155, NM_001085, NM_198833, NM_000488, NM_001032295, NR_073116	1497	33	18559	2.62976	1	0.889804	55.4154
INTERPRO	IPR000215:Serpin family	7	0.401376	0.0815654	NM_006216, NM_001136528, NM_001127705, NM_004155, NM_001085, NM_198833, NM_000488, NM_001032295, NR_073116	1497	38	18559	2.28374	1	0.937556	76.8844
INTERPRO	IPR023796:Serpin domain	7	0.401376	0.0815654	NM_006216, NM_001136528, NM_001127705, NM_004155, NM_001085, NM_198833, NM_000488, NM_001032295, NR_073116	1497	38	18559	2.28374	1	0.937556	76.8844
SMART	SM00093:SERPIN	7	0.401376	0.111374	NM_006216, NM_001136528, NM_001127705, NM_004155, NM_001085, NM_198833, NM_000488, NM_001032295, NR_073116	908	37	10057	2.09546	1	0.846045	80.8727
Annotation Cluster 18	Enrichment Score: 1.6628943741584021
Category	Term	Count	%	PValue	Genes	List Total	Pop Hits	Pop Total	Fold Enrichment	Bonferroni	Benjamini	FDR
UP_SEQ_FEATURE	repeat:TNFR-Cys 3	8	0.458716	0.00195536	NM_032957, NM_022336, NM_002546, NM_001204458, NM_003841, NM_004195, NM_001281430, NM_021783	1583	24	20063	4.22468	0.999506	0.206039	3.56138
UP_SEQ_FEATURE	repeat:TNFR-Cys 1	8	0.458716	0.00323363	NM_032957, NM_022336, NM_002546, NM_001204458, NM_003841, NM_004195, NM_001281430, NM_021783	1583	26	20063	3.8997	0.999997	0.276067	5.82433
UP_SEQ_FEATURE	repeat:TNFR-Cys 2	8	0.458716	0.00323363	NM_032957, NM_022336, NM_002546, NM_001204458, NM_003841, NM_004195, NM_001281430, NM_021783	1583	26	20063	3.8997	0.999997	0.276067	5.82433
GOTERM_MF_DIRECT	GO:0005031~tumor necrosis factor-activated receptor activity	6	0.344037	0.0456611	NM_002546, NM_001204458, NM_003841, NM_004195, NM_001281430, NM_021783	1416	24	16881	2.9804	1	0.769556	53.4415
INTERPRO	IPR001368:TNFR/NGFR cysteine-rich region	6	0.344037	0.0462859	NM_002546, NM_001204458, NM_003841, NM_004195, NM_001281430, NM_021783	1497	25	18559	2.97539	1	0.886593	55.7716
SMART	SM00208:TNFR	6	0.344037	0.050558	NM_002546, NM_001204458, NM_003841, NM_004195, NM_001281430, NM_021783	908	23	10057	2.88939	1	0.675346	51.6522
GOTERM_BP_DIRECT	GO:0033209~tumor necrosis factor-mediated signaling pathway	16	0.917431	0.0749618	NM_022336, NM_148976, NM_003841, NM_001252, NM_024110, NM_004195, NM_021783, NM_001199774, NR_034059, NM_052819, NM_002546, NM_001204458, NM_001281720, NM_080738, NM_001199056, NM_001281430, NM_001278708	1428	118	16792	1.59445	1	0.90849	76.9584
UP_SEQ_FEATURE	repeat:TNFR-Cys 4	3	0.172018	0.303818	NM_032957, NM_002546, NM_001281430	1583	14	20063	2.71586	1	0.999601	99.8781
Annotation Cluster 19	Enrichment Score: 1.6619422372746617
Category	Term	Count	%	PValue	Genes	List Total	Pop Hits	Pop Total	Fold Enrichment	Bonferroni	Benjamini	FDR
INTERPRO	IPR000716:Thyroglobulin type-1	6	0.344037	0.00920149	NM_000599, NM_000598, NM_004598, NM_007361, NM_001025158, NM_004355, NM_022137	1497	17	18559	4.37557	1	0.512541	14.7114
SMART	SM00211:TY	6	0.344037	0.014564	NM_000599, NM_000598, NM_004598, NM_007361, NM_001025158, NM_004355, NM_022137	908	17	10057	3.90917	0.997629	0.453625	18.5771
UP_SEQ_FEATURE	domain:Thyroglobulin type-1	4	0.229358	0.0770963	NM_000599, NM_000598, NM_004598, NM_001025158, NM_004355	1583	13	20063	3.8997	1	0.961265	77.3831
Annotation Cluster 20	Enrichment Score: 1.5909893056731448
Category	Term	Count	%	PValue	Genes	List Total	Pop Hits	Pop Total	Fold Enrichment	Bonferroni	Benjamini	FDR
UP_KEYWORDS	Basement membrane	11	0.630734	0.00077605	NM_005559, NM_002292, NM_001017402, NM_003118, NM_005202, NM_007361, NM_001079823, NM_005562, NM_022137, NM_006059, NM_020351	1604	40	20581	3.52854	0.314294	0.0138771	1.10734
UP_SEQ_FEATURE	domain:Laminin EGF-like 6	6	0.344037	0.00227712	NM_005559, NM_002292, NM_001017402, NM_001079823, NM_005562, NM_006059	1583	13	20063	5.84956	0.999859	0.223823	4.13581
UP_KEYWORDS	Laminin EGF-like domain	8	0.458716	0.0085696	NM_005559, NM_014246, NM_002292, NM_001017402, NM_001079823, NM_005562, NM_006059, NM_001407	1604	31	20581	3.31124	0.984744	0.101699	11.6128
UP_SEQ_FEATURE	domain:Laminin EGF-like 7	5	0.286697	0.0113974	NM_005559, NM_002292, NM_001079823, NM_005562, NM_006059	1583	12	20063	5.28085	1	0.590087	19.1342
UP_SEQ_FEATURE	domain:Laminin EGF-like 4	5	0.286697	0.0154509	NM_005559, NM_002292, NM_001017402, NM_001079823, NM_006059	1583	13	20063	4.87463	1	0.667571	25.0614
KEGG_PATHWAY	hsa05145:Toxoplasmosis	18	1.03211	0.0162045	NM_005559, NM_001017402, NM_002292, NM_001114182, NM_001135599, NM_001206729, NM_000633, NM_001243116, NM_003238, NM_001172566, NM_001172569, NM_138554, NM_002753, NM_138736, NM_003266, NM_133376, NM_005465, NM_005562, NM_001079823, NM_006059, NM_001195799, NM_145332	571	118	6910	1.846	0.989345	0.160277	19.4086
UP_SEQ_FEATURE	region of interest:Domain II and I	4	0.229358	0.0202708	NM_005559, NM_001079823, NM_005562, NM_006059	1583	8	20063	6.33702	1	0.74082	31.5747
KEGG_PATHWAY	hsa05222:Small cell lung cancer	14	0.802752	0.0211571	NM_005559, NM_001017402, NM_002292, NM_001206729, NM_000633, NM_145113, NM_054034, NM_078487, NM_000419, NM_004936, NM_133376, NM_005465, NM_005562, NM_001079823, NM_000963, NM_006059	571	85	6910	1.9932	0.99738	0.179761	24.6054
INTERPRO	IPR000034:Laminin B type IV	4	0.229358	0.021506	NM_005559, NM_001079823, NM_005562, NM_006059	1497	8	18559	6.19873	1	0.768828	31.2193
UP_SEQ_FEATURE	domain:Laminin EGF-like 3	6	0.344037	0.025731	NM_005559, NM_002292, NM_001017402, NM_001079823, NM_005562, NM_006059	1583	22	20063	3.45656	1	0.784851	38.3054
UP_SEQ_FEATURE	domain:Laminin EGF-like 11	4	0.229358	0.0286494	NM_005559, NM_002292, NM_001079823, NM_006059	1583	9	20063	5.63291	1	0.81505	41.6409
SMART	SM00281:LamB	4	0.229358	0.028987	NM_005559, NM_001079823, NM_005562, NM_006059	908	8	10057	5.538	0.999995	0.60633	33.771
UP_SEQ_FEATURE	domain:Laminin N-terminal	5	0.286697	0.0325536	NM_005559, NM_002292, NM_001017402, NM_001079823, NM_006059	1583	16	20063	3.96064	1	0.836877	45.8372
SMART	SM00180:EGF_Lam	8	0.458716	0.0340762	NM_005559, NM_014246, NM_002292, NM_001017402, NM_001079823, NM_005562, NM_006059, NM_001407	908	35	10057	2.53166	0.999999	0.590476	38.4711
INTERPRO	IPR002049:EGF-like, laminin	8	0.458716	0.034321	NM_005559, NM_014246, NM_002292, NM_001017402, NM_001079823, NM_005562, NM_006059, NM_001407	1497	39	18559	2.54307	1	0.851563	45.1838
INTERPRO	IPR008211:Laminin, N-terminal	5	0.286697	0.0349377	NM_005559, NM_002292, NM_001017402, NM_001079823, NM_006059	1497	16	18559	3.87421	1	0.841638	45.7833
UP_SEQ_FEATURE	domain:Laminin EGF-like 9	4	0.229358	0.0385737	NM_005559, NM_002292, NM_001079823, NM_006059	1583	10	20063	5.06961	1	0.862935	51.7524
UP_SEQ_FEATURE	domain:Laminin EGF-like 1	6	0.344037	0.049581	NM_005559, NM_002292, NM_001017402, NM_001079823, NM_005562, NM_006059	1583	26	20063	2.92478	1	0.918242	61.0219
SMART	SM00136:LamNT	5	0.286697	0.0497449	NM_005559, NM_002292, NM_001017402, NM_001079823, NM_006059	908	16	10057	3.46125	1	0.688981	51.069
UP_SEQ_FEATURE	domain:Laminin EGF-like 10	4	0.229358	0.0500022	NM_005559, NM_002292, NM_001079823, NM_006059	1583	11	20063	4.60874	1	0.917441	61.3407
UP_SEQ_FEATURE	domain:Laminin EGF-like 8	4	0.229358	0.0500022	NM_005559, NM_002292, NM_001079823, NM_006059	1583	11	20063	4.60874	1	0.917441	61.3407
UP_SEQ_FEATURE	domain:Laminin EGF-like 5; second part	3	0.172018	0.0529171	NM_005559, NM_001079823, NM_006059	1583	5	20063	7.60442	1	0.926542	63.4803
UP_SEQ_FEATURE	domain:Laminin EGF-like 5; first part	3	0.172018	0.0529171	NM_005559, NM_001079823, NM_006059	1583	5	20063	7.60442	1	0.926542	63.4803
UP_SEQ_FEATURE	domain:Laminin EGF-like 2	6	0.344037	0.0570518	NM_005559, NM_002292, NM_001017402, NM_001079823, NM_005562, NM_006059	1583	27	20063	2.81645	1	0.93201	66.3239
UP_SEQ_FEATURE	domain:Laminin EGF-like 12	3	0.172018	0.100033	NM_005559, NM_002292, NM_001079823	1583	7	20063	5.43173	1	0.977545	85.8117
UP_SEQ_FEATURE	domain:Laminin EGF-like 13	3	0.172018	0.100033	NM_005559, NM_002292, NM_001079823	1583	7	20063	5.43173	1	0.977545	85.8117
Annotation Cluster 21	Enrichment Score: 1.5206987915726196
Category	Term	Count	%	PValue	Genes	List Total	Pop Hits	Pop Total	Fold Enrichment	Bonferroni	Benjamini	FDR
KEGG_PATHWAY	hsa04270:Vascular smooth muscle contraction	19	1.08945	0.00835586	NM_000679, NM_017422, NM_001286057, NM_178034, NM_000678, NM_001130687, NM_014505, NM_003560, NM_001282645, NM_006097, NM_005185, NM_006257, NM_002222, NM_003995, NM_001206670, NM_024420, NM_001161352, NM_001199562, NM_000857, NM_001957, NM_002731	571	119	6910	1.93218	0.902966	0.11009	10.4905
KEGG_PATHWAY	hsa04924:Renin secretion	12	0.688073	0.0145582	NM_017422, NM_005185, NM_001048230, NM_002222, NM_000024, NM_000956, NM_001161352, NM_001957, NM_001130687, NM_000857, NM_002731, NM_000922	571	64	6910	2.26905	0.98304	0.150474	17.609
KEGG_PATHWAY	hsa04970:Salivary secretion	13	0.745413	0.0487481	NM_000679, NM_017422, NM_005185, NM_002222, NM_000024, NM_000620, NM_001286057, NM_001204214, NM_017682, NM_001161352, NM_001130687, NM_000678, NM_000857, NM_002731	571	86	6910	1.82931	0.999999	0.270765	48.3187
KEGG_PATHWAY	hsa04022:cGMP-PKG signaling pathway	19	1.08945	0.139364	NM_001206729, NM_000679, NM_017422, NM_001048230, NM_001286057, NM_000623, NM_000678, NM_001130687, NM_000922, NM_014505, NM_052854, NM_006097, NM_005185, NM_002222, NM_000024, NM_003995, NM_005465, NM_001161352, NM_000857, NM_001957	571	166	6910	1.38512	1	0.458588	86.2242
Annotation Cluster 22	Enrichment Score: 1.507385451802123
Category	Term	Count	%	PValue	Genes	List Total	Pop Hits	Pop Total	Fold Enrichment	Bonferroni	Benjamini	FDR
GOTERM_MF_DIRECT	GO:0005544~calcium-dependent phospholipid binding	13	0.745413	0.002728	NM_005639, NM_001136263, NM_138567, NM_001155, NM_001130976, NM_016524, NM_001130977, NM_001278923, NM_207322, NM_181519, NM_024420, NM_032872, NM_001242384, NM_152280, NM_001193544	1416	58	16881	2.67209	0.972762	0.329915	4.3699
GOTERM_BP_DIRECT	GO:0006906~vesicle fusion	13	0.745413	0.00354576	NM_001204868, NM_005639, NM_001136263, NM_001130976, NM_016524, NM_138567, NM_001130977, NM_207322, NM_181519, NM_032872, NM_001242384, NM_152280, NM_006634, NM_001079874	1428	59	16792	2.59099	1	0.449834	6.47244
GOTERM_CC_DIRECT	GO:0070382~exocytic vesicle	6	0.344037	0.00586856	NM_001111285, NM_032872, NM_016524, NM_001242384, NM_199242, NM_001197294, NM_001387	1518	15	18224	4.80211	0.976877	0.179844	8.39618
GOTERM_BP_DIRECT	GO:0017158~regulation of calcium ion-dependent exocytosis	9	0.516055	0.00786697	NM_207322, NM_005639, NM_181519, NM_001136263, NM_032872, NM_016524, NM_001242384, NM_138567, NM_152280	1428	35	16792	3.02377	1	0.583118	13.8245
GOTERM_BP_DIRECT	GO:0048791~calcium ion-regulated exocytosis of neurotransmitter	9	0.516055	0.0152091	NM_207322, NM_005639, NM_181519, NM_001136263, NM_032872, NM_016524, NM_001242384, NM_138567, NM_152280	1428	39	16792	2.71364	1	0.668765	25.0772
GOTERM_MF_DIRECT	GO:0019905~syntaxin binding	13	0.745413	0.0260024	NM_001030005, NM_001204868, NM_001136263, NR_045129, NM_016524, NM_005502, NM_138567, NR_045128, NM_207322, NM_181519, NM_032872, NM_001242384, NM_152280, NM_001015002	1416	77	16881	2.01274	1	0.662425	35.0106
GOTERM_MF_DIRECT	GO:0030276~clathrin binding	10	0.573394	0.0274923	NM_207322, NM_005639, NM_181519, NM_001136263, NM_032872, NM_016524, NM_001242384, NM_138567, NM_139072, NM_152280	1416	52	16881	2.29262	1	0.671838	36.6177
INTERPRO	IPR000008:C2 calcium-dependent membrane targeting	21	1.20413	0.0434213	NM_198316, NM_001282645, NM_001144969, NM_001164720, NM_152280, NM_199242, NM_005639, NM_001136263, NM_178034, NM_016524, NM_001130976, NM_138567, NM_001130977, NM_207322, NM_001284338, NM_181519, NM_006257, NM_001284339, NM_198400, NM_024420, NM_001206670, NM_032872, NM_001242384, NM_001080421, NM_022648	1497	165	18559	1.57786	1	0.887883	53.4282
INTERPRO	IPR001565:Synaptotagmin	5	0.286697	0.0721086	NM_005639, NM_181519, NM_016524, NM_138567, NM_152280	1497	20	18559	3.09937	1	0.9296	72.4266
GOTERM_CC_DIRECT	GO:0098793~presynapse	10	0.573394	0.08211	NM_001030005, NM_014921, NM_181519, NM_032872, NM_016524, NM_001242384, NM_138567, NM_152280, NM_033131, NM_004625	1518	64	18224	1.87582	1	0.644631	72.1007
UP_SEQ_FEATURE	domain:C2 2	9	0.516055	0.0906722	NM_005639, NM_181519, NM_032872, NM_016524, NM_001242384, NM_001130976, NM_001080421, NM_152280, NM_199242, NM_001130977	1583	59	20063	1.93333	1	0.971425	82.8134
UP_SEQ_FEATURE	domain:C2 1	9	0.516055	0.0906722	NM_005639, NM_181519, NM_032872, NM_016524, NM_001242384, NM_001130976, NM_001080421, NM_152280, NM_199242, NM_001130977	1583	59	20063	1.93333	1	0.971425	82.8134
SMART	SM00239:C2	17	0.974771	0.106933	NM_005639, NM_001136263, NM_138567, NM_001130976, NM_016524, NM_178034, NM_001130977, NM_001144969, NM_001284338, NM_001284339, NM_181519, NM_198400, NM_001164720, NM_024420, NM_001206670, NM_032872, NM_001242384, NM_001080421, NM_152280, NM_199242	908	127	10057	1.48261	1	0.844916	79.4894
GOTERM_BP_DIRECT	GO:0006887~exocytosis	7	0.401376	0.718179	NM_006291, NM_032872, NM_016524, NM_001242384, NM_138567, NM_001015002, NM_006634	1428	83	16792	0.991732	1	0.999998	100
Annotation Cluster 23	Enrichment Score: 1.5053005407870133
Category	Term	Count	%	PValue	Genes	List Total	Pop Hits	Pop Total	Fold Enrichment	Bonferroni	Benjamini	FDR
INTERPRO	IPR002350:Kazal domain	12	0.688073	0.00178498	NM_001127698, NM_003118, NM_016354, NM_004598, NM_180991, NM_022137, NM_015692, NM_001553, NM_003692, NM_005630, NM_019844, NM_007085	1497	50	18559	2.97539	0.972966	0.202016	3.02863
UP_SEQ_FEATURE	domain:Kazal-like	10	0.573394	0.00335653	NM_003118, NM_016354, NM_004598, NM_180991, NM_022137, NM_015692, NM_001553, NM_005630, NM_019844, NM_007085	1583	40	20063	3.16851	0.999998	0.278896	6.03923
SMART	SM00280:KAZAL	8	0.458716	0.0294734	NM_001127698, NM_003118, NM_004598, NM_022137, NM_015692, NM_001553, NM_003692, NM_007085	908	34	10057	2.60612	0.999996	0.585382	34.2342
INTERPRO	IPR004156:Organic anion transporter polypeptide OATP	4	0.229358	0.0663534	NM_016354, NM_180991, NM_005630, NM_019844	1497	12	18559	4.13249	1	0.919769	69.3298
GOTERM_MF_DIRECT	GO:0015347~sodium-independent organic anion transmembrane transporter activity	4	0.229358	0.255654	NM_016354, NM_180991, NM_005630, NM_019844	1416	21	16881	2.27078	1	0.980428	99.2008
GOTERM_BP_DIRECT	GO:0043252~sodium-independent organic anion transport	4	0.229358	0.310261	NM_016354, NM_180991, NM_005630, NM_019844	1428	23	16792	2.04506	1	0.997143	99.9086
Annotation Cluster 24	Enrichment Score: 1.505016040676253
Category	Term	Count	%	PValue	Genes	List Total	Pop Hits	Pop Total	Fold Enrichment	Bonferroni	Benjamini	FDR
GOTERM_BP_DIRECT	GO:0001736~establishment of planar polarity	7	0.401376	0.00141461	NM_014246, NM_198173, NM_021120, NM_003722, NM_003392, NR_033269, NM_001195010, NM_020335	1428	16	16792	5.14461	0.998387	0.330924	2.6315
GOTERM_BP_DIRECT	GO:0090179~planar cell polarity pathway involved in neural tube closure	4	0.229358	0.0754346	NM_014246, NM_198173, NM_003392, NM_001195010, NM_020335	1428	12	16792	3.9197	1	0.908448	77.1793
GOTERM_BP_DIRECT	GO:0090103~cochlea morphogenesis	4	0.229358	0.286249	NM_198173, NM_030751, NM_003392, NM_001195010, NM_020335	1428	22	16792	2.13802	1	0.996032	99.8258
Annotation Cluster 25	Enrichment Score: 1.4704632394833164
Category	Term	Count	%	PValue	Genes	List Total	Pop Hits	Pop Total	Fold Enrichment	Bonferroni	Benjamini	FDR
KEGG_PATHWAY	hsa04921:Oxytocin signaling pathway	28	1.6055	0.00019715	NM_018398, NM_017422, NM_001260508, NM_005252, NM_004985, NM_006097, NM_002222, NM_000722, NM_000963, NM_033360, NM_016203, NM_001286057, NM_031895, NM_178034, NM_138736, NM_001130687, NM_001744, NM_172129, NM_006252, NM_020439, NM_005185, NM_014405, NM_003995, NM_001206670, NM_172084, NM_024420, NM_201593, NM_000857, NM_002731	571	158	6910	2.14458	0.053338	0.0109028	0.260077
KEGG_PATHWAY	hsa04750:Inflammatory mediator regulation of TRP channels	20	1.14679	0.000339444	NM_017422, NM_001286057, NM_000623, NM_000710, NM_178034, NM_000956, NM_002753, NM_001111285, NM_003560, NM_001282645, NM_172129, NM_000775, NM_005185, NM_006257, NM_183377, NM_002222, NM_001206670, NM_024420, NM_172084, NM_001199562, NM_007332, NM_002731	571	98	6910	2.46971	0.0900644	0.0133926	0.447401
KEGG_PATHWAY	hsa04916:Melanogenesis	17	0.974771	0.007355	NM_017422, NM_001286057, NM_003392, NM_138736, NM_033131, NM_004625, NM_172129, NM_004985, NM_052854, NM_030775, NM_005185, NM_000899, NM_172084, NM_001079846, NM_033360, NM_024494, NM_002731, NM_001955	571	100	6910	2.05727	0.871554	0.12038	9.28993
KEGG_PATHWAY	hsa04915:Estrogen signaling pathway	15	0.860092	0.0317464	NM_001206729, NM_017422, NM_001260508, NM_001286057, NM_005252, NM_138736, NM_004985, NM_004994, NM_052854, NM_004530, NM_005185, NM_002222, NM_001945, NM_005465, NM_203349, NM_033360, NM_002731	571	99	6910	1.83357	0.999873	0.215254	34.6948
KEGG_PATHWAY	hsa04925:Aldosterone synthesis and secretion	13	0.745413	0.0326838	NM_017422, NM_001286057, NM_002135, NM_001744, NM_001202233, NM_172129, NM_006186, NM_052854, NM_020439, NM_005185, NM_002222, NM_172084, NM_001195799, NM_002731	571	81	6910	1.94223	0.999903	0.215809	35.5248
KEGG_PATHWAY	hsa04912:GnRH signaling pathway	14	0.802752	0.035012	NM_004985, NM_172129, NM_004530, NM_017422, NM_005185, NM_002222, NM_001286057, NM_001206670, NM_024420, NM_172084, NM_001945, NM_178034, NM_033360, NM_002753, NM_002731	571	91	6910	1.86178	0.99995	0.219402	37.5447
KEGG_PATHWAY	hsa04725:Cholinergic synapse	16	0.917431	0.0383331	NM_001206729, NM_015831, NM_001260508, NM_000633, NM_001286057, NM_005252, NM_138736, NM_002037, NM_001744, NM_172129, NM_004985, NM_052854, NM_002222, NM_153047, NM_172084, NM_005465, NM_000750, NM_033360, NM_002731	571	111	6910	1.74437	0.999981	0.232817	40.3248
KEGG_PATHWAY	hsa04713:Circadian entrainment	14	0.802752	0.0472739	NM_001289861, NM_017422, NM_001260508, NM_000620, NM_001286057, NM_001204214, NM_005252, NM_001130687, NM_138736, NM_172129, NM_005185, NM_002222, NM_172084, NM_000857, NM_002731	571	95	6910	1.78339	0.999999	0.274247	47.2508
KEGG_PATHWAY	hsa04970:Salivary secretion	13	0.745413	0.0487481	NM_000679, NM_017422, NM_005185, NM_002222, NM_000024, NM_000620, NM_001286057, NM_001204214, NM_017682, NM_001161352, NM_001130687, NM_000678, NM_000857, NM_002731	571	86	6910	1.82931	0.999999	0.270765	48.3187
KEGG_PATHWAY	hsa04720:Long-term potentiation	10	0.573394	0.0908048	NM_004985, NM_172129, NM_017422, NM_005185, NM_001251917, NM_002222, NM_172084, NM_033360, NM_001079846, NM_002731, NM_001744	571	66	6910	1.83357	1	0.38194	71.5584
KEGG_PATHWAY	hsa04728:Dopaminergic synapse	16	0.917431	0.104274	NM_001206729, NM_017422, NM_001135161, NM_001260508, NM_005252, NM_002753, NM_138736, NM_172129, NM_000795, NM_052854, NM_004984, NM_001261444, NM_005185, NM_002222, NM_172084, NM_005465, NM_002731	571	128	6910	1.5127	1	0.415548	76.647
KEGG_PATHWAY	hsa04114:Oocyte meiosis	14	0.802752	0.112373	NM_012300, NM_017422, NM_001286057, NM_001278616, NM_001289414, NM_001256712, NM_172129, NM_001111285, NM_005185, NM_002222, NM_001177384, NM_172084, NM_148674, NM_002731	571	109	6910	1.55433	1	0.414035	79.2871
KEGG_PATHWAY	hsa05031:Amphetamine addiction	8	0.458716	0.30081	NM_172129, NM_052854, NM_017422, NM_005185, NM_172084, NM_005252, NM_002731, NM_001744	571	66	6910	1.46686	1	0.645208	99.114
KEGG_PATHWAY	hsa04020:Calcium signaling pathway	18	1.03211	0.306671	NM_000679, NM_017422, NM_001172436, NM_000620, NM_001286057, NM_000623, NM_001204214, NM_000710, NM_000678, NM_001744, NM_172129, NM_001261444, NM_005185, NM_000024, NM_002222, NM_172084, NM_002531, NM_001957, NM_002731	571	179	6910	1.21692	1	0.649946	99.2072
KEGG_PATHWAY	hsa04971:Gastric acid secretion	7	0.401376	0.565709	NM_172129, NM_017422, NM_005185, NM_002222, NM_001286057, NM_172084, NM_002731	571	73	6910	1.16043	1	0.820487	99.9984
Annotation Cluster 26	Enrichment Score: 1.4668717836013208
Category	Term	Count	%	PValue	Genes	List Total	Pop Hits	Pop Total	Fold Enrichment	Bonferroni	Benjamini	FDR
GOTERM_BP_DIRECT	GO:0001516~prostaglandin biosynthetic process	6	0.344037	0.00458941	NM_001195737, NM_001025158, NM_004355, NM_000963, NM_001271165, NM_004878, NM_001271367, NM_001955	1428	14	16792	5.03962	1	0.501642	8.30064
UP_KEYWORDS	Prostaglandin biosynthesis	5	0.286697	0.0052546	NM_001195737, NM_000963, NM_001271165, NM_004878, NM_001130966, NM_001271367	1604	10	20581	6.41552	0.922731	0.0725421	7.27804
UP_KEYWORDS	Prostaglandin metabolism	5	0.286697	0.00775259	NM_001195737, NM_000963, NM_001271165, NM_004878, NM_001130966, NM_001271367	1604	11	20581	5.83229	0.977233	0.0947443	10.5623
BIOCARTA	h_eicosanoidPathway:Eicosanoid Metabolism	7	0.401376	0.0172289	NM_000775, NM_024420, NM_000963, NM_000956, NM_001271165, NM_004878, NM_001130966, NM_001271367	163	22	1625	3.17206	0.974887	0.841528	19.7405
GOTERM_BP_DIRECT	GO:0019371~cyclooxygenase pathway	4	0.229358	0.0467026	NM_000963, NM_001271165, NM_004878, NM_001130966, NM_001271367	1428	10	16792	4.70364	1	0.848779	59.3835
UP_KEYWORDS	Fatty acid biosynthesis	8	0.458716	0.107134	NM_001195737, NM_006252, NM_001010915, NM_000963, NM_001271165, NM_004878, NM_001130966, NM_016203, NM_001271367	1604	52	20581	1.97401	1	0.472909	80.3151
UP_KEYWORDS	Fatty acid metabolism	13	0.745413	0.258474	NM_025149, NM_001288969, NM_001145136, NM_001195737, NM_001286710, NM_001286712, NM_152245, NM_001279360, NM_001271165, NM_001130966, NM_001288971, NM_001288972, NM_001270448, NM_006252, NM_001010915, NM_001995, NM_000963, NM_004878, NM_016203, NM_001271367	1604	124	20581	1.34519	1	0.648514	98.6284
UP_KEYWORDS	Lipid biosynthesis	14	0.802752	0.441915	NM_005080, NM_016229, NM_001195737, NM_206918, NM_001271165, NM_001130966, NM_178842, NM_001256421, NM_006252, NM_001010915, NM_000963, NM_003956, NM_004878, NM_016203, NM_001271367	1604	156	20581	1.1515	1	0.814971	99.9767
Annotation Cluster 27	Enrichment Score: 1.4491920987609619
Category	Term	Count	%	PValue	Genes	List Total	Pop Hits	Pop Total	Fold Enrichment	Bonferroni	Benjamini	FDR
INTERPRO	IPR013111:EGF, extracellular	8	0.458716	0.000923482	NM_001271756, NM_003812, NM_019105, NM_000888, NM_001282388, NM_133376, NM_001098816, NM_153366, NM_000212	1497	21	18559	4.72284	0.845447	0.170326	1.57785
UP_SEQ_FEATURE	region of interest:Cysteine-rich tandem repeats	5	0.286697	0.00351366	NM_001271756, NM_000888, NM_001282388, NM_133376, NM_000212, NM_001127491	1583	9	20063	7.04113	0.999999	0.283915	6.31333
INTERPRO	IPR015812:Integrin beta subunit	5	0.286697	0.00380846	NM_001271756, NM_000888, NM_001282388, NM_133376, NM_000212, NM_001127491	1497	9	18559	6.88748	0.999552	0.319943	6.35739
GOTERM_BP_DIRECT	GO:0007229~integrin-mediated signaling pathway	18	1.03211	0.00391152	NM_006832, NM_006988, NM_001343, NM_080601, NM_001024912, NM_207191, NM_000212, NM_001127491, NR_048578, NM_001257198, NR_037149, NM_001271756, NM_000419, NM_003812, NM_001134999, NM_000888, NM_001282388, NM_133376, NM_001135000, NM_001261465, NM_001146030, NM_000885, NM_001079874	1428	99	16792	2.13802	1	0.458724	7.11705
INTERPRO	IPR014836:Integrin beta subunit, cytoplasmic domain	4	0.229358	0.00868205	NM_000888, NM_001282388, NM_133376, NM_000212, NM_001127491	1497	6	18559	8.26497	1	0.505853	13.9384
SMART	SM01241:SM01241	4	0.229358	0.0118747	NM_000888, NM_001282388, NM_133376, NM_000212, NM_001127491	908	6	10057	7.38399	0.992713	0.459472	15.4086
INTERPRO	IPR012896:Integrin beta subunit, tail	4	0.229358	0.0142886	NM_000888, NM_001282388, NM_133376, NM_000212, NM_001127491	1497	7	18559	7.08426	1	0.646109	21.9437
PIR_SUPERFAMILY	PIRSF002512:integrin, beta subunit	4	0.229358	0.016683	NM_000888, NM_001282388, NM_133376, NM_000212, NM_001127491	146	7	1692	6.62231	0.887757	0.887757	17.7922
SMART	SM01242:SM01242	4	0.229358	0.0193997	NM_000888, NM_001282388, NM_133376, NM_000212, NM_001127491	908	7	10057	6.32914	0.999688	0.519893	23.9989
INTERPRO	IPR002369:Integrin beta subunit, N-terminal	4	0.229358	0.021506	NM_000888, NM_001282388, NM_133376, NM_000212, NM_001127491	1497	8	18559	6.19873	1	0.768828	31.2193
UP_KEYWORDS	Integrin	9	0.516055	0.021519	NM_001271756, NM_003812, NM_006988, NM_000419, NM_000888, NM_001282388, NM_133376, NM_000885, NM_000212, NM_001127491	1604	45	20581	2.56621	0.999974	0.177811	26.8029
SMART	SM00187:INB	4	0.229358	0.028987	NM_000888, NM_001282388, NM_133376, NM_000212, NM_001127491	908	8	10057	5.538	0.999995	0.60633	33.771
UP_SEQ_FEATURE	domain:VWFA	11	0.630734	0.0331806	NM_018398, NM_198315, NM_030820, NM_000212, NM_001127491, NM_000888, NM_001286780, NM_001282388, NM_133376, NM_000722, NM_153366, NM_020925, NM_001130142	1583	66	20063	2.11234	1	0.838474	46.4838
GOTERM_BP_DIRECT	GO:0007160~cell-matrix adhesion	14	0.802752	0.0403895	NM_001393, NM_006832, NM_015719, NM_007361, NM_005823, NM_207191, NM_000212, NM_001127491, NM_001177355, NR_048578, NM_006329, NM_000419, NM_001134999, NM_000888, NM_015385, NM_001282388, NM_133376, NM_001135000, NM_001261465, NM_000885	1428	90	16792	1.82919	1	0.829082	54.0057
UP_SEQ_FEATURE	repeat:II	6	0.344037	0.049581	NM_001271756, NM_000888, NM_001282388, NM_133376, NM_001177984, NM_000212, NM_001127491	1583	26	20063	2.92478	1	0.918242	61.0219
UP_SEQ_FEATURE	repeat:I	6	0.344037	0.049581	NM_001271756, NM_000888, NM_001282388, NM_133376, NM_001177984, NM_000212, NM_001127491	1583	26	20063	2.92478	1	0.918242	61.0219
UP_SEQ_FEATURE	repeat:IV	6	0.344037	0.049581	NM_001271756, NM_000888, NM_001282388, NM_133376, NM_001177984, NM_000212, NM_001127491	1583	26	20063	2.92478	1	0.918242	61.0219
UP_SEQ_FEATURE	repeat:III	6	0.344037	0.049581	NM_001271756, NM_000888, NM_001282388, NM_133376, NM_001177984, NM_000212, NM_001127491	1583	26	20063	2.92478	1	0.918242	61.0219
GOTERM_CC_DIRECT	GO:0008305~integrin complex	6	0.344037	0.0689416	NM_000419, NM_000888, NM_001282388, NM_133376, NM_000885, NM_000212, NM_001127491	1518	27	18224	2.66784	1	0.591971	65.5041
UP_KEYWORDS	Host cell receptor for virus entry	8	0.458716	0.22914	NM_000888, NM_172359, NM_001282388, NM_001150, NM_133376, NM_203286, NM_000212, NM_001406, NM_001195799	1604	64	20581	1.60388	1	0.619208	97.6072
GOTERM_MF_DIRECT	GO:0001618~virus receptor activity	9	0.516055	0.230755	NM_000888, NM_172359, NM_001282388, NM_001150, NM_133376, NM_203286, NR_047690, NM_153283, NM_000212, NM_001406, NM_001195799, NM_033159	1416	70	16881	1.53278	1	0.976745	98.6311
GOTERM_BP_DIRECT	GO:0046718~viral entry into host cell	10	0.573394	0.237678	NM_000888, NM_172359, NM_001282388, NM_001150, NM_133376, NM_203286, NM_001159969, NM_000212, NM_001406, NM_000820, NM_001195799	1428	80	16792	1.46989	1	0.992777	99.3978
INTERPRO	IPR016201:Plexin-like fold	6	0.344037	0.279463	NM_032812, NM_000888, NM_001282388, NM_133376, NM_001146030, NM_000212, NM_001127491	1497	44	18559	1.69056	1	0.997004	99.6455
GOTERM_BP_DIRECT	GO:0034113~heterotypic cell-cell adhesion	4	0.229358	0.286249	NM_133376, NM_000885, NM_000212, NM_001127491	1428	22	16792	2.13802	1	0.996032	99.8258
SMART	SM00423:PSI	6	0.344037	0.327511	NM_032812, NM_000888, NM_001282388, NM_133376, NM_001146030, NM_000212, NM_001127491	908	42	10057	1.58228	1	0.959452	99.6143
GOTERM_BP_DIRECT	GO:0033627~cell adhesion mediated by integrin	3	0.172018	0.368474	NM_000888, NM_001282388, NM_133376, NM_000212	1428	15	16792	2.35182	1	0.998861	99.9826
Annotation Cluster 28	Enrichment Score: 1.411057302845917
Category	Term	Count	%	PValue	Genes	List Total	Pop Hits	Pop Total	Fold Enrichment	Bonferroni	Benjamini	FDR
INTERPRO	IPR026774:2'-5'-oligoadenylate synthase	3	0.172018	0.0349056	NM_001032731, NM_016816, NM_016817, NM_198213, NM_002535, NM_003733	1497	4	18559	9.2981	1	0.848868	45.7522
INTERPRO	IPR006117:2-5-oligoadenylate synthetase, conserved site	3	0.172018	0.0349056	NM_001032731, NM_016816, NM_016817, NM_198213, NM_002535, NM_003733	1497	4	18559	9.2981	1	0.848868	45.7522
INTERPRO	IPR018952:2'-5'-oligoadenylate synthetase 1, domain 2/C-terminal	3	0.172018	0.0349056	NM_001032731, NM_016816, NM_016817, NM_198213, NM_002535, NM_003733	1497	4	18559	9.2981	1	0.848868	45.7522
GOTERM_MF_DIRECT	GO:0001730~2'-5'-oligoadenylate synthetase activity	3	0.172018	0.0375746	NM_001032731, NM_016816, NM_016817, NM_198213, NM_002535, NM_003733	1416	4	16881	8.94121	1	0.754197	46.5513
INTERPRO	IPR006116:2-5-oligoadenylate synthetase, N-terminal	3	0.172018	0.0550978	NM_001032731, NM_016816, NM_016817, NM_198213, NM_002535, NM_003733	1497	5	18559	7.43848	1	0.894161	62.3031
Annotation Cluster 29	Enrichment Score: 1.4028227950867416
Category	Term	Count	%	PValue	Genes	List Total	Pop Hits	Pop Total	Fold Enrichment	Bonferroni	Benjamini	FDR
SMART	SM00338:BRLZ	12	0.688073	0.00498754	NM_001195057, NM_005360, NM_005080, NM_052854, NM_001135048, NM_001031804, NM_018664, NM_005252, NM_002126, NM_005461, NM_004289, NM_005384, NM_001145413	908	51	10057	2.60612	0.872547	0.337677	6.7644
INTERPRO	IPR004826:Basic leucine zipper domain, Maf-type	4	0.229358	0.0812639	NM_005360, NM_001031804, NM_005461, NM_004289, NM_001145413	1497	13	18559	3.8146	1	0.939679	76.7534
INTERPRO	IPR008917:Eukaryotic transcription factor, Skn-1-like, DNA-binding	4	0.229358	0.152668	NM_005360, NM_001031804, NM_005461, NM_004289, NM_001145413	1497	17	18559	2.91705	1	0.983971	94.2256
Annotation Cluster 30	Enrichment Score: 1.4003657673769512
Category	Term	Count	%	PValue	Genes	List Total	Pop Hits	Pop Total	Fold Enrichment	Bonferroni	Benjamini	FDR
UP_KEYWORDS	Chloride	13	0.745413	0.0103423	NM_134426, NM_000824, NM_001166061, NM_001114331, NM_001114173, NM_001127898, NM_001142678, NM_017682, NM_004669, NM_018043, NM_133489, NM_001278717, NM_001278202, NM_052869	1604	73	20581	2.28498	0.993607	0.113344	13.8526
GOTERM_MF_DIRECT	GO:0005254~chloride channel activity	11	0.630734	0.0132088	NM_134426, NM_001114331, NM_003661, NM_004669, NM_018043, NM_133489, NM_052869, NM_001278202, NM_001278717, NM_001127898, NM_017682	1416	54	16881	2.42848	1	0.583939	19.5467
GOTERM_BP_DIRECT	GO:1902476~chloride transmembrane transport	15	0.860092	0.0250217	NM_134426, NM_000824, NM_001166061, NM_001114331, NM_003661, NM_001127898, NM_001142678, NM_017682, NM_001145964, NM_004669, NM_018043, NM_133489, NM_001278717, NM_001278202, NM_052869, NM_001286616	1428	93	16792	1.89663	1	0.741809	37.958
UP_KEYWORDS	Chloride channel	9	0.516055	0.0422458	NM_134426, NM_000824, NM_001166061, NM_004669, NM_018043, NM_052869, NM_001278202, NM_001278717, NM_001142678, NM_017682	1604	51	20581	2.2643	1	0.268824	46.157
GOTERM_CC_DIRECT	GO:0034707~chloride channel complex	8	0.458716	0.109583	NM_134426, NM_004669, NM_018043, NM_052869, NM_001278202, NM_001278717, NM_001142678, NM_017682	1518	49	18224	1.96004	1	0.7041	82.2598
GOTERM_BP_DIRECT	GO:0006821~chloride transport	6	0.344037	0.250313	NM_134426, NM_004669, NM_018043, NM_001278717, NM_001142678, NM_001286616	1428	40	16792	1.76387	1	0.99348	99.5605
Annotation Cluster 31	Enrichment Score: 1.3780741917342774
Category	Term	Count	%	PValue	Genes	List Total	Pop Hits	Pop Total	Fold Enrichment	Bonferroni	Benjamini	FDR
GOTERM_BP_DIRECT	GO:0032485~regulation of Ral protein signal transduction	3	0.172018	0.0204263	NM_001243738, NM_001286247, NM_001190728	1428	3	16792	11.7591	1	0.703991	32.2115
INTERPRO	IPR019804:Ras guanine-nucleotide exchange factor, conserved site	5	0.286697	0.0218532	NM_152545, NM_001035223, NM_001243738, NM_007023, NM_153815	1497	14	18559	4.42766	1	0.763188	31.6383
UP_SEQ_FEATURE	domain:Ras-GEF	7	0.401376	0.0234462	NM_152545, NM_001035223, NM_001243738, NM_001286247, NM_007023, NM_001190728, NM_153815	1583	29	20063	3.05925	1	0.763559	35.5689
INTERPRO	IPR023578:Ras guanine nucleotide exchange factor, domain	7	0.401376	0.030142	NM_152545, NM_001035223, NM_001243738, NM_001286247, NM_007023, NM_001190728, NM_153815	1497	30	18559	2.89274	1	0.855277	40.9538
INTERPRO	IPR001895:Guanine-nucleotide dissociation stimulator CDC25	7	0.401376	0.030142	NM_152545, NM_001035223, NM_001243738, NM_001286247, NM_007023, NM_001190728, NM_153815	1497	30	18559	2.89274	1	0.855277	40.9538
SMART	SM00147:RasGEF	7	0.401376	0.0482103	NM_152545, NM_001035223, NM_001243738, NM_001286247, NM_007023, NM_001190728, NM_153815	908	30	10057	2.5844	1	0.69805	49.9503
UP_SEQ_FEATURE	domain:N-terminal Ras-GEF	5	0.286697	0.0901697	NM_152545, NM_001035223, NM_001243738, NM_007023, NM_153815	1583	22	20063	2.88046	1	0.971812	82.6366
INTERPRO	IPR000651:Ras-like guanine nucleotide exchange factor, N-terminal	5	0.286697	0.0959971	NM_152545, NM_001035223, NM_001243738, NM_007023, NM_153815	1497	22	18559	2.8176	1	0.958702	82.4005
SMART	SM00229:RasGEFN	5	0.286697	0.0997131	NM_152545, NM_001035223, NM_001243738, NM_007023, NM_153815	908	20	10057	2.769	1	0.835232	77.0403
Annotation Cluster 32	Enrichment Score: 1.3661053406075099
Category	Term	Count	%	PValue	Genes	List Total	Pop Hits	Pop Total	Fold Enrichment	Bonferroni	Benjamini	FDR
UP_SEQ_FEATURE	domain:Laminin G-like 2	8	0.458716	0.00758643	NM_014141, NM_134426, NM_005559, NM_014246, NM_001079823, NM_001142800, NM_000820, NM_001407	1583	30	20063	3.37974	1	0.460526	13.1592
UP_SEQ_FEATURE	domain:Laminin G-like 1	8	0.458716	0.00758643	NM_014141, NM_134426, NM_005559, NM_014246, NM_001079823, NM_001142800, NM_000820, NM_001407	1583	30	20063	3.37974	1	0.460526	13.1592
SMART	SM00282:LamG	9	0.516055	0.031769	NM_014141, NM_005559, NM_014246, NM_003062, NM_001079823, NM_000093, NM_001142800, NM_000820, NM_001407	908	42	10057	2.37343	0.999998	0.588007	36.3801
UP_SEQ_FEATURE	domain:Laminin G-like 4	4	0.229358	0.109231	NM_014141, NM_005559, NM_001079823, NM_001142800	1583	15	20063	3.37974	1	0.982002	88.2708
UP_SEQ_FEATURE	domain:Laminin G-like 5	3	0.172018	0.154612	NM_005559, NM_001079823, NM_001142800	1583	9	20063	4.22468	1	0.993685	95.5483
UP_SEQ_FEATURE	domain:Laminin G-like 3	4	0.229358	0.20592	NM_014141, NM_005559, NM_001079823, NM_001142800	1583	20	20063	2.53481	1	0.997761	98.6045
Annotation Cluster 33	Enrichment Score: 1.3511816765383917
Category	Term	Count	%	PValue	Genes	List Total	Pop Hits	Pop Total	Fold Enrichment	Bonferroni	Benjamini	FDR
UP_KEYWORDS	GPI-anchor	20	1.14679	0.00994475	NM_015831, NM_001632, NM_003841, NM_173808, NM_000591, NM_006288, NM_005823, NM_006799, NM_023946, NM_005708, NM_001177355, NM_144957, NM_004335, NM_025261, NM_001032281, NM_005672, NM_003695, NM_001146030, NM_002483, NM_001204813, NM_001220491, NM_001270452, NM_198427	1604	137	20581	1.87315	0.992229	0.111723	13.355
GOTERM_CC_DIRECT	GO:0031225~anchored component of membrane	18	1.03211	0.012121	NM_015831, NM_001632, NM_003841, NM_173808, NM_005823, NM_006799, NM_023946, NM_005708, NM_001177355, NM_144957, NM_004335, NM_025261, NM_001032281, NM_005672, NM_003695, NM_001146030, NM_002483, NM_001204813, NM_001220491, NM_001270452, NM_198427	1518	113	18224	1.91234	0.999592	0.243266	16.615
UP_SEQ_FEATURE	propeptide:Removed in mature form	25	1.43349	0.12349	NM_033315, NM_001632, NM_001251917, NM_173808, NM_006288, NM_023946, NM_004985, NM_025261, NM_005672, NM_001146030, NM_001204813, NM_033360, NM_001145292, NM_001270452, NM_001030005, NM_005101, NM_003841, NM_033016, NM_005823, NM_000591, NM_006799, NM_001177355, NM_005708, NM_144957, NM_004335, NM_003695, NM_002483, NM_001220491, NM_004120	1583	237	20063	1.33692	1	0.987967	91.3019
UP_SEQ_FEATURE	lipid moiety-binding region:GPI-anchor amidated serine	7	0.401376	0.264551	NM_004335, NM_025261, NM_005672, NM_005823, NM_001204813, NM_006799, NM_001177355, NM_005708, NM_001270452, NM_144957	1583	55	20063	1.61306	1	0.999317	99.6631
Annotation Cluster 34	Enrichment Score: 1.3481068537029128
Category	Term	Count	%	PValue	Genes	List Total	Pop Hits	Pop Total	Fold Enrichment	Bonferroni	Benjamini	FDR
UP_SEQ_FEATURE	domain:EGF-like 7; calcium-binding	8	0.458716	0.00506667	NM_134426, NM_206943, NM_001166265, NM_014246, NM_003573, NM_000428, NM_001166266, NM_153366, NM_001004019, NM_001407	1583	28	20063	3.62115	1	0.361784	8.98188
UP_SEQ_FEATURE	domain:Laminin G-like 2	8	0.458716	0.00758643	NM_014141, NM_134426, NM_005559, NM_014246, NM_001079823, NM_001142800, NM_000820, NM_001407	1583	30	20063	3.37974	1	0.460526	13.1592
UP_SEQ_FEATURE	domain:Laminin G-like 1	8	0.458716	0.00758643	NM_014141, NM_134426, NM_005559, NM_014246, NM_001079823, NM_001142800, NM_000820, NM_001407	1583	30	20063	3.37974	1	0.460526	13.1592
UP_SEQ_FEATURE	domain:EGF-like 1; calcium-binding	6	0.344037	0.017266	NM_134426, NM_014246, NM_000820, NM_006329, NM_001004019, NM_001407	1583	20	20063	3.80221	1	0.701757	27.5803
UP_SEQ_FEATURE	domain:Laminin EGF-like	3	0.172018	0.033484	NM_134426, NM_014246, NM_001407	1583	4	20063	9.50553	1	0.833093	46.7942
UP_SEQ_FEATURE	domain:Cadherin 7	4	0.229358	0.185165	NM_134426, NM_014246, NM_032457, NM_001173523, NM_001407	1583	19	20063	2.66822	1	0.99648	97.7492
UP_SEQ_FEATURE	domain:Cadherin 8	3	0.172018	0.273642	NM_134426, NM_014246, NM_001407	1583	13	20063	2.92478	1	0.99939	99.7324
UP_SEQ_FEATURE	domain:Cadherin 9	3	0.172018	0.273642	NM_134426, NM_014246, NM_001407	1583	13	20063	2.92478	1	0.99939	99.7324
UP_SEQ_FEATURE	domain:GPS	5	0.286697	0.314983	NM_134426, NM_014246, NM_014921, NM_012302, NM_001407	1583	36	20063	1.76028	1	0.999706	99.9096
Annotation Cluster 35	Enrichment Score: 1.289101921627443
Category	Term	Count	%	PValue	Genes	List Total	Pop Hits	Pop Total	Fold Enrichment	Bonferroni	Benjamini	FDR
UP_KEYWORDS	Coated pit	10	0.573394	0.0159386	NM_002333, NM_001135703, NM_030943, NM_001243194, NM_001343, NM_013437, NM_001159969, NM_001005362, NM_001195799, NM_001254728, NM_001286612	1604	51	20581	2.51589	0.999594	0.147309	20.5822
GOTERM_CC_DIRECT	GO:0005905~clathrin-coated pit	10	0.573394	0.0366191	NM_002333, NM_001135703, NM_030943, NM_001243194, NM_001343, NM_013437, NM_001159969, NM_001005362, NM_001195799, NM_001254728, NM_001286612	1518	55	18224	2.18278	1	0.466512	42.6417
UP_KEYWORDS	Endocytosis	13	0.745413	0.23256	NM_001199944, NM_002333, NM_001135703, NM_152879, NM_001343, NM_013437, NM_004631, NM_001005362, NM_006873, NM_001159969, NM_001184960, NM_007229, NM_001184971, NM_001195799, NM_003027	1604	121	20581	1.37854	1	0.622642	97.7551
Annotation Cluster 36	Enrichment Score: 1.2874910262519983
Category	Term	Count	%	PValue	Genes	List Total	Pop Hits	Pop Total	Fold Enrichment	Bonferroni	Benjamini	FDR
UP_KEYWORDS	Proteoglycan	10	0.573394	0.0123689	NM_001711, NM_000757, NM_004598, NM_001164097, NM_004385, NM_133503, NM_001025158, NM_002998, NM_004355, NM_005708, NM_003873, NM_198427	1604	49	20581	2.61858	0.997639	0.125774	16.3486
GOTERM_MF_DIRECT	GO:0005539~glycosaminoglycan binding	6	0.344037	0.0139637	NM_001711, NM_006216, NM_003573, NM_001136528, NM_001164097, NM_004385, NM_133503, NR_073116, NM_001114753	1416	18	16881	3.97387	1	0.586558	20.5476
GOTERM_BP_DIRECT	GO:0030207~chondroitin sulfate catabolic process	5	0.286697	0.0260319	NM_001711, NM_001164097, NM_004385, NM_133503, NR_047690, NM_153283, NM_033159, NM_198427	1428	14	16792	4.19968	1	0.743699	39.1579
GOTERM_BP_DIRECT	GO:0030206~chondroitin sulfate biosynthetic process	6	0.344037	0.0559585	NM_001711, NM_001164097, NM_004385, NM_022166, NM_133503, NM_175856, NM_198427	1428	25	16792	2.82218	1	0.870409	66.2029
GOTERM_BP_DIRECT	GO:0030208~dermatan sulfate biosynthetic process	4	0.229358	0.0754346	NM_001711, NM_001164097, NM_004385, NM_133503, NM_198427	1428	12	16792	3.9197	1	0.908448	77.1793
GOTERM_BP_DIRECT	GO:0030203~glycosaminoglycan metabolic process	6	0.344037	0.0948491	NM_001711, NM_001164097, NM_004385, NM_133503, NM_002998, NM_005708, NM_198427	1428	29	16792	2.43292	1	0.940923	84.6995
GOTERM_CC_DIRECT	GO:0005796~Golgi lumen	13	0.745413	0.101259	NM_001711, NM_133503, NM_003392, NM_000820, NM_033131, NM_005708, NM_004625, NM_030775, NM_004385, NM_001164097, NM_001204285, NM_002998, NM_006200, NM_198427	1518	96	18224	1.62571	1	0.692121	79.6216
GOTERM_CC_DIRECT	GO:0043202~lysosomal lumen	10	0.573394	0.274998	NM_001711, NM_001164097, NM_004385, NM_133503, NM_001025158, NM_001171811, NR_047690, NM_002998, NM_004355, NM_153283, NM_001141974, NM_005708, NM_033159, NM_198427	1518	85	18224	1.41238	1	0.8828	99.1699
Annotation Cluster 37	Enrichment Score: 1.2787275585173092
Category	Term	Count	%	PValue	Genes	List Total	Pop Hits	Pop Total	Fold Enrichment	Bonferroni	Benjamini	FDR
GOTERM_BP_DIRECT	GO:0002042~cell migration involved in sprouting angiogenesis	5	0.286697	0.0331679	NM_001287044, NM_001171622, NM_001171623, NM_001025367, NM_133376, NM_001033756, NM_002135, NM_004430, NM_003873, NM_001202233	1428	15	16792	3.9197	1	0.800645	47.0286
GOTERM_BP_DIRECT	GO:0035767~endothelial cell chemotaxis	4	0.229358	0.0348467	NM_001287044, NM_001171622, NM_001171623, NM_001025367, NM_001033756, NM_002135, NM_004430, NM_003873, NM_001202233	1428	9	16792	5.22627	1	0.80353	48.7347
GOTERM_BP_DIRECT	GO:0035924~cellular response to vascular endothelial growth factor stimulus	5	0.286697	0.126165	NM_001287044, NM_005080, NM_001171622, NM_001171623, NM_001025367, NM_001033756, NM_002135, NM_004430, NM_003873, NM_001202233	1428	23	16792	2.55633	1	0.967976	92.1178
Annotation Cluster 38	Enrichment Score: 1.2282572592408543
Category	Term	Count	%	PValue	Genes	List Total	Pop Hits	Pop Total	Fold Enrichment	Bonferroni	Benjamini	FDR
UP_SEQ_FEATURE	site:Reactive bond	12	0.688073	0.000585547	NM_006528, NM_006216, NM_001127705, NM_001136528, NM_004155, NM_001085, NM_001642, NM_001032295, NM_001127698, NM_000488, NM_001166103, NM_198833, NM_001032281, NM_001271004, NR_073116	1583	45	20063	3.37974	0.897557	0.0943143	1.07933
UP_SEQ_FEATURE	domain:BPTI/Kunitz inhibitor 2	3	0.172018	0.100033	NM_006528, NM_001166103, NM_001032281, NM_001271004	1583	7	20063	5.43173	1	0.977545	85.8117
UP_SEQ_FEATURE	domain:BPTI/Kunitz inhibitor 1	3	0.172018	0.100033	NM_006528, NM_001166103, NM_001032281, NM_001271004	1583	7	20063	5.43173	1	0.977545	85.8117
INTERPRO	IPR020901:Proteinase inhibitor I2, Kunitz, conserved site	4	0.229358	0.172862	NM_006528, NM_001642, NM_001166103, NM_001032281, NM_001271004	1497	18	18559	2.75499	1	0.988437	96.1878
INTERPRO	IPR002223:Proteinase inhibitor I2, Kunitz metazoa	4	0.229358	0.19375	NM_006528, NM_001642, NM_001166103, NM_001032281, NM_001271004	1497	19	18559	2.60999	1	0.990248	97.5456
SMART	SM00131:KU	4	0.229358	0.217604	NM_006528, NM_001642, NM_001166103, NM_001032281, NM_001271004	908	18	10057	2.46133	1	0.920146	96.7855
Annotation Cluster 39	Enrichment Score: 1.221848116706525
Category	Term	Count	%	PValue	Genes	List Total	Pop Hits	Pop Total	Fold Enrichment	Bonferroni	Benjamini	FDR
GOTERM_MF_DIRECT	GO:0020037~heme binding	22	1.26147	0.00497286	NM_001099772, NM_000620, NM_001204214, NM_178033, NM_003714, NM_001271165, NM_024514, NM_001130966, NM_014080, NM_001276503, NM_001130687, NM_000784, NM_000775, NM_000101, NM_030622, NM_002133, NM_001025161, NM_001195283, NM_000412, NM_000963, NM_019885, NM_001001665, NM_000857, NM_001271367	1416	137	16881	1.91442	0.998606	0.396985	7.83072
GOTERM_MF_DIRECT	GO:0016705~oxidoreductase activity, acting on paired donors, with incorporation or reduction of molecular oxygen	11	0.630734	0.0189966	NM_001099772, NR_033265, NM_000775, NM_000784, NM_030622, NM_001025161, NM_024514, NM_001130966, NM_019885, NM_001001665, NM_022073	1416	57	16881	2.30066	1	0.608177	26.9271
UP_KEYWORDS	Microsome	18	1.03211	0.0225735	NM_134426, NM_001099772, NM_001032731, NM_019077, NM_001286710, NM_178033, NM_001286712, NM_013231, NM_001271165, NM_024514, NM_000775, NM_177973, NM_030622, NM_002133, NM_001032281, NM_001025161, NM_001995, NM_016816, NM_000963, NM_016817, NM_002535, NM_019885, NM_001271367	1604	129	20581	1.79038	0.999985	0.179754	27.9262
UP_SEQ_FEATURE	metal ion-binding site:Iron (heme axial ligand)	15	0.860092	0.0231535	NM_001099772, NM_000620, NM_001204214, NM_178033, NM_001271165, NM_024514, NM_001130966, NM_000784, NM_000775, NM_000101, NM_030622, NM_002133, NM_001025161, NM_000963, NM_019885, NM_001001665, NM_001271367	1583	99	20063	1.92031	1	0.764595	35.2102
COG_ONTOLOGY	Secondary metabolites biosynthesis, transport, and catabolism	12	0.688073	0.0334949	NM_001099772, NM_001142398, NM_031938, NM_178033, NM_024514, NM_001130966, NM_000784, NM_000775, NM_030622, NM_001256397, NM_001025161, NM_001001665, NM_019885	186	66	2026	1.98045	0.652201	0.652201	25.3738
INTERPRO	IPR017972:Cytochrome P450, conserved site	10	0.573394	0.0414435	NM_001099772, NM_000775, NM_000784, NM_030622, NM_001025161, NM_178033, NM_024514, NM_001130966, NM_019885, NM_001001665	1497	58	18559	2.13749	1	0.882175	51.7426
INTERPRO	IPR002401:Cytochrome P450, E-class, group I	9	0.516055	0.0452367	NM_001099772, NM_000775, NM_000784, NM_030622, NM_001025161, NM_178033, NM_024514, NM_001130966, NM_001001665	1497	50	18559	2.23154	1	0.892205	54.9265
UP_KEYWORDS	Heme	17	0.974771	0.0511636	NM_001099772, NM_000620, NM_001204214, NM_178033, NM_001271165, NM_024514, NM_001130966, NM_001276503, NM_000784, NM_000775, NM_000101, NM_030622, NM_002133, NM_001025161, NM_000963, NM_019885, NM_001001665, NM_000857, NM_001271367	1604	132	20581	1.65248	1	0.291724	52.9178
GOTERM_CC_DIRECT	GO:0031090~organelle membrane	13	0.745413	0.0562976	NM_001099772, NM_001441, NM_000775, NM_030622, NM_001032281, NM_001025161, NM_178033, NM_013231, NM_001135146, NM_000963, NM_001271165, NM_024514, NM_019885, NM_001271367	1518	87	18224	1.79389	1	0.545715	57.8254
GOTERM_MF_DIRECT	GO:0008395~steroid hydroxylase activity	6	0.344037	0.0615979	NM_000775, NM_000784, NM_030622, NM_001025161, NM_003956, NM_024514	1416	26	16881	2.75114	1	0.838459	64.6515
INTERPRO	IPR001128:Cytochrome P450	10	0.573394	0.0700947	NM_001099772, NM_000775, NM_000784, NM_030622, NM_001025161, NM_178033, NM_024514, NM_001130966, NM_019885, NM_001001665	1497	64	18559	1.9371	1	0.927393	71.3781
UP_KEYWORDS	Monooxygenase	11	0.630734	0.145973	NM_001099772, NM_000775, NM_000784, NM_030622, NM_001025161, NM_178033, NM_003956, NM_024514, NM_001130966, NM_019885, NM_001001665	1604	88	20581	1.60388	1	0.514932	89.5984
UP_KEYWORDS	Iron	31	1.77752	0.184547	NM_032957, NM_031938, NM_139007, NM_000620, NM_001611, NM_001281738, NM_018411, NM_001271165, NM_001130966, NR_033265, NM_000784, NM_000101, NM_030622, NM_004653, NM_000963, NM_001001665, NM_001271367, NM_001099772, NM_001204214, NM_178033, NM_001257145, NM_005144, NM_024514, NM_001276503, NM_001278285, NM_000775, NM_182904, NM_001256397, NM_002133, NM_182659, NM_001025161, NM_003956, NM_019885, …	1604	324	20581	1.22766	1	0.568399	94.6396
GOTERM_MF_DIRECT	GO:0070330~aromatase activity	5	0.286697	0.186302	NM_001099772, NM_000775, NM_030622, NM_001025161, NM_178033	1416	27	16881	2.20771	1	0.96073	96.5687
GOTERM_MF_DIRECT	GO:0004497~monooxygenase activity	7	0.401376	0.358515	NM_001099772, NM_000775, NM_001025161, NM_024514, NM_001130966, NM_019885, NM_001001665	1416	58	16881	1.43882	1	0.991107	99.9298
GOTERM_MF_DIRECT	GO:0005506~iron ion binding	15	0.860092	0.40663	NM_001099772, NM_000620, NM_001204214, NM_178033, NM_001130966, NM_024514, NR_033265, NM_000784, NM_000775, NM_030622, NM_182904, NM_001025161, NM_003956, NM_019885, NM_022073, NM_001001665	1416	153	16881	1.16879	1	0.993429	99.9804
Annotation Cluster 40	Enrichment Score: 1.1951767167544198
Category	Term	Count	%	PValue	Genes	List Total	Pop Hits	Pop Total	Fold Enrichment	Bonferroni	Benjamini	FDR
GOTERM_MF_DIRECT	GO:0050501~hyaluronan synthase activity	3	0.172018	0.0375746	NM_005328, NM_001523, NR_047690, NM_153283, NM_033159	1416	4	16881	8.94121	1	0.754197	46.5513
GOTERM_BP_DIRECT	GO:0036120~cellular response to platelet-derived growth factor stimulus	5	0.286697	0.0607445	NM_005328, NM_153047, NM_001523, NR_047690, NM_153283, NM_018948, NM_002037, NM_033159	1428	18	16792	3.26642	1	0.880466	69.2888
GOTERM_BP_DIRECT	GO:0030213~hyaluronan biosynthetic process	3	0.172018	0.113781	NM_005328, NM_001523, NR_047690, NM_153283, NM_033159	1428	7	16792	5.03962	1	0.956502	89.7251
Annotation Cluster 41	Enrichment Score: 1.1606406566685674
Category	Term	Count	%	PValue	Genes	List Total	Pop Hits	Pop Total	Fold Enrichment	Bonferroni	Benjamini	FDR
INTERPRO	IPR007623:Brain-expressed X-linked protein	3	0.172018	0.0550978	NM_001080425, NM_032621, NM_001282674	1497	5	18559	7.43848	1	0.894161	62.3031
PIR_SUPERFAMILY	PIRSF008633:brain-expressed X-linked protein	3	0.172018	0.0613885	NM_001080425, NM_032621, NM_001282674	146	5	1692	6.95342	0.999735	0.983723	52.1828
INTERPRO	IPR021156:Transcription elongation factor A-like/Brain expressed X-linked-like	4	0.229358	0.0974668	NM_001080425, NM_152278, NM_032621, NM_001282674	1497	14	18559	3.54213	1	0.958767	82.8866
Annotation Cluster 42	Enrichment Score: 1.1593152492839525
Category	Term	Count	%	PValue	Genes	List Total	Pop Hits	Pop Total	Fold Enrichment	Bonferroni	Benjamini	FDR
UP_KEYWORDS	Collagen	14	0.802752	0.0405045	NM_182486, NM_030582, NM_001145938, NM_015719, NM_001010908, NM_001008223, NM_030820, NM_020351, NM_133459, NM_032888, NM_005202, NM_000393, NM_001853, NM_031910, NM_000093	1604	98	20581	1.83301	1	0.265932	44.7358
GOTERM_BP_DIRECT	GO:0030574~collagen catabolic process	11	0.630734	0.0426212	NM_030582, NM_001145938, NM_015719, NM_207191, NM_020351, NR_048578, NM_004994, NM_004530, NM_000393, NM_005202, NM_001261465, NM_000093, NM_002425	1428	64	16792	2.0211	1	0.839871	55.9795
INTERPRO	IPR008160:Collagen triple helix repeat	12	0.688073	0.0643601	NM_030582, NM_182486, NM_015719, NM_001010908, NM_030820, NM_020351, NM_133459, NM_000393, NM_032888, NM_005202, NM_001853, NM_031910, NM_000093	1497	82	18559	1.81426	1	0.917069	68.1829
GOTERM_CC_DIRECT	GO:0005788~endoplasmic reticulum lumen	22	1.26147	0.119888	NM_030582, NM_015719, NM_001127705, NM_001114173, NM_130842, NM_152321, NM_033016, NM_003392, NM_030820, NM_000820, NM_033131, NM_020351, NM_004625, NM_030775, NM_000393, NM_032888, NM_005202, NM_182904, NM_001853, NM_000093, NM_000963, NM_001146333	1518	192	18224	1.3756	1	0.715613	85.0847
UP_KEYWORDS	Hydroxylation	12	0.688073	0.119923	NM_030582, NM_001166265, NM_015719, NM_001166266, NM_020351, NM_014246, NM_206943, NM_005202, NM_000393, NM_000428, NM_000024, NM_001853, NM_000093, NM_001407	1604	95	20581	1.62076	1	0.490756	83.9945
Annotation Cluster 43	Enrichment Score: 1.146635344101938
Category	Term	Count	%	PValue	Genes	List Total	Pop Hits	Pop Total	Fold Enrichment	Bonferroni	Benjamini	FDR
GOTERM_BP_DIRECT	GO:0046037~GMP metabolic process	5	0.286697	0.0331679	NM_032415, NM_021120, NM_002436, NM_001204388, NM_001145292	1428	15	16792	3.9197	1	0.800645	47.0286
UP_SEQ_FEATURE	domain:Guanylate kinase-like	6	0.344037	0.0364635	NM_052819, NM_032415, NM_021120, NM_173496, NM_024110, NM_002436, NM_001204388	1583	24	20063	3.16851	1	0.850616	49.7523
INTERPRO	IPR008145:Guanylate kinase/L-type calcium channel	6	0.344037	0.0536454	NM_052819, NM_021120, NM_173496, NM_024110, NM_201593, NM_002436, NM_001204388	1497	26	18559	2.86095	1	0.897117	61.2932
GOTERM_BP_DIRECT	GO:0046710~GDP metabolic process	4	0.229358	0.060265	NM_032415, NM_021120, NM_002436, NM_001204388	1428	11	16792	4.27604	1	0.882201	68.9921
GOTERM_MF_DIRECT	GO:0004385~guanylate kinase activity	4	0.229358	0.0729713	NM_032415, NM_021120, NM_002436, NM_001204388	1416	12	16881	3.97387	1	0.875334	71.0434
INTERPRO	IPR008144:Guanylate kinase	5	0.286697	0.0959971	NM_052819, NM_021120, NM_173496, NM_024110, NM_002436, NM_001204388	1497	22	18559	2.8176	1	0.958702	82.4005
INTERPRO	IPR020590:Guanylate kinase, conserved site	4	0.229358	0.133289	NM_021120, NM_173496, NM_002436, NM_001204388	1497	16	18559	3.09937	1	0.978821	91.4777
SMART	SM00072:GuKc	5	0.286697	0.183881	NM_021120, NM_173496, NM_201593, NM_002436, NM_001204388	908	25	10057	2.2152	1	0.914757	94.1945
Annotation Cluster 44	Enrichment Score: 1.1310632716793552
Category	Term	Count	%	PValue	Genes	List Total	Pop Hits	Pop Total	Fold Enrichment	Bonferroni	Benjamini	FDR
UP_KEYWORDS	Integrin	9	0.516055	0.021519	NM_001271756, NM_003812, NM_006988, NM_000419, NM_000888, NM_001282388, NM_133376, NM_000885, NM_000212, NM_001127491	1604	45	20581	2.56621	0.999974	0.177811	26.8029
GOTERM_MF_DIRECT	GO:0050839~cell adhesion molecule binding	11	0.630734	0.0324643	NM_014921, NM_015480, NM_001256502, NM_133376, NM_080601, NM_203286, NM_001098816, NM_000885, NM_001008844, NM_001243288, NM_000212, NM_001127491	1416	62	16881	2.11512	1	0.711696	41.715
GOTERM_MF_DIRECT	GO:0019960~C-X3-C chemokine binding	3	0.172018	0.059181	NM_133376, NM_000885, NM_000212	1416	5	16881	7.15297	1	0.832724	63.1326
GOTERM_MF_DIRECT	GO:0001968~fibronectin binding	6	0.344037	0.0615979	NM_000599, NM_000598, NM_001287044, NM_001171622, NM_001171623, NM_001025367, NM_133376, NM_001033756, NM_000885, NM_000212	1416	26	16881	2.75114	1	0.838459	64.6515
GOTERM_CC_DIRECT	GO:0008305~integrin complex	6	0.344037	0.0689416	NM_000419, NM_000888, NM_001282388, NM_133376, NM_000885, NM_000212, NM_001127491	1518	27	18224	2.66784	1	0.591971	65.5041
GOTERM_MF_DIRECT	GO:0015026~coreceptor activity	5	0.286697	0.240634	NM_133376, NM_203286, NM_000885, NM_000212, NM_003873	1416	30	16881	1.98694	1	0.977225	98.892
GOTERM_BP_DIRECT	GO:0034113~heterotypic cell-cell adhesion	4	0.229358	0.286249	NM_133376, NM_000885, NM_000212, NM_001127491	1428	22	16792	2.13802	1	0.996032	99.8258
Annotation Cluster 45	Enrichment Score: 1.1197951558235055
Category	Term	Count	%	PValue	Genes	List Total	Pop Hits	Pop Total	Fold Enrichment	Bonferroni	Benjamini	FDR
UP_SEQ_FEATURE	domain:EGF-like 2	15	0.860092	0.00963574	NM_001166265, NM_030583, NM_001166266, NM_002380, NM_001272046, NM_007361, NM_001142800, NM_022475, NM_206943, NM_014141, NM_000459, NM_000428, NM_019105, NM_001098816, NM_003062, NM_139072, NM_000435, NM_001004019	1583	89	20063	2.13607	1	0.53637	16.4222
UP_SEQ_FEATURE	domain:EGF-like 7	7	0.401376	0.0198847	NM_030583, NM_019105, NM_002380, NM_001098816, NM_003062, NM_139072, NM_001142800, NM_000435	1583	28	20063	3.16851	1	0.740002	31.0733
UP_SEQ_FEATURE	domain:EGF-like 9	6	0.344037	0.0364635	NM_030583, NM_019105, NM_002380, NM_003062, NM_139072, NM_153366, NM_000435	1583	24	20063	3.16851	1	0.850616	49.7523
UP_SEQ_FEATURE	domain:EGF-like 3	11	0.630734	0.0745815	NM_003573, NM_000459, NM_030583, NM_019105, NM_002380, NM_001098816, NM_003062, NM_139072, NM_001142800, NM_003247, NM_001195799, NM_000435	1583	76	20063	1.8344	1	0.959545	76.2136
UP_SEQ_FEATURE	domain:EGF-like 5	7	0.401376	0.109782	NM_030583, NM_019105, NM_002380, NM_001098816, NM_003062, NM_139072, NM_001142800, NM_000435	1583	42	20063	2.11234	1	0.981743	88.4044
UP_SEQ_FEATURE	domain:EGF-like 19	3	0.172018	0.12662	NM_019105, NM_001142800, NM_000435	1583	8	20063	4.75276	1	0.988033	91.8598
UP_SEQ_FEATURE	domain:EGF-like 18	3	0.172018	0.12662	NM_019105, NM_001142800, NM_000435	1583	8	20063	4.75276	1	0.988033	91.8598
UP_SEQ_FEATURE	domain:EGF-like 8	5	0.286697	0.144443	NM_030583, NM_019105, NM_002380, NM_001098816, NM_003062, NM_153366	1583	26	20063	2.43731	1	0.99159	94.4444
UP_SEQ_FEATURE	domain:EGF-like 4	8	0.458716	0.18101	NM_030583, NM_000428, NM_019105, NM_002380, NM_001098816, NM_007361, NM_003062, NM_139072, NM_001142800	1583	59	20063	1.71851	1	0.996407	97.5268
UP_SEQ_FEATURE	domain:EGF-like 6	6	0.344037	0.264374	NM_030583, NM_019105, NM_002380, NM_001098816, NM_003062, NM_139072, NM_001142800	1583	44	20063	1.72828	1	0.999343	99.6616
Annotation Cluster 46	Enrichment Score: 1.0981726690723896
Category	Term	Count	%	PValue	Genes	List Total	Pop Hits	Pop Total	Fold Enrichment	Bonferroni	Benjamini	FDR
UP_SEQ_FEATURE	domain:VWFA	11	0.630734	0.0331806	NM_018398, NM_198315, NM_030820, NM_000212, NM_001127491, NM_000888, NM_001286780, NM_001282388, NM_133376, NM_000722, NM_153366, NM_020925, NM_001130142	1583	66	20063	2.11234	1	0.838474	46.4838
INTERPRO	IPR002035:von Willebrand factor, type A	14	0.802752	0.0474688	NM_004086, NM_030583, NM_018398, NM_002380, NM_198315, NM_001272046, NM_030820, NM_000212, NM_001127491, NM_001286780, NM_000888, NM_001282388, NM_133376, NM_000722, NM_153366, NM_020925, NM_001130142	1497	97	18559	1.78932	1	0.881951	56.7064
SMART	SM00327:VWA	9	0.516055	0.322248	NM_004086, NM_030583, NM_018398, NM_002380, NM_198315, NM_001286780, NM_001272046, NM_000722, NM_030820, NM_153366, NM_001130142	908	72	10057	1.3845	1	0.962015	99.5698
Annotation Cluster 47	Enrichment Score: 1.054933003236804
Category	Term	Count	%	PValue	Genes	List Total	Pop Hits	Pop Total	Fold Enrichment	Bonferroni	Benjamini	FDR
GOTERM_CC_DIRECT	GO:0030315~T-tubule	8	0.458716	0.0351468	NM_172129, NM_003149, NM_024060, NM_020977, NM_001260508, NM_000620, NM_001204214, NM_001130976, NM_001149, NM_001148, NM_001130977	1518	38	18224	2.52743	1	0.461456	41.3217
GOTERM_CC_DIRECT	GO:0042383~sarcolemma	12	0.688073	0.0941181	NM_001711, NM_020977, NM_000620, NM_001204214, NM_003039, NM_001130976, NM_001149, NM_001148, NM_001204388, NM_001130977, NM_024060, NM_004017, NM_004015, NM_133376, NM_001079823, NM_001278717	1518	85	18224	1.69486	1	0.670393	77.0712
GOTERM_CC_DIRECT	GO:0043034~costamere	4	0.229358	0.206844	NM_024060, NM_020977, NM_004017, NM_004015, NM_001149, NM_001148	1518	19	18224	2.52743	1	0.828916	96.8342
Annotation Cluster 48	Enrichment Score: 1.0544394833395236
Category	Term	Count	%	PValue	Genes	List Total	Pop Hits	Pop Total	Fold Enrichment	Bonferroni	Benjamini	FDR
GOTERM_MF_DIRECT	GO:0005125~cytokine activity	24	1.37615	0.0219484	NM_002193, NM_000600, NM_001288826, NM_001719, NM_003392, NM_001160008, NM_001171622, NM_001171623, NM_002546, NM_020124, NM_001492, NM_001033756, NM_003469, NM_031479, NM_172219, NM_001142544, NM_001135599, NM_001025367, NM_001252, NM_003238, NM_004625, NM_003811, NM_001287044, NM_000758, NM_000757, NM_000899, NM_003004, NM_001080391, NM_001955	1416	176	16881	1.62567	1	0.648464	30.4418
KEGG_PATHWAY	hsa04060:Cytokine-cytokine receptor interaction	27	1.54817	0.0604676	NM_000600, NM_022336, NM_004887, NM_001719, NM_001206866, NM_001171622, NM_001171623, NM_002546, NM_001204458, NM_020124, NM_001033756, NM_001565, NM_001281430, NM_002996, NM_172219, NM_002185, NM_001142544, NM_001135599, NM_001025367, NM_001252, NM_003238, NM_033016, NM_004195, NM_021783, NM_001127671, NM_003811, NM_001287044, NM_000758, NM_001258215, NM_000757, NM_001278722, NM_000899	571	230	6910	1.42062	1	0.303191	56.1241
UP_KEYWORDS	Cytokine	16	0.917431	0.517315	NM_000600, NM_001288826, NM_004887, NM_001252, NM_001719, NM_003811, NM_000758, NM_000757, NM_020124, NM_001492, NM_016326, NM_001565, NM_002996, NM_172219, NM_001142544, NM_002993	1604	190	20581	1.08051	1	0.853964	99.9971
Annotation Cluster 49	Enrichment Score: 1.0518242031041067
Category	Term	Count	%	PValue	Genes	List Total	Pop Hits	Pop Total	Fold Enrichment	Bonferroni	Benjamini	FDR
INTERPRO	IPR011029:Death-like domain	17	0.974771	0.00330016	NM_001114182, NM_032977, NM_022336, NM_001230, NM_020977, NM_024110, NM_001149, NM_017852, NM_001017534, NM_001172566, NM_001148, NM_001172569, NM_022162, NM_033006, NM_014314, NM_170744, NM_001270614, NM_052819, NM_032415, NM_002546, NM_080738, NR_073052	1497	94	18559	2.24209	0.998745	0.296448	5.53147
UP_SEQ_FEATURE	domain:Death	7	0.401376	0.0537449	NM_001114182, NM_170744, NM_020977, NM_022336, NM_080738, NM_001149, NM_001148, NM_001172566, NM_001172569	1583	35	20063	2.53481	1	0.927246	64.0672
INTERPRO	IPR000488:Death domain	6	0.344037	0.147445	NM_170744, NM_020977, NM_002546, NM_080738, NM_001149, NM_001148, NM_001172566, NM_001172569	1497	35	18559	2.12528	1	0.983106	93.5814
UP_SEQ_FEATURE	domain:ZU5	3	0.172018	0.154612	NM_170744, NM_020977, NM_001149, NM_001148	1583	9	20063	4.22468	1	0.993685	95.5483
SMART	SM00218:ZU5	3	0.172018	0.191742	NM_170744, NM_020977, NM_001149, NM_001148	908	9	10057	3.692	1	0.918392	94.9306
SMART	SM00005:DEATH	5	0.286697	0.222487	NM_170744, NM_020977, NM_002546, NM_001149, NM_001148, NM_001172566, NM_001172569	908	27	10057	2.05111	1	0.915298	97.0554
INTERPRO	IPR000906:ZU5	3	0.172018	0.251457	NM_170744, NM_020977, NM_001149, NM_001148	1497	12	18559	3.09937	1	0.996002	99.3165
Annotation Cluster 50	Enrichment Score: 1.0480626504479527
Category	Term	Count	%	PValue	Genes	List Total	Pop Hits	Pop Total	Fold Enrichment	Bonferroni	Benjamini	FDR
GOTERM_BP_DIRECT	GO:0009142~nucleoside triphosphate biosynthetic process	5	0.286697	0.0260319	NR_037149, NM_174858, NM_152327, NM_001286436, NM_001286438, NR_046236	1428	14	16792	4.19968	1	0.743699	39.1579
GOTERM_MF_DIRECT	GO:0004550~nucleoside diphosphate kinase activity	5	0.286697	0.0808685	NR_037149, NM_174858, NM_152327, NM_001286436, NM_001286438, NR_046236	1416	20	16881	2.9804	1	0.882223	74.8248
GOTERM_BP_DIRECT	GO:0015949~nucleobase-containing small molecule interconversion	5	0.286697	0.158148	NR_037149, NM_001261445, NM_174858, NM_152327, NM_001286436, NM_001286438	1428	25	16792	2.35182	1	0.979951	96.0953
GOTERM_BP_DIRECT	GO:0006165~nucleoside diphosphate phosphorylation	4	0.229358	0.19293	NM_174858, NM_152327, NM_001286436, NM_001286438, NR_046236	1428	18	16792	2.61313	1	0.987542	98.2365
Annotation Cluster 51	Enrichment Score: 1.0405343507099456
Category	Term	Count	%	PValue	Genes	List Total	Pop Hits	Pop Total	Fold Enrichment	Bonferroni	Benjamini	FDR
GOTERM_BP_DIRECT	GO:0060394~negative regulation of pathway-restricted SMAD protein phosphorylation	5	0.286697	0.0147562	NM_005080, NM_005585, NM_001033083, NM_001190821, NM_001114753	1428	12	16792	4.89963	1	0.669423	24.4253
GOTERM_MF_DIRECT	GO:0034713~type I transforming growth factor beta receptor binding	3	0.172018	0.170681	NM_005585, NM_001190821, NM_001114753	1416	9	16881	3.97387	1	0.952525	95.3168
GOTERM_BP_DIRECT	GO:0030512~negative regulation of transforming growth factor beta receptor signaling pathway	8	0.458716	0.300081	NM_005080, NM_005585, NM_001281720, NM_001033083, NM_012342, NM_001190821, NM_001005362, NM_001114753	1428	64	16792	1.46989	1	0.996806	99.8795
Annotation Cluster 52	Enrichment Score: 1.0320426861662864
Category	Term	Count	%	PValue	Genes	List Total	Pop Hits	Pop Total	Fold Enrichment	Bonferroni	Benjamini	FDR
INTERPRO	IPR001715:Calponin homology domain	14	0.802752	0.0073457	NM_003186, NM_002298, NM_001289122, NM_182910, NM_001111019, NM_182913, NM_014268, NM_001105565, NM_004017, NM_004015, NM_001103, NM_024734, NM_001207018, NM_033071, NM_001113513, NM_001079874, NM_001244963	1497	76	18559	2.28374	1	0.476828	11.9193
SMART	SM00033:CH	13	0.745413	0.0139268	NM_003186, NM_002298, NM_001289122, NM_182910, NM_001111019, NM_182913, NM_001105565, NM_004017, NM_004015, NM_001103, NM_024734, NM_001207018, NM_033071, NM_001113513, NM_001079874, NM_001244963	908	66	10057	2.18163	0.996906	0.47377	17.8364
INTERPRO	IPR001589:Actinin-type, actin-binding, conserved site	6	0.344037	0.0334707	NM_182913, NM_004017, NM_004015, NM_002298, NM_001103, NM_024734, NM_182910, NM_033071	1497	23	18559	3.23412	1	0.859953	44.3469
UP_SEQ_FEATURE	repeat:Spectrin 2	6	0.344037	0.049581	NM_182913, NM_004017, NM_152592, NM_004015, NM_001103, NM_001008844, NM_182910, NM_033071	1583	26	20063	2.92478	1	0.918242	61.0219
UP_SEQ_FEATURE	repeat:Spectrin 1	6	0.344037	0.049581	NM_182913, NM_004017, NM_152592, NM_004015, NM_001103, NM_001008844, NM_182910, NM_033071	1583	26	20063	2.92478	1	0.918242	61.0219
UP_SEQ_FEATURE	domain:CH 2	6	0.344037	0.0570518	NM_182913, NM_004017, NM_004015, NM_002298, NM_001103, NM_024734, NM_182910, NM_033071	1583	27	20063	2.81645	1	0.93201	66.3239
UP_SEQ_FEATURE	domain:CH 1	6	0.344037	0.0570518	NM_182913, NM_004017, NM_004015, NM_002298, NM_001103, NM_024734, NM_182910, NM_033071	1583	27	20063	2.81645	1	0.93201	66.3239
UP_SEQ_FEATURE	domain:Actin-binding	5	0.286697	0.0675529	NM_182913, NM_004017, NM_004015, NM_001103, NM_024734, NM_182910, NM_033071	1583	20	20063	3.16851	1	0.952974	72.6341
INTERPRO	IPR018159:Spectrin/alpha-actinin	6	0.344037	0.0795386	NM_182913, NM_004017, NM_152592, NM_004015, NM_001103, NM_001008844, NM_182910, NM_033071	1497	29	18559	2.56499	1	0.938682	75.9904
UP_SEQ_FEATURE	domain:CH	7	0.401376	0.109782	NM_001111019, NM_003186, NM_014268, NM_001289122, NM_001207018, NM_001113513, NM_001079874, NM_001244963	1583	42	20063	2.11234	1	0.981743	88.4044
SMART	SM00150:SPEC	6	0.344037	0.114878	NM_182913, NM_004017, NM_152592, NM_004015, NM_001103, NM_001008844, NM_182910, NM_033071	908	29	10057	2.29158	1	0.844652	81.9026
INTERPRO	IPR002017:Spectrin repeat	5	0.286697	0.137707	NM_182913, NM_004017, NM_152592, NM_004015, NM_001103, NM_182910, NM_033071	1497	25	18559	2.47949	1	0.98055	92.1955
UP_SEQ_FEATURE	repeat:Spectrin 4	4	0.229358	0.227165	NM_182913, NM_004017, NM_004015, NM_001103, NM_182910, NM_033071	1583	21	20063	2.4141	1	0.998633	99.1556
UP_SEQ_FEATURE	repeat:Spectrin 3	4	0.229358	0.248795	NM_182913, NM_004017, NM_004015, NM_001103, NM_182910, NM_033071	1583	22	20063	2.30437	1	0.999127	99.501
UP_SEQ_FEATURE	repeat:Spectrin 8	3	0.172018	0.273642	NM_182913, NM_004017, NM_004015, NM_182910, NM_033071	1583	13	20063	2.92478	1	0.99939	99.7324
UP_SEQ_FEATURE	repeat:Spectrin 9	3	0.172018	0.273642	NM_182913, NM_004017, NM_004015, NM_182910, NM_033071	1583	13	20063	2.92478	1	0.99939	99.7324
UP_SEQ_FEATURE	repeat:Spectrin 6	3	0.172018	0.273642	NM_182913, NM_004017, NM_004015, NM_182910, NM_033071	1583	13	20063	2.92478	1	0.99939	99.7324
UP_SEQ_FEATURE	repeat:Spectrin 7	3	0.172018	0.273642	NM_182913, NM_004017, NM_004015, NM_182910, NM_033071	1583	13	20063	2.92478	1	0.99939	99.7324
UP_SEQ_FEATURE	repeat:Spectrin 5	3	0.172018	0.303818	NM_182913, NM_004017, NM_004015, NM_182910, NM_033071	1583	14	20063	2.71586	1	0.999601	99.8781
Annotation Cluster 53	Enrichment Score: 1.0302122004195113
Category	Term	Count	%	PValue	Genes	List Total	Pop Hits	Pop Total	Fold Enrichment	Bonferroni	Benjamini	FDR
INTERPRO	IPR001849:Pleckstrin homology domain	31	1.77752	0.0473996	NM_001206729, NM_006832, NM_152879, NM_032995, NM_001001550, NM_001001555, NM_013385, NM_001190728, NM_017707, NM_001005362, NM_001134999, NM_005465, NM_001271223, NM_001282741, NM_145307, NM_001282740, NM_015071, NM_001282742, NM_001113513, NM_012454, NM_020896, NM_152432, NM_001242443, NM_001134438, NM_001286247, NM_015320, NM_001122681, NM_153815, NM_052843, NM_001002034, NM_001015056, NM_0017…	1497	271	18559	1.41816	1	0.887057	56.6523
UP_SEQ_FEATURE	domain:PH	27	1.54817	0.07457	NM_001206729, NM_006832, NM_152879, NM_032995, NM_001001550, NM_001001555, NM_013385, NM_001190728, NM_017707, NM_001005362, NM_001134999, NM_005465, NM_001271223, NM_001282741, NM_001282740, NM_145307, NM_015071, NM_001282742, NM_001113513, NM_020896, NM_001242443, NM_001134438, NM_001286247, NM_015320, NM_001122681, NM_052843, NM_001002034, NM_001015056, NR_045675, NM_001135000, NM_001144875, N…	1583	245	20063	1.39673	1	0.960896	76.2081
INTERPRO	IPR011993:Pleckstrin homology-like domain	42	2.40826	0.139522	NM_001206729, NM_152879, NM_006832, NM_001001550, NM_001001555, NM_001343, NM_013385, NM_001100818, NM_001190728, NM_017707, NM_207334, NM_001134999, NM_006051, NM_001271223, NM_012454, NM_012156, NM_001242443, NM_152432, NM_001286247, NM_015320, NM_001122681, NR_045675, NM_017933, NM_172069, NM_199330, NM_018071, NM_001145812, NM_001079874, NM_001286490, NM_032995, NM_198316, NM_001005362, NM_00…	1497	427	18559	1.21942	1	0.98063	92.4733
SMART	SM00233:PH	30	1.72018	0.153522	NM_001206729, NM_006832, NM_152879, NM_032995, NM_001001550, NM_001001555, NM_013385, NM_001190728, NM_017707, NM_001005362, NM_001134999, NM_005465, NM_001271223, NM_001282741, NM_145307, NM_001282740, NM_015071, NM_001282742, NM_001113513, NM_012454, NM_020896, NM_152432, NM_001242443, NM_001134438, NM_001286247, NM_015320, NM_001122681, NM_153815, NM_052843, NM_001002034, NM_001015056, NR_0456…	908	264	10057	1.25864	1	0.883036	90.3164
Annotation Cluster 54	Enrichment Score: 1.0211655738196204
Category	Term	Count	%	PValue	Genes	List Total	Pop Hits	Pop Total	Fold Enrichment	Bonferroni	Benjamini	FDR
GOTERM_CC_DIRECT	GO:0005588~collagen type V trimer	3	0.172018	0.0196236	NM_015719, NM_000393, NM_000093	1518	3	18224	12.0053	0.999997	0.319115	25.5685
UP_SEQ_FEATURE	domain:TSP N-terminal	6	0.344037	0.0308048	NM_030582, NM_015719, NM_032888, NM_000093, NM_030820, NM_003247	1583	23	20063	3.30627	1	0.82864	43.9942
UP_KEYWORDS	Collagen	14	0.802752	0.0405045	NM_182486, NM_030582, NM_001145938, NM_015719, NM_001010908, NM_001008223, NM_030820, NM_020351, NM_133459, NM_032888, NM_005202, NM_000393, NM_001853, NM_031910, NM_000093	1604	98	20581	1.83301	1	0.265932	44.7358
UP_SEQ_FEATURE	domain:Fibrillar collagen NC1	4	0.229358	0.0500022	NM_015719, NM_032888, NM_000393, NM_000093	1583	11	20063	4.60874	1	0.917441	61.3407
SMART	SM00210:TSPN	6	0.344037	0.050558	NM_030582, NM_015719, NM_032888, NM_000093, NM_030820, NM_003247	908	23	10057	2.88939	1	0.675346	51.6522
INTERPRO	IPR000885:Fibrillar collagen, C-terminal	4	0.229358	0.0528402	NM_015719, NM_032888, NM_000393, NM_000093	1497	11	18559	4.50817	1	0.8983	60.7224
INTERPRO	IPR008160:Collagen triple helix repeat	12	0.688073	0.0643601	NM_030582, NM_182486, NM_015719, NM_001010908, NM_030820, NM_020351, NM_133459, NM_000393, NM_032888, NM_005202, NM_001853, NM_031910, NM_000093	1497	82	18559	1.81426	1	0.917069	68.1829
SMART	SM00038:COLFI	4	0.229358	0.0697144	NM_015719, NM_032888, NM_000393, NM_000093	908	11	10057	4.02763	1	0.774319	63.6608
UP_SEQ_FEATURE	propeptide:C-terminal propeptide	3	0.172018	0.12662	NM_032888, NM_000393, NM_000093	1583	8	20063	4.75276	1	0.988033	91.8598
UP_SEQ_FEATURE	region of interest:Triple-helical region	4	0.229358	0.270714	NM_015719, NM_005202, NM_032888, NM_000093	1583	23	20063	2.20418	1	0.999414	99.7117
GOTERM_BP_DIRECT	GO:0030199~collagen fibril organization	5	0.286697	0.425884	NM_001135599, NM_015719, NM_019105, NM_000393, NM_003238, NM_000093	1428	39	16792	1.50758	1	0.999551	99.9971
KEGG_PATHWAY	hsa04974:Protein digestion and absorption	9	0.516055	0.441599	NM_030582, NM_015719, NM_032888, NM_000393, NM_001853, NR_049767, NM_018593, NM_000093, NM_030820	571	88	6910	1.23766	1	0.746591	99.9545
GOTERM_BP_DIRECT	GO:0043588~skin development	4	0.229358	0.560958	NM_015719, NM_000393, NM_000093, NM_025074	1428	34	16792	1.38342	1	0.999951	100
Annotation Cluster 55	Enrichment Score: 1.0194824510092837
Category	Term	Count	%	PValue	Genes	List Total	Pop Hits	Pop Total	Fold Enrichment	Bonferroni	Benjamini	FDR
GOTERM_CC_DIRECT	GO:0016942~insulin-like growth factor binding protein complex	3	0.172018	0.0196236	NM_000599, NM_000598, NM_001111285	1518	3	18224	12.0053	0.999997	0.319115	25.5685
GOTERM_CC_DIRECT	GO:0042567~insulin-like growth factor ternary complex	3	0.172018	0.0370876	NM_000599, NM_000598, NM_001111285	1518	4	18224	9.00395	1	0.462158	43.0559
GOTERM_BP_DIRECT	GO:0043568~positive regulation of insulin-like growth factor receptor signaling pathway	3	0.172018	0.304236	NM_000599, NM_000598, NM_001111285	1428	13	16792	2.71364	1	0.996914	99.8923
BIOCARTA	h_ghrelinPathway:Ghrelin: Regulation of Food Intake and Energy Homeostasis	3	0.172018	0.377445	NM_000599, NM_000598, NM_001111285	163	13	1625	2.30061	1	0.987328	99.7513
Annotation Cluster 56	Enrichment Score: 1.0172050900990854
Category	Term	Count	%	PValue	Genes	List Total	Pop Hits	Pop Total	Fold Enrichment	Bonferroni	Benjamini	FDR
GOTERM_MF_DIRECT	GO:0004622~lysophospholipase activity	9	0.516055	0.000706716	NM_001166111, NM_024829, NM_153021, NM_024307, NM_001206670, NM_024420, NM_178034, NM_001279360, NM_001165994	1416	25	16881	4.29178	0.606427	0.17014	1.14971
KEGG_PATHWAY	hsa00590:Arachidonic acid metabolism	13	0.745413	0.0041544	NM_001195737, NM_178034, NM_002084, NM_001271165, NM_001130966, NM_003560, NM_000775, NM_153021, NM_001206670, NM_024420, NM_004121, NM_000963, NM_004878, NM_001199562, NM_001271367, NM_001099781	571	62	6910	2.53743	0.685675	0.0793417	5.35002
INTERPRO	IPR016035:Acyl transferase/acyl hydrolase/lysophospholipase	6	0.344037	0.0119096	NM_025225, NM_001166111, NM_003560, NM_001206670, NM_024420, NM_178034, NM_001199562	1497	18	18559	4.13249	1	0.592129	18.6366
GOTERM_MF_DIRECT	GO:0004623~phospholipase A2 activity	8	0.458716	0.0125842	NM_025225, NM_003560, NM_024829, NM_153021, NM_001206670, NM_024420, NM_004585, NM_178034, NM_001199562	1416	31	16881	3.07654	1	0.584865	18.7098
GOTERM_BP_DIRECT	GO:0036151~phosphatidylcholine acyl-chain remodeling	7	0.401376	0.023358	NM_003560, NM_001282634, NM_024829, NM_153021, NM_001206670, NM_024420, NM_178034, NM_001199562	1428	27	16792	3.04866	1	0.729953	35.9331
KEGG_PATHWAY	hsa00591:Linoleic acid metabolism	6	0.344037	0.0856819	NM_003560, NM_000775, NM_153021, NM_001206670, NM_024420, NM_178034, NM_001199562	571	29	6910	2.50377	1	0.374907	69.3674
INTERPRO	IPR002642:Lysophospholipase, catalytic domain	3	0.172018	0.103912	NM_001206670, NM_024420, NM_178034	1497	7	18559	5.3132	1	0.965253	84.873
UP_KEYWORDS	Lipid degradation	13	0.745413	0.121841	NM_025225, NM_020386, NM_001807, NM_178034, NM_003560, NM_001166111, NM_139248, NM_001011709, NM_024829, NM_153021, NM_001206670, NM_024420, NM_004585, NM_001199562	1604	106	20581	1.57362	1	0.489187	84.4877
SMART	SM00022:PLAc	3	0.172018	0.125866	NM_001206670, NM_024420, NM_178034	908	7	10057	4.74685	1	0.861847	84.8078
UP_SEQ_FEATURE	domain:PLA2c	3	0.172018	0.12662	NM_001206670, NM_024420, NM_178034	1583	8	20063	4.75276	1	0.988033	91.8598
GOTERM_BP_DIRECT	GO:0036152~phosphatidylethanolamine acyl-chain remodeling	5	0.286697	0.141798	NM_003560, NM_024829, NM_001206670, NM_024420, NM_178034, NM_001199562	1428	24	16792	2.44981	1	0.975137	94.3901
KEGG_PATHWAY	hsa00592:alpha-Linolenic acid metabolism	5	0.286697	0.146143	NM_003560, NM_153021, NM_001206670, NM_024420, NM_178034, NM_001199562	571	25	6910	2.42032	1	0.46605	87.5906
GOTERM_BP_DIRECT	GO:0036149~phosphatidylinositol acyl-chain remodeling	4	0.229358	0.149657	NM_024829, NM_001206670, NM_024420, NM_178034	1428	16	16792	2.93978	1	0.978399	95.2827
KEGG_PATHWAY	hsa00565:Ether lipid metabolism	7	0.401376	0.162796	NM_176895, NM_003560, NM_153021, NM_001206670, NM_024420, NM_178034, NM_001128174, NM_001199562	571	45	6910	1.88247	1	0.491696	90.433
KEGG_PATHWAY	hsa04664:Fc epsilon RI signaling pathway	9	0.516055	0.195435	NM_000758, NM_001206729, NM_004985, NM_153047, NM_001206670, NM_024420, NM_005465, NM_178034, NM_033360, NM_002037, NM_002753, NM_001079874	571	68	6910	1.60168	1	0.534767	94.3418
GOTERM_MF_DIRECT	GO:0008970~phosphatidylcholine 1-acylhydrolase activity	3	0.172018	0.234038	NM_001206670, NM_024420, NM_178034	1416	11	16881	3.25135	1	0.976275	98.7236
KEGG_PATHWAY	hsa00564:Glycerophospholipid metabolism	11	0.630734	0.255944	NM_176895, NM_001166111, NM_003560, NM_152879, NM_015831, NM_001256421, NM_153021, NM_001206670, NM_024420, NM_178034, NM_001279360, NM_001199562	571	95	6910	1.40124	1	0.615445	97.9853
GOTERM_BP_DIRECT	GO:0006644~phospholipid metabolic process	7	0.401376	0.308855	NM_176895, NM_024829, NM_001206670, NM_024420, NM_004585, NM_178034, NM_001146054	1428	54	16792	1.52433	1	0.997109	99.905
GOTERM_BP_DIRECT	GO:0009395~phospholipid catabolic process	3	0.172018	0.33659	NM_001206670, NM_024420, NM_178034	1428	14	16792	2.51981	1	0.998158	99.9561
KEGG_PATHWAY	hsa04370:VEGF signaling pathway	7	0.401376	0.389721	NM_001206729, NM_001025367, NM_178034, NM_001287044, NM_004985, NM_001171622, NM_001171623, NM_001206670, NM_001033756, NM_024420, NM_005465, NM_000963, NM_033360	571	61	6910	1.38871	1	0.716209	99.853
GOTERM_BP_DIRECT	GO:0016042~lipid catabolic process	9	0.516055	0.435997	NM_025225, NM_139248, NM_003560, NM_001011709, NM_024829, NM_020386, NM_001048230, NM_153021, NM_004585, NM_001199562	1428	85	16792	1.24508	1	0.999595	99.9979
GOTERM_BP_DIRECT	GO:0036150~phosphatidylserine acyl-chain remodeling	3	0.172018	0.459909	NM_001206670, NM_024420, NM_178034	1428	18	16792	1.95985	1	0.999727	99.9991
UP_SEQ_FEATURE	domain:C2	8	0.458716	0.471217	NM_001282645, NM_207322, NM_001144969, NM_006257, NM_001136263, NM_001206670, NM_024420, NM_001164720, NM_178034	1583	82	20063	1.23649	1	0.99999	99.9993
Annotation Cluster 57	Enrichment Score: 0.9981132705681919
Category	Term	Count	%	PValue	Genes	List Total	Pop Hits	Pop Total	Fold Enrichment	Bonferroni	Benjamini	FDR
GOTERM_BP_DIRECT	GO:0010887~negative regulation of cholesterol storage	3	0.172018	0.0859897	NM_004915, NM_005502, NM_138711	1428	6	16792	5.87955	1	0.925815	81.618
GOTERM_BP_DIRECT	GO:0010745~negative regulation of macrophage derived foam cell differentiation	4	0.229358	0.0920934	NM_004915, NM_005502, NM_000212, NM_138711	1428	13	16792	3.61819	1	0.9367	83.7977
BIOCARTA	h_nuclearRsPathway:Nuclear Receptors in Lipid Metabolism and Toxicity	7	0.401376	0.127934	NM_001171818, NM_001099772, NM_003786, NM_001171819, NM_004915, NM_001144070, NM_001024809, NM_001171820, NM_005502, NM_138711	163	35	1625	1.99387	1	0.97342	82.3094
Annotation Cluster 58	Enrichment Score: 0.9702130057465275
Category	Term	Count	%	PValue	Genes	List Total	Pop Hits	Pop Total	Fold Enrichment	Bonferroni	Benjamini	FDR
GOTERM_BP_DIRECT	GO:0035987~endodermal cell differentiation	7	0.401376	0.023358	NM_001017402, NM_004994, NM_004530, NM_000885, NM_054034, NM_020351, NM_001127491	1428	27	16792	3.04866	1	0.729953	35.9331
UP_SEQ_FEATURE	domain:Fibronectin type-II 1	3	0.172018	0.0529171	NM_004994, NM_004530, NM_054034	1583	5	20063	7.60442	1	0.926542	63.4803
UP_SEQ_FEATURE	domain:Fibronectin type-II 2	3	0.172018	0.0529171	NM_004994, NM_004530, NM_054034	1583	5	20063	7.60442	1	0.926542	63.4803
INTERPRO	IPR013806:Kringle-like fold	5	0.286697	0.202235	NM_004560, NM_004994, NM_004530, NM_002658, NM_054034	1497	29	18559	2.13749	1	0.991405	97.9542
INTERPRO	IPR000562:Fibronectin, type II, collagen-binding	3	0.172018	0.313224	NM_004994, NM_004530, NM_054034	1497	14	18559	2.6566	1	0.99781	99.8448
SMART	SM00059:FN2	3	0.172018	0.364235	NM_004994, NM_004530, NM_054034	908	14	10057	2.37343	1	0.966387	99.8244
Annotation Cluster 59	Enrichment Score: 0.9380759016881189
Category	Term	Count	%	PValue	Genes	List Total	Pop Hits	Pop Total	Fold Enrichment	Bonferroni	Benjamini	FDR
KEGG_PATHWAY	hsa04920:Adipocytokine signaling pathway	12	0.688073	0.027124	NM_001206729, NM_001145136, NM_080601, NM_001286710, NM_001243116, NM_001286712, NM_152245, NM_002753, NM_001282645, NM_006252, NR_028581, NM_006257, NM_004563, NM_005465, NM_001995, NM_016203, NM_000455, NM_001018073	571	70	6910	2.07456	0.999521	0.201358	30.4549
KEGG_PATHWAY	hsa04152:AMPK signaling pathway	14	0.802752	0.204565	NM_001206729, NM_001145136, NM_000507, NM_152245, NM_138711, NM_003837, NM_003914, NM_001111285, NM_052854, NR_028581, NM_006252, NM_004563, NM_005465, NM_001111046, NM_000455, NM_001111047, NM_016203, NM_145332, NM_001018073, NM_001111045	571	122	6910	1.38871	1	0.548559	95.1336
KEGG_PATHWAY	hsa04931:Insulin resistance	12	0.688073	0.276431	NM_001206729, NM_001145136, NM_000600, NM_080601, NM_152245, NM_032951, NM_002753, NM_001282645, NM_052854, NR_028581, NM_006252, NM_006257, NM_004563, NM_005465, NM_016203, NM_001018073	571	108	6910	1.34462	1	0.631914	98.6067
Annotation Cluster 60	Enrichment Score: 0.9192028903537802
Category	Term	Count	%	PValue	Genes	List Total	Pop Hits	Pop Total	Fold Enrichment	Bonferroni	Benjamini	FDR
UP_KEYWORDS	Oxidoreductase	58	3.32569	0.0427118	NM_152443, NM_031938, NM_152444, NM_001195737, NM_018411, NM_001174097, NM_001281738, NM_001271165, NM_001195226, NM_001130966, NM_001261445, NM_000784, NM_001258013, NM_001031719, NM_001271367, NR_073004, NM_001135168, NM_170697, NM_001135167, NM_016229, NM_206918, NM_001193460, NM_003888, NM_178033, NM_005144, NM_001270691, NM_001193635, NM_016373, NM_001039845, NM_182904, NM_001256397, NM_2033…	1604	582	20581	1.2787	1	0.268	46.5316
GOTERM_BP_DIRECT	GO:0055114~oxidation-reduction process	58	3.32569	0.173537	NM_152443, NM_031938, NM_152444, NM_001195737, NM_018411, NM_001174097, NM_001271165, NM_001195226, NM_001130966, NM_001289797, NM_001261445, NM_000784, NM_020142, NM_001258013, NM_001146054, NM_001031719, NM_001271367, NR_073004, NM_001135168, NM_170697, NM_001135167, NM_001242767, NM_016229, NM_206918, NM_001193460, NM_003888, NM_178033, NM_005144, NM_001270691, NM_001193635, NM_016373, NM_1829…	1428	592	16792	1.15207	1	0.985041	97.2417
GOTERM_MF_DIRECT	GO:0016491~oxidoreductase activity	21	1.20413	0.23575	NM_152444, NM_018411, NM_001281738, NM_000695, NM_001098523, NM_001261445, NM_175841, NM_001258013, NM_001146054, NM_024705, NM_001031719, NM_001135168, NM_001135167, NM_170697, NM_001353, NM_016229, NM_003888, NM_005144, NM_001267869, NM_001270691, NM_000689, NM_001193635, NM_016373, NM_000691, NM_203315, NM_001025161, NM_001031615, NM_022073	1416	200	16881	1.25177	1	0.976077	98.7694
Annotation Cluster 61	Enrichment Score: 0.9107482610621133
Category	Term	Count	%	PValue	Genes	List Total	Pop Hits	Pop Total	Fold Enrichment	Bonferroni	Benjamini	FDR
INTERPRO	IPR027267:Arfaptin homology (AH) domain/BAR domain	6	0.344037	0.0795386	NM_001199944, NM_001001669, NM_001039583, NM_017707, NM_139316, NM_003027	1497	29	18559	2.56499	1	0.938682	75.9904
INTERPRO	IPR004148:BAR domain	4	0.229358	0.133289	NM_001199944, NM_001001669, NM_139316, NM_003027	1497	16	18559	3.09937	1	0.978821	91.4777
UP_SEQ_FEATURE	domain:BAR	4	0.229358	0.145556	NM_001199944, NM_001001669, NM_139316, NM_003027	1583	17	20063	2.98213	1	0.991609	94.5767
SMART	SM00721:BAR	4	0.229358	0.147436	NM_001199944, NM_001001669, NM_139316, NM_003027	908	15	10057	2.9536	1	0.879956	89.2942
Annotation Cluster 62	Enrichment Score: 0.906146181387142
Category	Term	Count	%	PValue	Genes	List Total	Pop Hits	Pop Total	Fold Enrichment	Bonferroni	Benjamini	FDR
INTERPRO	IPR017855:SMAD domain-like	5	0.286697	0.0349377	NM_001206696, NM_001127217, NM_005585, NM_001572, NM_001190821	1497	16	18559	3.87421	1	0.841638	45.7833
INTERPRO	IPR003619:MAD homology 1, Dwarfin-type	4	0.229358	0.0663534	NM_001271044, NM_001127217, NM_005585, NM_001190821	1497	12	18559	4.13249	1	0.919769	69.3298
SMART	SM00523:DWA	4	0.229358	0.0869353	NM_001271044, NM_001127217, NM_005585, NM_001190821	908	12	10057	3.692	1	0.803907	72.0293
UP_SEQ_FEATURE	domain:MH1	3	0.172018	0.12662	NM_001127217, NM_005585, NM_001190821	1583	8	20063	4.75276	1	0.988033	91.8598
UP_SEQ_FEATURE	domain:MH2	3	0.172018	0.12662	NM_001127217, NM_005585, NM_001190821	1583	8	20063	4.75276	1	0.988033	91.8598
INTERPRO	IPR013019:MAD homology, MH1	3	0.172018	0.131381	NM_001127217, NM_005585, NM_001190821	1497	8	18559	4.64905	1	0.978651	91.149
INTERPRO	IPR013790:Dwarfin	3	0.172018	0.131381	NM_001127217, NM_005585, NM_001190821	1497	8	18559	4.64905	1	0.978651	91.149
INTERPRO	IPR001132:SMAD domain, Dwarfin-type	3	0.172018	0.131381	NM_001127217, NM_005585, NM_001190821	1497	8	18559	4.64905	1	0.978651	91.149
SMART	SM00524:DWB	3	0.172018	0.158159	NM_001127217, NM_005585, NM_001190821	908	8	10057	4.1535	1	0.883452	91.0336
GOTERM_BP_DIRECT	GO:0001657~ureteric bud development	6	0.344037	0.218033	NM_001127217, NM_005585, NM_001174063, NM_001174065, NM_001174066, NM_001024809, NM_001719, NM_001190821, NM_023106	1428	38	16792	1.8567	1	0.990665	99.0275
INTERPRO	IPR008984:SMAD/FHA domain	6	0.344037	0.426395	NM_001206696, NM_001127217, NM_005585, NM_001572, NM_175069, NM_001190821, NM_001195250	1497	53	18559	1.40349	1	0.999544	99.993
Annotation Cluster 63	Enrichment Score: 0.8964920193585286
Category	Term	Count	%	PValue	Genes	List Total	Pop Hits	Pop Total	Fold Enrichment	Bonferroni	Benjamini	FDR
GOTERM_BP_DIRECT	GO:0010862~positive regulation of pathway-restricted SMAD protein phosphorylation	10	0.573394	0.0183334	NM_001135599, NM_139007, NM_002193, NM_001008712, NM_001288826, NM_001343, NM_001492, NM_003238, NM_031479, NM_001719, NM_001008710, NM_001114753	1428	48	16792	2.44981	1	0.688784	29.4305
GOTERM_BP_DIRECT	GO:0060395~SMAD protein signal transduction	11	0.630734	0.035215	NM_001135599, NM_004560, NM_002193, NM_001127217, NM_001288826, NM_001492, NM_003238, NM_031479, NM_001719, NM_001242796, NM_003380, NM_005252	1428	62	16792	2.08629	1	0.803739	49.102
GOTERM_BP_DIRECT	GO:0048468~cell development	8	0.458716	0.0493916	NM_001206696, NM_005360, NM_002193, NM_001288826, NM_001282903, NM_001031804, NM_001492, NM_031479, NM_012186	1428	40	16792	2.35182	1	0.857685	61.4883
INTERPRO	IPR015615:Transforming growth factor-beta-related	6	0.344037	0.110966	NM_001135599, NM_002193, NM_001288826, NM_001492, NM_003238, NM_031479, NM_001719	1497	32	18559	2.32452	1	0.969674	86.7971
INTERPRO	IPR017948:Transforming growth factor beta, conserved site	6	0.344037	0.110966	NM_001135599, NM_002193, NM_001288826, NM_001492, NM_003238, NM_031479, NM_001719	1497	32	18559	2.32452	1	0.969674	86.7971
INTERPRO	IPR001839:Transforming growth factor-beta, C-terminal	6	0.344037	0.174228	NM_001135599, NM_002193, NM_001288826, NM_001492, NM_003238, NM_031479, NM_001719	1497	37	18559	2.0104	1	0.98768	96.2948
SMART	SM00204:TGFB	6	0.344037	0.220755	NM_001135599, NM_002193, NM_001288826, NM_001492, NM_003238, NM_031479, NM_001719	908	36	10057	1.846	1	0.918444	96.9621
GOTERM_MF_DIRECT	GO:0005160~transforming growth factor beta receptor binding	6	0.344037	0.2741	NM_001135599, NM_002193, NM_001288826, NM_001492, NM_003238, NM_031479, NM_001719	1416	42	16881	1.70309	1	0.982799	99.4699
GOTERM_BP_DIRECT	GO:0043408~regulation of MAPK cascade	5	0.286697	0.46469	NM_002193, NM_001288826, NM_001492, NM_031479, NM_032017	1428	41	16792	1.43404	1	0.999745	99.9992
INTERPRO	IPR001111:Transforming growth factor-beta, N-terminal	3	0.172018	0.563604	NM_001135599, NM_002193, NM_003238, NM_001719	1497	23	18559	1.61706	1	0.999945	99.9999
Annotation Cluster 64	Enrichment Score: 0.894946799046124
Category	Term	Count	%	PValue	Genes	List Total	Pop Hits	Pop Total	Fold Enrichment	Bonferroni	Benjamini	FDR
GOTERM_MF_DIRECT	GO:0005088~Ras guanyl-nucleotide exchange factor activity	19	1.08945	0.00716337	NM_001174063, NM_213647, NM_001174065, NM_004883, NM_001174066, NM_007023, NM_033016, NM_001160008, NM_002037, NM_153815, NM_152545, NM_000758, NM_000459, NM_172129, NM_001278351, NM_001243738, NM_153047, NM_000899, NM_001103, NM_033143, NM_172084, NM_001945, NM_023106	1416	115	16881	1.96966	0.999924	0.468561	11.0941
GOTERM_BP_DIRECT	GO:0014066~regulation of phosphatidylinositol 3-kinase signaling	13	0.745413	0.0312311	NM_001174063, NM_213647, NM_001174065, NM_080601, NM_004883, NM_001174066, NM_033016, NM_001024912, NM_001160008, NM_015568, NM_002037, NM_001278351, NM_153047, NM_000899, NM_033143, NM_001945, NM_023106	1428	78	16792	1.95985	1	0.791216	44.9934
GOTERM_MF_DIRECT	GO:0046934~phosphatidylinositol-4,5-bisphosphate 3-kinase activity	11	0.630734	0.0324643	NM_001174063, NM_080601, NM_213647, NM_001174065, NM_004883, NM_001174066, NM_033016, NM_001160008, NM_002037, NM_001278351, NM_153047, NM_000899, NM_033143, NM_001945, NM_023106	1416	62	16881	2.11512	1	0.711696	41.715
GOTERM_BP_DIRECT	GO:0046854~phosphatidylinositol phosphorylation	13	0.745413	0.100801	NM_001005911, NM_001005910, NM_001174063, NM_213647, NM_001174065, NM_080601, NM_004883, NM_001174066, NM_033016, NM_001160008, NM_002037, NM_001278351, NM_153047, NM_000899, NM_033143, NM_001135219, NM_001945, NM_023106	1428	94	16792	1.62626	1	0.943447	86.4877
GOTERM_MF_DIRECT	GO:0004713~protein tyrosine kinase activity	16	0.917431	0.146513	NM_003845, NM_001251902, NM_001174063, NM_213647, NM_001174065, NM_004883, NM_001174066, NM_001160008, NM_005975, NM_002037, NM_001256358, NM_000758, NM_000459, NM_001202546, NM_153047, NM_003995, NM_033143, NM_001288719, NM_001945, NM_003152, NR_104115, NM_015633, NM_023106	1416	133	16881	1.43418	1	0.942874	92.508
GOTERM_BP_DIRECT	GO:0018108~peptidyl-tyrosine phosphorylation	18	1.03211	0.15393	NM_003845, NM_001174063, NM_213647, NM_001174065, NM_004883, NM_001174066, NM_001178124, NM_033016, NM_001160008, NM_001080826, NM_002037, NM_000758, NM_004560, NM_000459, NM_001258215, NM_001202546, NM_153047, NM_033143, NM_001288719, NM_001945, NM_003152, NR_104115, NM_015633, NM_023106	1428	153	16792	1.38342	1	0.979624	95.7098
GOTERM_BP_DIRECT	GO:0048015~phosphatidylinositol-mediated signaling	13	0.745413	0.188323	NM_001174063, NM_001243194, NM_080601, NM_213647, NM_001174065, NM_004883, NM_001174066, NM_033016, NM_001160008, NM_002037, NM_001111285, NM_001278351, NM_153047, NM_000899, NM_033143, NM_001945, NM_023106	1428	106	16792	1.44215	1	0.986798	98.0369
GOTERM_BP_DIRECT	GO:0000165~MAPK cascade	26	1.49083	0.301042	NM_001270992, NM_148976, NM_001160008, NM_001270991, NM_001270990, NM_002037, NM_001242639, NM_001242638, NM_001257198, NM_000459, NM_004985, NM_153047, NM_001281720, NM_033143, NM_003469, NM_001945, NM_001270989, NM_023106, NM_033360, NM_001278708, NM_001174063, NM_001174065, NM_213647, NM_001174066, NM_004883, NM_033016, NM_001199774, NM_153815, NR_034059, NM_000758, NM_172129, NM_001278351, NM…	1428	262	16792	1.16693	1	0.996747	99.8826
GOTERM_MF_DIRECT	GO:0016303~1-phosphatidylinositol-3-kinase activity	5	0.286697	0.491464	NM_001174063, NM_001278351, NM_001174065, NM_213647, NM_080601, NM_001174066, NM_033143, NM_023106	1416	43	16881	1.38623	1	0.996947	99.9984
UP_KEYWORDS	Tyrosine-protein kinase	10	0.573394	0.511608	NM_003845, NM_001251902, NM_001174063, NM_213647, NM_001174065, NM_001174066, NM_001080826, NM_005975, NM_001202521, NM_002037, NM_001256358, NM_004560, NM_000459, NM_153047, NR_104115, NM_023106	1604	112	20581	1.14563	1	0.850909	99.9966
GOTERM_BP_DIRECT	GO:0036092~phosphatidylinositol-3-phosphate biosynthetic process	5	0.286697	0.607923	NM_001174063, NM_001278351, NM_001174065, NM_213647, NM_080601, NM_001174066, NM_033143, NM_023106	1428	49	16792	1.19991	1	0.999981	100
Annotation Cluster 65	Enrichment Score: 0.872629548433898
Category	Term	Count	%	PValue	Genes	List Total	Pop Hits	Pop Total	Fold Enrichment	Bonferroni	Benjamini	FDR
UP_SEQ_FEATURE	domain:Fibronectin type-III 13	4	0.229358	0.0500022	NM_019105, NM_001144952, NM_152744, NM_054034	1583	11	20063	4.60874	1	0.917441	61.3407
UP_SEQ_FEATURE	domain:Fibronectin type-III 11	4	0.229358	0.0500022	NM_019105, NM_001144952, NM_152744, NM_054034	1583	11	20063	4.60874	1	0.917441	61.3407
UP_SEQ_FEATURE	domain:Fibronectin type-III 10	4	0.229358	0.0500022	NM_019105, NM_001144952, NM_152744, NM_054034	1583	11	20063	4.60874	1	0.917441	61.3407
UP_SEQ_FEATURE	domain:Fibronectin type-III 5	8	0.458716	0.0671076	NM_001258215, NM_019105, NM_001143963, NM_001144952, NM_152744, NM_054034, NM_001242639, NM_001127671, NM_001242638	1583	46	20063	2.20418	1	0.953611	72.3909
UP_SEQ_FEATURE	domain:Fibronectin type-III 4	9	0.516055	0.120942	NM_052843, NM_001258215, NM_019105, NM_001143963, NM_001144952, NM_001271223, NM_152744, NM_054034, NM_001242639, NM_001127671, NM_001242638	1583	63	20063	1.81058	1	0.987226	90.8214
UP_SEQ_FEATURE	domain:Fibronectin type-III 3	11	0.630734	0.124129	NM_052843, NM_000459, NM_001258215, NM_019105, NM_001143963, NM_001144952, NM_001271223, NM_152744, NM_033254, NM_054034, NM_001242639, NM_001127671, NM_001242638	1583	84	20063	1.6597	1	0.987339	91.4187
INTERPRO	IPR003961:Fibronectin, type III	22	1.26147	0.162957	NM_024333, NM_019055, NM_001143963, NM_015163, NM_152744, NM_013231, NM_054034, NM_004445, NM_001242639, NM_052978, NM_001242638, NM_001127671, NM_001206866, NM_052843, NM_000459, NM_022823, NM_015429, NM_001258215, NM_024997, NM_001280794, NM_019105, NR_045815, NM_001278722, NM_001144952, NM_001271223, NM_033254, NM_002185	1497	207	18559	1.3176	1	0.986849	95.3209
UP_SEQ_FEATURE	domain:Fibronectin type-III 2	15	0.860092	0.164152	NM_019055, NM_001143963, NM_152744, NM_054034, NM_004445, NM_001242639, NM_001242638, NM_001127671, NM_052843, NM_000459, NM_015429, NM_001258215, NM_019105, NM_001280794, NM_001278722, NM_001144952, NM_001271223, NM_033254	1583	133	20063	1.4294	1	0.994929	96.3925
UP_SEQ_FEATURE	domain:Fibronectin type-III 9	4	0.229358	0.165007	NM_019105, NM_001144952, NM_152744, NM_054034	1583	18	20063	2.81645	1	0.994879	96.4602
UP_SEQ_FEATURE	domain:Fibronectin type-III 1	15	0.860092	0.170878	NM_019055, NM_001143963, NM_152744, NM_054034, NM_004445, NM_001242639, NM_001242638, NM_001127671, NM_052843, NM_000459, NM_015429, NM_001258215, NM_019105, NM_001280794, NM_001278722, NM_001144952, NM_001271223, NM_033254	1583	134	20063	1.41874	1	0.995481	96.894
UP_SEQ_FEATURE	domain:Fibronectin type-III 12	3	0.172018	0.183622	NM_019105, NM_001144952, NM_152744	1583	10	20063	3.80221	1	0.996578	97.6689
SMART	SM00060:FN3	18	1.03211	0.193545	NM_024333, NM_019055, NM_001143963, NM_015163, NM_152744, NM_054034, NM_004445, NM_001242639, NM_052978, NM_001242638, NM_001127671, NM_001206866, NM_052843, NM_000459, NM_022823, NM_015429, NM_001258215, NM_019105, NM_001280794, NM_001144952, NM_001271223, NM_033254	908	150	10057	1.32912	1	0.908849	95.0867
UP_SEQ_FEATURE	domain:Fibronectin type-III 6	5	0.286697	0.242874	NM_019105, NM_001144952, NM_152744, NM_054034, NM_001127671	1583	32	20063	1.98032	1	0.999072	99.4229
UP_SEQ_FEATURE	domain:Fibronectin type-III 7	4	0.229358	0.315054	NM_019105, NM_001144952, NM_152744, NM_054034	1583	25	20063	2.02785	1	0.999693	99.9098
UP_SEQ_FEATURE	domain:Fibronectin type-III 8	4	0.229358	0.315054	NM_019105, NM_001144952, NM_152744, NM_054034	1583	25	20063	2.02785	1	0.999693	99.9098
Annotation Cluster 66	Enrichment Score: 0.8639758592755333
Category	Term	Count	%	PValue	Genes	List Total	Pop Hits	Pop Total	Fold Enrichment	Bonferroni	Benjamini	FDR
UP_KEYWORDS	Hemostasis	9	0.516055	0.0306954	NM_006528, NM_001127705, NM_002658, NM_000488, NM_001032281, NM_001271004, NM_000412, NM_001256566, NM_001032295, NM_001278923	1604	48	20581	2.40582	1	0.223166	36.0559
UP_KEYWORDS	Blood coagulation	9	0.516055	0.0306954	NM_006528, NM_001127705, NM_002658, NM_000488, NM_001032281, NM_001271004, NM_000412, NM_001256566, NM_001032295, NM_001278923	1604	48	20581	2.40582	1	0.223166	36.0559
UP_KEYWORDS	Fibrinolysis	3	0.172018	0.124028	NM_002658, NM_000412, NM_001032295	1604	8	20581	4.81164	1	0.484938	85.0326
KEGG_PATHWAY	hsa04610:Complement and coagulation cascades	9	0.516055	0.206343	NM_001127705, NM_172359, NM_002658, NM_000710, NM_000623, NM_000488, NM_001032281, NM_000186, NM_001032295	571	69	6910	1.57847	1	0.547592	95.2752
GOTERM_BP_DIRECT	GO:0007596~blood coagulation	17	0.974771	0.500001	NM_006528, NM_006216, NM_001136528, NM_001127705, NM_002658, NM_001142678, NM_014600, NM_004670, NM_000212, NM_001256566, NM_002037, NM_001278923, NM_003532, NM_153047, NM_000488, NM_001032281, NM_001271004, NM_003535, NM_001145812, NM_002731, NR_073116	1428	184	16792	1.08644	1	0.999852	99.9998
GOTERM_BP_DIRECT	GO:0042730~fibrinolysis	3	0.172018	0.543149	NM_002658, NM_000412, NM_001032295	1428	21	16792	1.67987	1	0.999926	100
Annotation Cluster 67	Enrichment Score: 0.8501322174979515
Category	Term	Count	%	PValue	Genes	List Total	Pop Hits	Pop Total	Fold Enrichment	Bonferroni	Benjamini	FDR
INTERPRO	IPR004724:Epithelial sodium channel	4	0.229358	0.0142886	NM_001159575, NM_183377, NM_001039, NM_000336	1497	7	18559	7.08426	1	0.646109	21.9437
OMIM_DISEASE	264350~Pseudohypoaldosteronism, type I	3	0.172018	0.017199	NM_001159575, NM_001039, NM_000336	370	3	4740	12.8108	0.999982	0.999982	22.7399
INTERPRO	IPR020903:Na+ channel, amiloride-sensitive, conserved site	4	0.229358	0.021506	NM_001159575, NM_183377, NM_001039, NM_000336	1497	8	18559	6.19873	1	0.768828	31.2193
GOTERM_MF_DIRECT	GO:0015280~ligand-gated sodium channel activity	4	0.229358	0.0238787	NM_001159575, NM_183377, NM_001039, NM_000336	1416	8	16881	5.96081	1	0.642396	32.6535
INTERPRO	IPR001873:Na+ channel, amiloride-sensitive	4	0.229358	0.0303548	NM_001159575, NM_183377, NM_001039, NM_000336	1497	9	18559	5.50998	1	0.848596	41.1764
GOTERM_CC_DIRECT	GO:0034706~sodium channel complex	3	0.172018	0.0584368	NM_001159575, NM_001039, NM_000336	1518	5	18224	7.20316	1	0.544549	59.2276
UP_KEYWORDS	Sodium channel	6	0.344037	0.0707747	NM_001159575, NM_183377, NM_001039, NM_174934, NM_000336, NM_001177984	1604	29	20581	2.6547	1	0.370799	65.105
GOTERM_MF_DIRECT	GO:0050699~WW domain binding	6	0.344037	0.113288	NM_001159575, NM_152278, NM_001039, NM_000336, NM_003722, NM_001005362	1416	31	16881	2.30741	1	0.919324	86.0078
GOTERM_BP_DIRECT	GO:0050891~multicellular organismal water homeostasis	3	0.172018	0.143451	NM_001159575, NM_001039, NM_000336	1428	8	16792	4.40966	1	0.975794	94.5902
KEGG_PATHWAY	hsa04960:Aldosterone-regulated sodium reabsorption	6	0.344037	0.215704	NM_004985, NM_001111285, NM_001159575, NM_001144969, NM_001039, NM_000336, NM_033360	571	39	6910	1.86178	1	0.556829	95.9606
GOTERM_BP_DIRECT	GO:0055078~sodium ion homeostasis	3	0.172018	0.238905	NM_001159575, NM_001039, NM_000336	1428	11	16792	3.20703	1	0.992704	99.4158
GOTERM_BP_DIRECT	GO:0035725~sodium ion transmembrane transport	9	0.516055	0.278985	NM_001159575, NM_183377, NM_001039, NM_205850, NM_174934, NM_000336, NM_001258426, NM_001142678, NM_001177984	1428	73	16792	1.44975	1	0.995669	99.7892
UP_KEYWORDS	Sodium transport	12	0.688073	0.302657	NM_001159575, NM_001101653, NM_183377, NM_001039, NM_205850, NM_001010893, NM_174934, NM_000336, NM_001260491, NM_001177984, NM_001258402, NM_152679	1604	117	20581	1.316	1	0.69879	99.4317
GOTERM_MF_DIRECT	GO:0005272~sodium channel activity	3	0.172018	0.361943	NM_001159575, NM_001039, NM_000336	1416	15	16881	2.38432	1	0.990596	99.9357
UP_KEYWORDS	Sodium	12	0.688073	0.372267	NM_001159575, NM_001101653, NM_183377, NM_001039, NM_205850, NM_001010893, NM_174934, NM_000336, NM_001260491, NM_001177984, NM_001258402, NM_152679	1604	124	20581	1.24171	1	0.763405	99.8742
GOTERM_BP_DIRECT	GO:0006814~sodium ion transport	9	0.516055	0.382963	NM_001144969, NM_001101653, NM_001039, NM_001010893, NM_174934, NM_000336, NM_001177984, NM_001258402, NM_152679	1428	81	16792	1.30657	1	0.999094	99.9888
KEGG_PATHWAY	hsa04742:Taste transduction	5	0.286697	0.515189	NM_001159575, NM_183377, NM_001039, NM_000336, NM_002731	571	45	6910	1.34462	1	0.79246	99.993
GOTERM_BP_DIRECT	GO:0050896~response to stimulus	6	0.344037	0.615084	NM_152443, NM_001159575, NM_001039, NM_205850, NM_000336, NR_033357	1428	62	16792	1.13798	1	0.999983	100
GOTERM_BP_DIRECT	GO:0050909~sensory perception of taste	3	0.172018	0.719138	NM_001159575, NM_001039, NM_000336	1428	29	16792	1.21646	1	0.999998	100
UP_KEYWORDS	Taste	3	0.172018	0.754454	NM_001159575, NM_001039, NM_000336	1604	34	20581	1.13215	1	0.956309	100
Annotation Cluster 68	Enrichment Score: 0.8467921632243548
Category	Term	Count	%	PValue	Genes	List Total	Pop Hits	Pop Total	Fold Enrichment	Bonferroni	Benjamini	FDR
INTERPRO	IPR010982:Lambda repressor-like, DNA-binding domain	6	0.344037	0.0795386	NM_203289, NM_001202546, NM_001244682, NM_002971, NM_006237, NM_007252	1497	29	18559	2.56499	1	0.938682	75.9904
UP_SEQ_FEATURE	domain:POU-specific	4	0.229358	0.126926	NM_203289, NM_001244682, NM_006237, NM_007252	1583	16	20063	3.16851	1	0.987724	91.9124
INTERPRO	IPR013847:POU domain	4	0.229358	0.172862	NM_203289, NM_001244682, NM_006237, NM_007252	1497	18	18559	2.75499	1	0.988437	96.1878
INTERPRO	IPR000327:POU-specific	4	0.229358	0.172862	NM_203289, NM_001244682, NM_006237, NM_007252	1497	18	18559	2.75499	1	0.988437	96.1878
SMART	SM00352:POU	4	0.229358	0.193425	NM_203289, NM_001244682, NM_006237, NM_007252	908	17	10057	2.60612	1	0.914572	95.0765
Annotation Cluster 69	Enrichment Score: 0.8320036365455595
Category	Term	Count	%	PValue	Genes	List Total	Pop Hits	Pop Total	Fold Enrichment	Bonferroni	Benjamini	FDR
GOTERM_MF_DIRECT	GO:0048018~receptor agonist activity	5	0.286697	0.0395723	NM_001287044, NM_001171622, NM_001171623, NM_001025367, NM_001033756, NM_003392, NM_000820, NM_033131, NM_004625	1416	16	16881	3.7255	1	0.762923	48.3372
INTERPRO	IPR018161:Wnt protein, conserved site	5	0.286697	0.0614551	NM_030775, NM_003392, NM_033131, NM_024494, NM_004625	1497	19	18559	3.26249	1	0.914993	66.4389
INTERPRO	IPR005817:Wnt	5	0.286697	0.0614551	NM_030775, NM_003392, NM_033131, NM_024494, NM_004625	1497	19	18559	3.26249	1	0.914993	66.4389
GOTERM_MF_DIRECT	GO:0005109~frizzled binding	7	0.401376	0.0765555	NM_004560, NM_030775, NM_012342, NM_003392, NM_033131, NM_024494, NM_004625	1416	36	16881	2.31809	1	0.877669	72.8212
SMART	SM00097:WNT1	5	0.286697	0.0855956	NM_030775, NM_003392, NM_033131, NM_024494, NM_004625	908	19	10057	2.91473	1	0.812834	71.4489
GOTERM_BP_DIRECT	GO:0045165~cell fate commitment	8	0.458716	0.0918017	NM_004560, NM_030775, NM_001282903, NM_003392, NM_138711, NM_024494, NM_033238, NM_004625	1428	46	16792	2.04506	1	0.937219	83.6994
GOTERM_BP_DIRECT	GO:0002062~chondrocyte differentiation	6	0.344037	0.234015	NM_030775, NM_001174063, NM_001174065, NM_001174066, NM_023106, NM_001010926, NM_024494, NM_001198974, NM_004625	1428	39	16792	1.80909	1	0.992422	99.3409
KEGG_PATHWAY	hsa05217:Basal cell carcinoma	7	0.401376	0.299388	NM_030775, NM_003392, NM_022475, NM_005631, NM_033131, NM_024494, NM_004625	571	55	6910	1.5402	1	0.646964	99.0898
GOTERM_BP_DIRECT	GO:0060070~canonical Wnt signaling pathway	9	0.516055	0.409497	NM_006186, NM_005647, NM_024017, NM_003392, NM_005631, NM_033131, NM_000455, NM_024494, NM_004625	1428	83	16792	1.27508	1	0.999407	99.9951
GOTERM_BP_DIRECT	GO:0035567~non-canonical Wnt signaling pathway	3	0.172018	0.430245	NM_003392, NM_005631, NM_004625	1428	17	16792	2.07514	1	0.999576	99.9975
GOTERM_BP_DIRECT	GO:0060021~palate development	7	0.401376	0.634937	NM_001135599, NM_003238, NM_003392, NM_002448, NM_001452, NM_033131, NM_004625, NM_025074	1428	76	16792	1.08308	1	0.999989	100
Annotation Cluster 70	Enrichment Score: 0.8205893627124111
Category	Term	Count	%	PValue	Genes	List Total	Pop Hits	Pop Total	Fold Enrichment	Bonferroni	Benjamini	FDR
UP_SEQ_FEATURE	repeat:Gelsolin-like 6	3	0.172018	0.0529171	NM_001127663, NM_001112706, NM_015873, NM_001127665, NM_001258030	1583	5	20063	7.60442	1	0.926542	63.4803
UP_SEQ_FEATURE	repeat:Gelsolin-like 4	3	0.172018	0.100033	NM_001127663, NM_001112706, NM_015873, NM_001127665, NM_001258030	1583	7	20063	5.43173	1	0.977545	85.8117
UP_SEQ_FEATURE	repeat:Gelsolin-like 5	3	0.172018	0.100033	NM_001127663, NM_001112706, NM_015873, NM_001127665, NM_001258030	1583	7	20063	5.43173	1	0.977545	85.8117
UP_SEQ_FEATURE	repeat:Gelsolin-like 2	3	0.172018	0.12662	NM_001127663, NM_001112706, NM_015873, NM_001127665, NM_001258030	1583	8	20063	4.75276	1	0.988033	91.8598
UP_SEQ_FEATURE	repeat:Gelsolin-like 1	3	0.172018	0.12662	NM_001127663, NM_001112706, NM_015873, NM_001127665, NM_001258030	1583	8	20063	4.75276	1	0.988033	91.8598
UP_SEQ_FEATURE	repeat:Gelsolin-like 3	3	0.172018	0.12662	NM_001127663, NM_001112706, NM_015873, NM_001127665, NM_001258030	1583	8	20063	4.75276	1	0.988033	91.8598
INTERPRO	IPR007122:Villin/Gelsolin	3	0.172018	0.131381	NM_001127663, NM_001112706, NM_015873, NM_001127665, NM_001258030	1497	8	18559	4.64905	1	0.978651	91.149
SMART	SM00262:GEL	3	0.172018	0.158159	NM_001127663, NM_001112706, NM_015873, NM_001127665, NM_001258030	908	8	10057	4.1535	1	0.883452	91.0336
GOTERM_BP_DIRECT	GO:0051693~actin filament capping	3	0.172018	0.304236	NM_001127663, NM_001112706, NM_015873, NM_001127665, NM_001258030	1428	13	16792	2.71364	1	0.996914	99.8923
INTERPRO	IPR007123:Gelsolin domain	3	0.172018	0.313224	NM_001127663, NM_001112706, NM_015873, NM_001127665, NM_001258030	1497	14	18559	2.6566	1	0.99781	99.8448
UP_KEYWORDS	Actin capping	3	0.172018	0.442007	NM_001127663, NM_001112706, NM_015873, NM_001127665, NM_001258030	1604	19	20581	2.02595	1	0.813203	99.9768
Annotation Cluster 71	Enrichment Score: 0.8118401801901964
Category	Term	Count	%	PValue	Genes	List Total	Pop Hits	Pop Total	Fold Enrichment	Bonferroni	Benjamini	FDR
UP_SEQ_FEATURE	domain:FH2	4	0.229358	0.109231	NM_025135, NM_001258368, NM_001281739, NM_001103184, NM_198900	1583	15	20063	3.37974	1	0.982002	88.2708
INTERPRO	IPR015425:Actin-binding FH2	4	0.229358	0.114848	NM_025135, NM_001258368, NM_001281739, NM_001103184, NM_198900	1497	15	18559	3.30599	1	0.970466	87.7552
SMART	SM00498:FH2	4	0.229358	0.147436	NM_025135, NM_001258368, NM_001281739, NM_001103184, NM_198900	908	15	10057	2.9536	1	0.879956	89.2942
UP_SEQ_FEATURE	domain:FH1	3	0.172018	0.154612	NM_025135, NM_001258368, NM_001281739, NM_001103184	1583	9	20063	4.22468	1	0.993685	95.5483
UP_SEQ_FEATURE	domain:GBD/FH3	3	0.172018	0.213315	NM_025135, NM_001258368, NM_001281739, NM_198900	1583	11	20063	3.45656	1	0.998015	98.8266
INTERPRO	IPR014768:GTPase-binding/formin homology 3	3	0.172018	0.220606	NM_025135, NM_001258368, NM_001281739, NM_198900	1497	11	18559	3.38113	1	0.993176	98.6301
Annotation Cluster 72	Enrichment Score: 0.7988121914418466
Category	Term	Count	%	PValue	Genes	List Total	Pop Hits	Pop Total	Fold Enrichment	Bonferroni	Benjamini	FDR
INTERPRO	IPR019844:Cold-shock conserved site	3	0.172018	0.0783057	NM_014460, NM_001278266, NM_015982	1497	6	18559	6.19873	1	0.94165	75.4307
UP_SEQ_FEATURE	domain:CSD	3	0.172018	0.12662	NM_014460, NM_001278266, NM_015982	1583	8	20063	4.75276	1	0.988033	91.8598
INTERPRO	IPR011129:Cold shock protein	3	0.172018	0.131381	NM_014460, NM_001278266, NM_015982	1497	8	18559	4.64905	1	0.978651	91.149
INTERPRO	IPR002059:Cold-shock protein, DNA-binding	3	0.172018	0.131381	NM_014460, NM_001278266, NM_015982	1497	8	18559	4.64905	1	0.978651	91.149
SMART	SM00357:CSP	3	0.172018	0.158159	NM_014460, NM_001278266, NM_015982	908	8	10057	4.1535	1	0.883452	91.0336
INTERPRO	IPR012340:Nucleic acid-binding, OB-fold	7	0.401376	0.595207	NM_014460, NM_001278266, NM_001282568, NM_015982, NM_004681, NM_001278612, NM_138338, NM_005914	1497	77	18559	1.12704	1	0.999965	100
Annotation Cluster 73	Enrichment Score: 0.7922624699270876
Category	Term	Count	%	PValue	Genes	List Total	Pop Hits	Pop Total	Fold Enrichment	Bonferroni	Benjamini	FDR
UP_KEYWORDS	LIM domain	10	0.573394	0.10593	NM_004811, NM_153026, NM_001193488, NR_046186, NM_001142315, NM_001256427, NM_014945, NM_001289122, NM_001193572, NM_001178109, NM_144777, NM_001193485	1604	72	20581	1.78209	1	0.472819	79.931
INTERPRO	IPR001781:Zinc finger, LIM-type	10	0.573394	0.123739	NM_004811, NM_153026, NM_001193488, NR_046186, NM_001142315, NM_001256427, NM_014945, NM_001289122, NM_001193572, NM_001178109, NM_144777, NM_001193485	1497	72	18559	1.72187	1	0.974189	89.7085
UP_SEQ_FEATURE	domain:LIM zinc-binding 3	5	0.286697	0.129849	NM_004811, NM_153026, NM_001193488, NR_046186, NM_001256427, NM_014945, NM_001193485	1583	25	20063	2.53481	1	0.988143	92.3996
SMART	SM00132:LIM	10	0.573394	0.198248	NM_004811, NM_153026, NM_001193488, NR_046186, NM_001142315, NM_001256427, NM_014945, NM_001289122, NM_001193572, NM_001178109, NM_144777, NM_001193485	908	72	10057	1.53833	1	0.908884	95.4732
UP_SEQ_FEATURE	domain:LIM zinc-binding 1	7	0.401376	0.198831	NM_004811, NM_153026, NM_001193488, NR_046186, NM_001142315, NM_001256427, NM_014945, NM_001193572, NM_001193485	1583	50	20063	1.77437	1	0.997595	98.3547
UP_SEQ_FEATURE	domain:LIM zinc-binding 2	7	0.401376	0.198831	NM_004811, NM_153026, NM_001193488, NR_046186, NM_001142315, NM_001256427, NM_014945, NM_001193572, NM_001193485	1583	50	20063	1.77437	1	0.997595	98.3547
UP_SEQ_FEATURE	domain:LIM zinc-binding 4	3	0.172018	0.213315	NM_004811, NM_001193488, NM_014945, NM_001193485	1583	11	20063	3.45656	1	0.998015	98.8266
Annotation Cluster 74	Enrichment Score: 0.7769959667059733
Category	Term	Count	%	PValue	Genes	List Total	Pop Hits	Pop Total	Fold Enrichment	Bonferroni	Benjamini	FDR
UP_KEYWORDS	Gluconeogenesis	4	0.229358	0.0484778	NR_028581, NM_004563, NM_000507, NM_001018073, NM_003837	1604	11	20581	4.66584	1	0.281671	50.9697
KEGG_PATHWAY	hsa00010:Glycolysis / Gluconeogenesis	9	0.516055	0.184775	NM_001242393, NM_000507, NM_017448, NM_001076552, NM_001174097, NM_000695, NM_003837, NR_028581, NM_000691, NM_004563, NM_001031615, NM_001018073, NM_001135168, NM_001135167	571	67	6910	1.62558	1	0.521725	93.2674
GOTERM_BP_DIRECT	GO:0006094~gluconeogenesis	5	0.286697	0.520987	NM_006744, NR_028581, NM_004563, NM_000507, NM_001018073, NM_003837	1428	44	16792	1.33626	1	0.999895	99.9999
Annotation Cluster 75	Enrichment Score: 0.7657947598314042
Category	Term	Count	%	PValue	Genes	List Total	Pop Hits	Pop Total	Fold Enrichment	Bonferroni	Benjamini	FDR
SMART	SM00116:CBS	4	0.229358	0.125965	NM_001114331, NM_001127898, NM_183243, NM_016203	908	14	10057	3.16457	1	0.852325	84.8318
UP_SEQ_FEATURE	domain:CBS 2	4	0.229358	0.165007	NM_001114331, NM_001127898, NM_183243, NM_016203	1583	18	20063	2.81645	1	0.994879	96.4602
UP_SEQ_FEATURE	domain:CBS 1	4	0.229358	0.165007	NM_001114331, NM_001127898, NM_183243, NM_016203	1583	18	20063	2.81645	1	0.994879	96.4602
UP_KEYWORDS	CBS domain	4	0.229358	0.200862	NM_001114331, NM_001127898, NM_183243, NM_016203	1604	20	20581	2.56621	1	0.587677	95.9884
INTERPRO	IPR000644:Cystathionine beta-synthase, core	4	0.229358	0.215216	NM_001114331, NM_001127898, NM_183243, NM_016203	1497	20	18559	2.47949	1	0.992898	98.4576
Annotation Cluster 76	Enrichment Score: 0.7581038413567615
Category	Term	Count	%	PValue	Genes	List Total	Pop Hits	Pop Total	Fold Enrichment	Bonferroni	Benjamini	FDR
BIOCARTA	h_erythPathway:Erythrocyte Differentiation Pathway	6	0.344037	0.0121454	NM_001135599, NM_000758, NM_001111285, NM_000600, NM_000899, NM_003238, NM_172219	163	15	1625	3.98773	0.925024	0.925024	14.3261
KEGG_PATHWAY	hsa04640:Hematopoietic cell lineage	12	0.688073	0.0888319	NM_001206866, NM_000758, NM_000757, NM_000600, NM_000419, NM_001150, NM_000899, NM_000885, NM_000591, NM_000212, NM_172219, NM_002185	571	85	6910	1.70846	1	0.380549	70.7324
BIOCARTA	h_stemPathway:Regulation of hematopoiesis by cytokines	4	0.229358	0.182154	NM_000758, NM_000757, NM_000600, NM_172219	163	15	1625	2.65849	1	0.979254	92.1478
INTERPRO	IPR009079:Four-helical cytokine-like, core	7	0.401376	0.267207	NM_000758, NM_000757, NM_000600, NM_000899, NM_020124, NM_172219, NM_001142544	1497	54	18559	1.60708	1	0.997026	99.526
GOTERM_BP_DIRECT	GO:0045740~positive regulation of DNA replication	6	0.344037	0.283687	NM_000758, NM_001111285, NM_000600, NM_000899, NM_033016, NM_182795	1428	42	16792	1.67987	1	0.995874	99.8136
BIOCARTA	h_inflamPathway:Cytokines and Inflammatory Response	5	0.286697	0.326406	NM_001135599, NM_000758, NM_000757, NM_000600, NM_003238, NM_172219	163	29	1625	1.71885	1	0.98783	99.326
INTERPRO	IPR012351:Four-helical cytokine, core	6	0.344037	0.393663	NM_000758, NM_000600, NM_000899, NM_020124, NM_172219, NM_001142544	1497	51	18559	1.45852	1	0.999377	99.9818
BIOCARTA	h_il17Pathway:IL 17 Signaling Pathway	3	0.172018	0.449967	NM_000600, NM_000899, NM_172219	163	15	1625	1.99387	1	0.989176	99.9481
Annotation Cluster 77	Enrichment Score: 0.738957936510625
Category	Term	Count	%	PValue	Genes	List Total	Pop Hits	Pop Total	Fold Enrichment	Bonferroni	Benjamini	FDR
UP_KEYWORDS	Nucleotide-binding	157	9.00229	0.0726339	NM_017516, NM_004915, NM_203468, NM_001261444, NM_016656, NM_001277115, NM_018665, NM_001289061, NM_001202498, NM_003845, NM_001076552, NM_171998, NM_001193417, NM_018650, NM_145332, NM_001251917, NM_032430, NM_005975, NM_147172, NM_153046, NM_153047, NM_005465, NM_023106, NM_001289059, NM_001289399, NM_001174063, NM_001174065, NM_001286057, NM_001174066, NM_174858, NM_172084, NM_001172304, NM_00…	1604	1788	20581	1.12666	1	0.374899	66.0932
UP_SEQ_FEATURE	active site:Proton acceptor	64	3.66972	0.0860399	NM_001114182, NM_152443, NM_001206729, NM_001174097, NM_001271165, NM_001256358, NM_001261445, NM_001278273, NM_005308, NM_177973, NM_001271223, NM_001289061, NM_001031719, NM_004920, NM_001080434, NM_001271367, NM_170697, NM_001002838, NM_001145136, NM_003845, NM_001251902, NM_213647, NM_003888, NM_001202521, NR_110578, NM_032017, NM_001193635, NM_172129, NM_016373, NM_203315, NM_018650, NM_1453…	1583	672	20063	1.20705	1	0.96765	81.1168
GOTERM_BP_DIRECT	GO:0006468~protein phosphorylation	48	2.75229	0.095929	NM_001206729, NM_001172436, NM_001253845, NM_001256358, NM_001278273, NM_024866, NM_001024809, NM_001271223, NM_004920, NM_001080434, NM_001002838, NM_001135599, NM_001251902, NM_001199327, NM_001278549, NM_033016, NM_003238, NM_033015, NR_110578, NM_032017, NM_172129, NM_033115, NM_003995, NM_018650, NM_032246, NM_002612, NM_032430, NM_001161561, NM_001278616, NM_001163435, NM_005975, NM_000820,…	1428	456	16792	1.2378	1	0.940837	85.0397
UP_SEQ_FEATURE	nucleotide phosphate-binding region:ATP	90	5.16055	0.110596	NM_001114182, NM_001206729, NM_004915, NM_001256358, NM_001277115, NM_018665, NM_001289061, NM_018188, NM_005914, NM_001145136, NM_003845, NM_001278549, NM_001288654, NM_213647, NM_004670, NM_001202521, NR_110578, NM_001288971, NM_001288972, NR_046236, NM_001193417, NM_018650, NM_145332, NM_001288969, NM_001164664, NM_152327, NM_032430, NM_014600, NM_004660, NM_005975, NM_022162, NM_000459, NM_00…	1583	994	20063	1.14755	1	0.981672	88.5994
INTERPRO	IPR000719:Protein kinase, catalytic domain	48	2.75229	0.111583	NM_001114182, NM_001206729, NM_001256358, NM_001278273, NM_005308, NM_001271223, NM_001289061, NM_004920, NM_001080434, NM_001002838, NM_003845, NM_001251902, NM_001199327, NM_213647, NM_001202521, NR_110578, NM_032017, NM_172129, NM_033115, NM_003995, NM_018650, NM_145332, NM_001164664, NM_032430, NM_001161561, NM_001278616, NM_001163435, NM_005975, NM_002753, NM_002037, NM_001190801, NM_000459,…	1497	487	18559	1.22193	1	0.96874	86.9539
UP_KEYWORDS	ATP-binding	121	6.93807	0.122807	NM_001114182, NM_001206729, NM_004915, NM_001256358, NM_203468, NM_001178014, NM_133436, NM_001277115, NM_018665, NM_001289061, NM_001202498, NM_005914, NM_018188, NM_003845, NM_001278549, NM_001288654, NM_213647, NM_024686, NM_001076552, NM_004670, NM_001202521, NR_110578, NM_001288971, NM_001288972, NR_046236, NR_073446, NM_001995, NM_001193417, NM_018650, NM_145332, NM_001288969, NM_001164664,…	1604	1391	20581	1.11614	1	0.488452	84.7307
UP_SEQ_FEATURE	domain:Protein kinase	46	2.63761	0.124008	NM_001114182, NM_001206729, NM_001256358, NM_001278273, NM_005308, NM_001289061, NM_004920, NM_001080434, NM_001002838, NM_003845, NM_001251902, NM_213647, NM_001202521, NR_110578, NM_032017, NM_172129, NM_033115, NM_003995, NM_018650, NM_145332, NM_001164664, NM_001161561, NM_032430, NM_001278616, NM_001163435, NM_005975, NM_002753, NM_002037, NM_001190801, NM_000459, NM_001282645, NM_004560, NM…	1583	478	20063	1.21968	1	0.987747	91.3967
GOTERM_MF_DIRECT	GO:0004672~protein kinase activity	37	2.12156	0.148927	NM_001114182, NM_001206729, NM_002612, NM_032430, NM_001161561, NM_001278616, NM_001163435, NM_002753, NM_004560, NM_001282645, NM_000459, NM_001278273, NM_003948, NM_005465, NM_014840, NM_001271223, NM_001289061, NM_004920, NM_000455, NM_001080434, NM_001002838, NM_001289059, NM_003845, NM_001199327, NM_001278549, NM_033015, NM_001080826, NM_001202521, NM_004445, NR_110578, NM_198465, NM_001744,…	1416	359	16881	1.22869	1	0.941339	92.8472
UP_KEYWORDS	Kinase	66	3.7844	0.151795	NM_001114182, NM_181839, NM_001206729, NM_152879, NM_078487, NM_001256358, NM_001278273, NM_005308, NM_001271223, NM_001184971, NM_001289061, NM_004920, NM_001018073, NM_001080434, NM_001002838, NM_003845, NM_001251902, NM_001199327, NM_001278549, NM_213647, NM_033015, NM_004670, NM_001202521, NR_110578, NR_046236, NM_032017, NM_172129, NR_037149, NM_004936, NM_001135219, NM_001184960, NM_018650,…	1604	735	20581	1.15218	1	0.513649	90.5703
UP_SEQ_FEATURE	binding site:ATP	51	2.92431	0.18937	NM_001114182, NM_001206729, NM_001256358, NM_001278273, NM_005308, NM_001271223, NM_001289061, NM_004920, NM_001080434, NM_001002838, NM_001145136, NM_003845, NM_001251902, NM_001278549, NM_213647, NM_001202521, NR_110578, NM_001288971, NM_001288972, NM_032017, NR_073446, NM_172129, NR_037149, NM_018650, NM_145332, NM_001288969, NM_001164664, NM_002612, NM_001161561, NM_032430, NM_001278616, NM_0…	1583	558	20063	1.15838	1	0.996821	97.9549
UP_KEYWORDS	Serine/threonine-protein kinase	36	2.06422	0.22571	NM_001114182, NM_001206729, NM_001164664, NM_032430, NM_001161561, NM_001278616, NM_002753, NM_001190801, NM_001282645, NM_001278273, NM_005308, NM_003948, NM_005465, NM_014840, NM_001271223, NM_001289061, NM_004920, NM_000455, NM_001080434, NM_001002838, NM_001289059, NM_001286129, NM_003845, NM_001199327, NM_033015, NM_001286124, NR_110578, NM_198465, NM_032017, NM_001744, NM_052843, NM_014002,…	1604	393	20581	1.17536	1	0.615699	97.4499
INTERPRO	IPR011009:Protein kinase-like domain	48	2.75229	0.268137	NM_001114182, NM_001206729, NM_001256358, NM_001278273, NM_005308, NM_001271223, NM_001289061, NM_004920, NM_001080434, NM_001002838, NM_003845, NM_001251902, NM_001199327, NM_213647, NM_001202521, NR_110578, NM_032017, NM_172129, NM_033115, NM_003995, NM_018650, NM_145332, NM_001164664, NM_032430, NM_001161561, NM_001278616, NM_001163435, NM_005975, NM_002753, NM_002037, NM_001190801, NM_000459,…	1497	531	18559	1.12067	1	0.996599	99.5363
INTERPRO	IPR017441:Protein kinase, ATP binding site	35	2.00688	0.296346	NM_001206729, NM_032430, NM_001161561, NM_001278616, NM_005975, NM_002037, NM_001190801, NM_001256358, NM_001282645, NM_000459, NM_001278273, NM_005308, NM_153047, NM_003948, NM_005465, NM_014840, NM_001271223, NM_023106, NM_001289061, NM_000455, NM_004920, NM_001080434, NM_001289059, NM_001286129, NM_003845, NM_001251902, NM_001174063, NM_001199327, NM_213647, NM_001174065, NM_001174066, NM_0012…	1497	381	18559	1.13887	1	0.997178	99.7643
GOTERM_MF_DIRECT	GO:0005524~ATP binding	130	7.45413	0.360972	NM_001114182, NM_001206729, NM_004915, NM_003733, NM_001256358, NM_203468, NM_001178014, NM_133436, NM_001277115, NM_018665, NM_001289061, NM_001202498, NM_005914, NM_018188, NM_003845, NM_001278549, NM_001288654, NM_213647, NM_024686, NM_001076552, NM_004670, NM_001202521, NR_110578, NM_001288971, NM_001288972, NR_046236, NR_073446, NM_033115, NM_003995, NM_001995, NM_001193417, NM_018650, NM_14…	1416	1495	16881	1.03666	1	0.990793	99.9341
INTERPRO	IPR008271:Serine/threonine-protein kinase, active site	28	1.6055	0.375458	NM_001206729, NM_001164664, NM_032430, NM_001161561, NM_001278616, NM_002753, NM_001282645, NM_001278273, NM_003948, NM_005465, NM_014840, NM_001271223, NM_001289061, NM_000455, NM_001002838, NM_001289059, NM_001286129, NM_003845, NM_001286124, NR_110578, NM_198465, NM_032017, NM_001744, NM_052843, NM_172129, NM_198269, NM_006252, NM_020439, NM_006257, NM_172084, NM_001172304, NR_104115, NM_01865…	1497	312	18559	1.11259	1	0.99913	99.9697
GOTERM_MF_DIRECT	GO:0004674~protein serine/threonine kinase activity	34	1.94954	0.420214	NM_001114182, NM_001206729, NM_001164664, NM_032430, NM_001161561, NM_001278616, NM_001190801, NM_001282645, NM_001278273, NM_005308, NM_003948, NM_005465, NM_014840, NM_001271223, NM_001289061, NM_004920, NM_000455, NM_001080434, NM_001002838, NM_001289059, NM_001286129, NM_003845, NM_001199327, NM_033015, NM_001286124, NR_110578, NM_198465, NM_032017, NM_052843, NM_172129, NM_198269, NR_037149,…	1416	376	16881	1.07802	1	0.99433	99.9866
SMART	SM00220:S_TKc	33	1.8922	0.55611	NM_001114182, NM_001206729, NM_001164664, NM_032430, NM_001161561, NM_001278616, NM_002753, NM_000459, NM_001282645, NM_001278273, NM_005308, NM_003948, NM_005465, NM_014840, NM_001271223, NM_001289061, NM_000455, NM_001002838, NM_001289059, NM_001286129, NM_003845, NM_001080826, NM_001286124, NR_110578, NM_198465, NM_032017, NM_001744, NM_052843, NM_014002, NM_172129, NM_198269, NM_006252, NM_02…	908	359	10057	1.01813	1	0.990414	99.9989
Annotation Cluster 78	Enrichment Score: 0.7375066277412589
Category	Term	Count	%	PValue	Genes	List Total	Pop Hits	Pop Total	Fold Enrichment	Bonferroni	Benjamini	FDR
UP_SEQ_FEATURE	domain:SH2	12	0.688073	0.13441	NM_001242443, NM_001001550, NM_001001555, NM_001122681, NM_198316, NM_005975, NM_002037, NM_001256358, NM_153047, NM_001270469, NM_001288719, NM_003152, NM_203349, NM_022648, NM_001145812, NM_001079874	1583	96	20063	1.58425	1	0.98959	93.1048
UP_KEYWORDS	SH2 domain	13	0.745413	0.134511	NM_001242443, NM_001001550, NM_080601, NM_001001555, NM_001122681, NM_198316, NM_005975, NM_002037, NM_001256358, NM_153047, NM_001270469, NM_001288719, NM_003152, NM_203349, NM_022648, NM_001145812, NM_001079874	1604	108	20581	1.54448	1	0.497577	87.4064
GOTERM_MF_DIRECT	GO:0005070~SH3/SH2 adaptor activity	8	0.458716	0.186259	NM_001001550, NM_001242443, NM_015385, NM_001270469, NM_001001555, NM_080601, NM_001122681, NM_007341, NM_001079874	1416	56	16881	1.70309	1	0.9622	96.5657
INTERPRO	IPR000980:SH2 domain	13	0.745413	0.198978	NM_001242443, NM_001001550, NM_080601, NM_001001555, NM_001122681, NM_198316, NM_005975, NM_002037, NM_001256358, NM_153047, NM_001270469, NM_001288719, NM_003152, NM_203349, NM_022648, NM_001145812, NM_001079874	1497	113	18559	1.42626	1	0.991084	97.8056
SMART	SM00252:SH2	13	0.745413	0.216378	NM_001242443, NM_001001550, NM_080601, NM_001001555, NM_001122681, NM_198316, NM_005975, NM_002037, NM_001256358, NM_153047, NM_001270469, NM_001288719, NM_003152, NM_203349, NM_022648, NM_001145812, NM_001079874	908	103	10057	1.39794	1	0.923909	96.7142
GOTERM_BP_DIRECT	GO:0009967~positive regulation of signal transduction	8	0.458716	0.2592	NM_001242443, NM_015385, NM_001270469, NM_173496, NM_001122681, NM_007341, NM_001145812, NM_001079874	1428	61	16792	1.54218	1	0.99438	99.6489
Annotation Cluster 79	Enrichment Score: 0.7320591124233952
Category	Term	Count	%	PValue	Genes	List Total	Pop Hits	Pop Total	Fold Enrichment	Bonferroni	Benjamini	FDR
UP_KEYWORDS	Growth factor binding	6	0.344037	0.0103451	NM_206943, NM_001166265, NM_000599, NM_000598, NM_003573, NM_000428, NM_001166266, NM_001553	1604	18	20581	4.27702	0.993616	0.110889	13.8562
UP_SEQ_FEATURE	domain:IGFBP N-terminal	3	0.172018	0.475415	NM_000599, NM_000598, NM_001553	1583	20	20063	1.90111	1	0.999991	99.9994
INTERPRO	IPR000867:Insulin-like growth factor-binding protein, IGFBP	3	0.172018	0.487351	NM_000599, NM_000598, NM_001553	1497	20	18559	1.85962	1	0.99976	99.999
SMART	SM00121:IB	3	0.172018	0.492168	NM_000599, NM_000598, NM_001553	908	18	10057	1.846	1	0.987248	99.9925
Annotation Cluster 80	Enrichment Score: 0.7278116640308863
Category	Term	Count	%	PValue	Genes	List Total	Pop Hits	Pop Total	Fold Enrichment	Bonferroni	Benjamini	FDR
UP_SEQ_FEATURE	metal ion-binding site:Calcium 1	9	0.516055	0.029201	NM_004994, NM_001145938, NM_004530, NM_005639, NM_001277732, NM_016524, NM_152280, NM_001146333, NM_002523	1583	47	20063	2.42694	1	0.816464	42.2519
UP_SEQ_FEATURE	metal ion-binding site:Calcium 2	10	0.573394	0.0333212	NM_004994, NM_001145938, NM_004530, NM_005639, NM_001277732, NM_016524, NM_152280, NM_014861, NM_001146333, NM_002523	1583	57	20063	2.22352	1	0.835667	46.6278
GOTERM_BP_DIRECT	GO:0030574~collagen catabolic process	11	0.630734	0.0426212	NM_030582, NM_001145938, NM_015719, NM_207191, NM_020351, NR_048578, NM_004994, NM_004530, NM_000393, NM_005202, NM_001261465, NM_000093, NM_002425	1428	64	16792	2.0211	1	0.839871	55.9795
UP_KEYWORDS	Collagen degradation	5	0.286697	0.0464932	NM_004994, NM_001145938, NM_004530, NM_001261465, NM_207191, NM_002425, NR_048578	1604	18	20581	3.56418	1	0.274837	49.4823
KEGG_PATHWAY	hsa05219:Bladder cancer	8	0.458716	0.0481674	NM_001278462, NM_004985, NM_001953, NM_001287044, NM_004994, NM_001171622, NM_001145938, NM_004530, NM_001171623, NM_001025367, NM_001033756, NM_001945, NM_033360	571	41	6910	2.36128	0.999999	0.273239	47.9005
UP_SEQ_FEATURE	short sequence motif:Cysteine switch	8	0.458716	0.0608466	NM_033274, NM_004994, NM_001145938, NM_004530, NM_006988, NM_139055, NM_001261465, NM_207191, NM_002425, NR_048578	1583	45	20063	2.25316	1	0.941547	68.7482
UP_SEQ_FEATURE	metal ion-binding site:Calcium 2; via carbonyl oxygen	7	0.401376	0.083036	NM_004994, NM_001145938, NM_004530, NM_005639, NM_001277732, NM_014861, NM_001146333	1583	39	20063	2.27483	1	0.965683	79.9331
UP_SEQ_FEATURE	metal ion-binding site:Calcium 3	6	0.344037	0.103399	NM_004994, NM_001145938, NM_004530, NM_005639, NM_016524, NM_152280	1583	32	20063	2.37638	1	0.978181	86.7632
UP_KEYWORDS	Zymogen	23	1.31881	0.110427	NM_033274, NM_001145938, NM_032977, NM_002658, NR_048578, NM_001177876, NM_139055, NM_001261465, NM_006200, NM_002425, NM_001270452, NM_001099781, NM_006988, NM_001230, NM_001114173, NM_016134, NM_207191, NM_006799, NM_144957, NM_004994, NM_002257, NM_004530, NM_016352, NM_001258290, NM_004121, NM_012114, NM_001127442, NM_197941, NM_004390	1604	214	20581	1.37904	1	0.468405	81.3312
INTERPRO	IPR021158:Peptidase M10A, cysteine switch, zinc binding site	4	0.229358	0.114848	NM_004994, NM_001145938, NM_004530, NM_002425	1497	15	18559	3.30599	1	0.970466	87.7552
INTERPRO	IPR024079:Metallopeptidase, catalytic domain	11	0.630734	0.115552	NM_033274, NM_001145938, NM_006988, NM_207191, NR_048578, NM_004994, NM_004530, NM_139055, NM_003812, NM_001261465, NM_000420, NM_002425, NM_197941	1497	81	18559	1.68361	1	0.969659	87.9217
GOTERM_MF_DIRECT	GO:0008237~metallopeptidase activity	11	0.630734	0.138947	NM_006988, NM_005468, NM_207191, NR_048578, NR_037192, NM_004994, NM_004530, NM_003812, NM_207517, NM_001150, NM_001261465, NM_000420, NM_197941	1416	81	16881	1.61898	1	0.940326	91.3444
INTERPRO	IPR018486:Hemopexin, conserved site	4	0.229358	0.152668	NM_004994, NM_001145938, NM_004530, NM_002425	1497	17	18559	2.91705	1	0.983971	94.2256
UP_SEQ_FEATURE	metal ion-binding site:Zinc 2; in inhibited form	3	0.172018	0.183622	NM_004994, NM_001145938, NM_004530	1583	10	20063	3.80221	1	0.996578	97.6689
INTERPRO	IPR002477:Peptidoglycan binding-like	4	0.229358	0.215216	NM_004994, NM_001145938, NM_004530, NM_002425	1497	20	18559	2.47949	1	0.992898	98.4576
UP_SEQ_FEATURE	metal ion-binding site:Calcium 3; via carbonyl oxygen	4	0.229358	0.227165	NM_004994, NM_001145938, NM_004530, NM_005639	1583	21	20063	2.4141	1	0.998633	99.1556
UP_SEQ_FEATURE	metal ion-binding site:Calcium 1; via carbonyl oxygen	5	0.286697	0.242874	NM_005639, NM_001277732, NM_152280, NM_001146333, NM_002523	1583	32	20063	1.98032	1	0.999072	99.4229
UP_SEQ_FEATURE	domain:Hemopexin-like 3	4	0.229358	0.248795	NM_004994, NM_001145938, NM_004530, NM_002425	1583	22	20063	2.30437	1	0.999127	99.501
UP_SEQ_FEATURE	domain:Hemopexin-like 4	4	0.229358	0.248795	NM_004994, NM_001145938, NM_004530, NM_002425	1583	22	20063	2.30437	1	0.999127	99.501
UP_SEQ_FEATURE	domain:Hemopexin-like 1	4	0.229358	0.270714	NM_004994, NM_001145938, NM_004530, NM_002425	1583	23	20063	2.20418	1	0.999414	99.7117
UP_SEQ_FEATURE	domain:Hemopexin-like 2	4	0.229358	0.270714	NM_004994, NM_001145938, NM_004530, NM_002425	1583	23	20063	2.20418	1	0.999414	99.7117
INTERPRO	IPR021190:Peptidase M10A	4	0.229358	0.281975	NM_004994, NM_001145938, NM_004530, NM_002425	1497	23	18559	2.15608	1	0.996726	99.6661
INTERPRO	IPR000585:Hemopexin-like domain	4	0.229358	0.281975	NM_004994, NM_001145938, NM_004530, NM_002425	1497	23	18559	2.15608	1	0.996726	99.6661
INTERPRO	IPR001818:Peptidase M10, metallopeptidase	4	0.229358	0.281975	NM_004994, NM_001145938, NM_004530, NM_002425	1497	23	18559	2.15608	1	0.996726	99.6661
INTERPRO	IPR018487:Hemopexin-like repeats	4	0.229358	0.281975	NM_004994, NM_001145938, NM_004530, NM_002425	1497	23	18559	2.15608	1	0.996726	99.6661
UP_KEYWORDS	Metalloprotease	15	0.860092	0.296028	NM_033274, NM_001145938, NM_006988, NM_005468, NM_016134, NM_207191, NR_048578, NM_004994, NM_004530, NM_139055, NM_016352, NM_001150, NM_001261465, NM_001127442, NM_000420, NM_002425, NM_197941	1604	152	20581	1.26622	1	0.69668	99.3491
UP_SEQ_FEATURE	metal ion-binding site:Zinc 2; catalytic	3	0.172018	0.303818	NM_004994, NM_001145938, NM_004530	1583	14	20063	2.71586	1	0.999601	99.8781
SMART	SM00120:HX	4	0.229358	0.344191	NM_004994, NM_001145938, NM_004530, NM_002425	908	23	10057	1.92626	1	0.962355	99.7287
GOTERM_MF_DIRECT	GO:0004222~metalloendopeptidase activity	12	0.688073	0.347942	NM_033274, NM_001145938, NM_006988, NM_207191, NR_048578, NM_001286429, NM_004994, NM_004530, NM_003812, NM_139055, NM_001261465, NM_000420, NM_002425, NM_197941	1416	113	16881	1.26601	1	0.990547	99.9083
UP_SEQ_FEATURE	propeptide:Activation peptide	8	0.458716	0.392361	NM_002257, NM_004994, NM_001145938, NM_004530, NM_016352, NM_001127442, NM_002425, NM_004390	1583	76	20063	1.33411	1	0.999947	99.9902
INTERPRO	IPR006026:Peptidase, metallopeptidase	4	0.229358	0.417652	NM_004994, NM_001145938, NM_004530, NM_002425	1497	29	18559	1.70999	1	0.999494	99.9909
SMART	SM00235:ZnMc	4	0.229358	0.492896	NM_004994, NM_001145938, NM_004530, NM_002425	908	29	10057	1.52772	1	0.986486	99.9926
UP_KEYWORDS	Protease	43	2.4656	0.547698	NM_004181, NM_033274, NM_032977, NM_001145938, NM_002658, NM_148976, NR_048578, NM_001145122, NM_001177876, NM_002776, NM_139055, NM_004654, NM_001261465, NM_006200, NM_002425, NM_001270452, NM_001099781, NM_001206790, NM_006290, NM_006988, NM_001230, NM_001114173, NM_005468, NM_001143962, NM_016134, NM_178581, NM_207191, NM_006799, NM_001199774, NM_144957, NM_004994, NM_012427, NM_002257, NM_004…	1604	544	20581	1.01422	1	0.872801	99.9989
GOTERM_BP_DIRECT	GO:0006508~proteolysis	39	2.23624	0.789726	NM_032977, NM_001145938, NM_005647, NM_002658, NM_004631, NM_032330, NR_048578, NM_001145122, NM_001177876, NM_002776, NM_024778, NM_001286429, NM_139055, NM_207517, NM_001261465, NM_002425, NM_001270452, NM_001099781, NM_001206790, NM_006988, NM_001230, NM_020645, NM_001114173, NM_005468, NM_001143962, NM_172359, NM_016134, NM_207191, NM_006799, NM_144957, NM_001031855, NM_004994, NM_012427, NM_…	1428	500	16792	0.91721	1	1	100
GOTERM_MF_DIRECT	GO:0004252~serine-type endopeptidase activity	16	0.917431	0.947367	NM_001206790, NM_001145938, NM_001114173, NM_002658, NM_006799, NM_002776, NM_001177876, NM_144957, NM_002257, NM_012427, NM_004994, NM_004530, NM_001258290, NM_032276, NM_006200, NM_002425, NM_001270452, NM_004390	1416	255	16881	0.748023	1	1	100
Annotation Cluster 81	Enrichment Score: 0.720628031221462
Category	Term	Count	%	PValue	Genes	List Total	Pop Hits	Pop Total	Fold Enrichment	Bonferroni	Benjamini	FDR
INTERPRO	IPR022353:Insulin, conserved site	3	0.172018	0.160246	NM_000612, NM_001111285, NM_007179, NM_001127598	1497	9	18559	4.13249	1	0.986491	95.053
INTERPRO	IPR016179:Insulin-like	3	0.172018	0.190104	NM_000612, NM_001111285, NM_007179, NM_001127598	1497	10	18559	3.71924	1	0.989766	97.3473
SMART	SM00078:IlGF	3	0.172018	0.22612	NM_000612, NM_001111285, NM_007179, NM_001127598	908	10	10057	3.3228	1	0.914229	97.2424
Annotation Cluster 82	Enrichment Score: 0.7148014556365967
Category	Term	Count	%	PValue	Genes	List Total	Pop Hits	Pop Total	Fold Enrichment	Bonferroni	Benjamini	FDR
GOTERM_BP_DIRECT	GO:0034142~toll-like receptor 4 signaling pathway	5	0.286697	0.0607445	NM_021649, NM_152309, NM_003266, NM_000591, NM_138554, NM_001127491	1428	18	16792	3.26642	1	0.880466	69.2888
GOTERM_BP_DIRECT	GO:0035666~TRIF-dependent toll-like receptor signaling pathway	6	0.344037	0.0840892	NM_014002, NM_021649, NM_001572, NM_003266, NM_001281720, NM_000591, NM_138554	1428	28	16792	2.51981	1	0.923761	80.8845
GOTERM_BP_DIRECT	GO:0002756~MyD88-independent toll-like receptor signaling pathway	4	0.229358	0.0920934	NM_021649, NM_003266, NM_001281720, NM_000591, NM_138554	1428	13	16792	3.61819	1	0.9367	83.7977
GOTERM_BP_DIRECT	GO:0034128~negative regulation of MyD88-independent toll-like receptor signaling pathway	3	0.172018	0.143451	NM_021649, NM_003266, NM_000591, NM_138554	1428	8	16792	4.40966	1	0.975794	94.5902
GOTERM_BP_DIRECT	GO:0002755~MyD88-dependent toll-like receptor signaling pathway	6	0.344037	0.144263	NM_001114182, NM_003266, NM_001281720, NM_000591, NM_001172566, NM_001172569, NM_138554, NM_145332	1428	33	16792	2.13802	1	0.975394	94.6861
KEGG_PATHWAY	hsa04620:Toll-like receptor signaling pathway	13	0.745413	0.162184	NM_001114182, NM_001206729, NM_000600, NM_001572, NM_000591, NM_001172566, NM_005252, NM_001172569, NM_002753, NM_138554, NM_014002, NM_021649, NM_003266, NM_005465, NM_001565, NM_145332	571	106	6910	1.48416	1	0.495026	90.3402
GOTERM_BP_DIRECT	GO:0032729~positive regulation of interferon-gamma production	6	0.344037	0.352429	NM_001258215, NM_021649, NM_003266, NM_001197218, NM_003392, NM_000591, NM_001197222, NM_138554	1428	46	16792	1.5338	1	0.998517	99.9721
GOTERM_BP_DIRECT	GO:0070266~necroptotic process	3	0.172018	0.459909	NM_021649, NM_003266, NM_000591, NM_138554	1428	18	16792	1.95985	1	0.999727	99.9991
GOTERM_CC_DIRECT	GO:0010008~endosome membrane	17	0.974771	0.474705	NM_001114182, NM_001572, NM_001127898, NM_014600, NM_000591, NM_001172566, NM_001172569, NM_138554, NM_212533, NM_014002, NM_030943, NM_021649, NM_001172687, NM_001286780, NM_003266, NM_001281720, NM_001029874, NM_001195799, NM_145332	1518	185	18224	1.10319	1	0.968646	99.9932
GOTERM_BP_DIRECT	GO:0007249~I-kappaB kinase/NF-kappaB signaling	6	0.344037	0.585433	NM_001001349, NM_021649, NM_003266, NM_001281720, NM_000591, NM_138554, NM_145332	1428	60	16792	1.17591	1	0.99997	100
Annotation Cluster 83	Enrichment Score: 0.7147301795654571
Category	Term	Count	%	PValue	Genes	List Total	Pop Hits	Pop Total	Fold Enrichment	Bonferroni	Benjamini	FDR
UP_SEQ_FEATURE	DNA-binding region:ETS	5	0.286697	0.159642	NM_001206615, NM_002017, NM_021795, NM_001145353, NM_001163149, NM_012153	1583	27	20063	2.34704	1	0.994508	96.0143
INTERPRO	IPR000418:Ets domain	5	0.286697	0.185312	NM_001206615, NM_002017, NM_021795, NM_001145353, NM_001163149, NM_012153	1497	28	18559	2.21383	1	0.989451	97.0638
SMART	SM00413:ETS	5	0.286697	0.242527	NM_001206615, NM_002017, NM_021795, NM_001145353, NM_001163149, NM_012153	908	28	10057	1.97786	1	0.925794	97.9575
Annotation Cluster 84	Enrichment Score: 0.7099038649536751
Category	Term	Count	%	PValue	Genes	List Total	Pop Hits	Pop Total	Fold Enrichment	Bonferroni	Benjamini	FDR
[truncated: 1,224 more rows]

## Sheet: GeneFunctClassif
Gene Group 1	Enrichment Score: 5.087054677259502
GENBANK_ACCESSION	Gene Name
[truncated: 1,028 more rows]

## Sheet: FunctAnnotChart
Category	Term	Count	%	PValue	Genes	List Total	Pop Hits	Pop Total	Fold Enrichment	Bonferroni	Benjamini	FDR
[truncated: 823 more rows]

[truncated: 3 more sheets: Proto-oncogenes, Tumor Suppressors, Growth Factors]
