# Supplementary material for: Arsenite malignantly transforms human prostate epithelial cells in vitro by gene amplification of mutated KRAS
Source: PLoS One. 2019 Apr 22;14(4):e0215504. doi: 10.1371/journal.pone.0215504 (PMC6476498; doi:10.1371/journal.pone.0215504)
Supplement: S6 Table — (XLSX) [file pone.0215504.s011.xlsx]

## Sheet: KRAS DNA Seq Primers
PrimerID	Primer Sequence	Internal Probe
exon1F1	actgaatataaacttgtggtagttgga
exon1R1	tgttggatcatattcgtccacaa
exon1F2	aaacttgtggtagttggagct
exon1R2	tggatcatattcgtccacaaaatga
exon2F1	ttctcgacacagcaggtcaa
exon2R1	cctccccagtcctcatgtac
exon2F2	tcgacacagcaggtcaagag
exon2R2	ccctccccagtcctcatg
exon2F3	acaggaagcaagtagtaattgatgg
exon2R3	ggcaaatacacaaagaaagccct
KRAS exon3F1	ggactctgaagatgtacctatggt	aacagtagacacaaaacaggctcagg
KRAS exon3R1	aggaattccataacttcttgctaagt
exon3F2	ctgaagatgtacctatggtcctagt
exon3R2	gctgatgtttcaataaaaggaattcca
KRAS exon4A_F1	gtggaggatgctttttatacattgg	tgagggagatccgacaatacagattga
KRAS exon4A_R1	tcacacagccaggagtcttt
exon4A_F2	agagtggaggatgctttttatacat
exon4A_R2	acacagccaggagtcttttct
KRAS intron3F1	gacatttgggtgggtggtagt	tcggaaccgggaatttgagcca
KRAS intron3R1	agaaggagcagagcagacaac
KRAS exon3F	ggctcaggacttagcaagaagt	acattggtgagggagatccgaca
KRAS exon4A_R	ccaggagtcttttcttctttgctg
	Explanation: Various sets (Sets 1 and 2) of KRAS DNA primer sequences (F=Forward; R=Reverse) were used for cross-exon sequencing. Gray highlighted primers for exon4A and intron 3 were also used for CNV (copy number variation) studies that also required an internal probe. Blue highlighted primers (KRAS exon3F and KRAS exon 4A_R) were used for a CNV measure of an amplicon crossing Exon3 to Exon 4a,…

## Sheet: KRAS_Exon-IntronFlankingPrimers
PrimerID	Primer Sequence
KRAS_exon-1_For_v2	gcatcgatagctctgccctc
KRAS_exon-1_Rev_v2	cccgagtttctccccagaag
KRAS_exon-1_For_v4	ccctcttccctcttcccaca
KRAS_exon-1_Rev_v4	tcggggaggaggaaggaag
KRAS_exon1_For_v1	aaaggtactggtggagtatttga
KRAS_exon1_Rev_v1	ggtcctgcaccagtaatatgc
KRAS_exon1_For_v2	agtgtattaaccttatgtgtgacatgt
KRAS_exon1_Rev_v2	tgtatcaaagaatggtcctgcac
KRAS_exon2_For_v1	agtggccatttgtccgtcat
KRAS_exon2_Rev_v1	tccactgctctaatccccca
KRAS_exon2_For_v4	tttcaggtgcttagtggcca
KRAS_exon2_Rev_v4	ccactaccgatgcagtctgg
KRAS_exon3_For	acaaaagttgtggacaggttttga
KRAS_exon3_Rev	agcaatgccctctcaagagac
KRAS_exon4A_For	acaaaccaggattctagccca
KRAS_exon4A_Rev	tggttgccaccttgttacct

## Sheet: Exon1Junction
PrimerID	Primer Sequence
Exon1jnx_1F	aaaggtactggtggagtatttga
Exon1jnx_1R	ggtcctgcaccagtaatatgc
Exon1jnx_2F	agtgtattaaccttatgtgtgacatgt
Exon1jnx_2R	tgtatcaaagaatggtcctgcac
	Explanation: Primer sets were designed in the intronic regions adjacent to exon 1 to ampify DNA for Sanger sequencing. The objective was to determine any sequence variants in exon 1, particularly at codons 12 and 13.

## Sheet: KRAS cDNA wt,mt primers
PrimerID	Primer Sequence
>KRAScDNA_For	catttcggactgggagcgag
>KRAScDNA_Rev	aggcatcatcaacacccaga
>mutantcDNA3_For	ccgcggagcggagagag
>mutantcDNA3_Rev	aggcatcgtcaacacccagatta
