# Supplementary material for: Arsenite malignantly transforms human prostate epithelial cells in vitro by gene amplification of mutated KRAS
Source: PLoS One. 2019 Apr 22;14(4):e0215504. doi: 10.1371/journal.pone.0215504 (PMC6476498; doi:10.1371/journal.pone.0215504)
Supplement: S8 Table — (XLSX) [file pone.0215504.s013.xlsx]

## Sheet: KRAS 454 Read Counts
Sample and KRAS Primer set	extracted sequences 500-850 total reads	KRAS4a reads	KRAS4b reads	KRAS genotype mutant vs wildtype	Comments
Prostate normal donor, wt KRAS primers	190400	33654	137261	wild type	KRAS is wild type from normal human prostate donor
RWPE-1 wild type, wt KRAS primers	200270	80033	100010	wild type	KRAS is wild type in RWPE-1 cells
CAsE-PE, wild type KRAS primers	375915	369288	4714	mutant and wild type	CAsE-PE KRAS4a are mutant, CAsE-PE KRASb are wild type human KRAS
CAsE-PE, mutant KRAS primers	246116	243941	43	mutant	Both KRAS4a and KRAS4b are mutant KRAS
Please see S5 Fig for amplicons that were 454 sequenced as produced by wild type KRAS primers, or mutant KRAS primers.
